# Supplementary material for: A Calcineurin Regulator MoRCN1 Is Important for Asexual Development, Stress Response, and Plant Infection of Magnaporthe oryzae
Source: Front Plant Sci. 2022 Jun 16;13:925645. doi: 10.3389/fpls.2022.925645 (PMC9244802; doi:10.3389/fpls.2022.925645)
Supplement: Supplementary file 2 [file Table_1.XLSX]

## Sheet: Sheet1
Supplementary Table 1 | Expression levels of genes identified by RNAseq in FPKM value.
gene_id	gene_name	GO	KEGG	description	FPKM.KO1(Ca2+)	FPKM.KO2(Ca2+)	FPKM.KO3(Ca2+)	FPKM.WT1(Ca2+)	FPKM.WT2(Ca2+)	FPKM.WT3(Ca2+)	FPKM.KO1	FPKM.KO2	FPKM.KO3	FPKM.WT1	FPKM.WT2	FPKM.WT3	count.KO1(Ca2+)	count.KO2(Ca2+)	count.KO3(Ca2+)	count.WT1(Ca2+)	count.WT2(Ca2+)	count.WT3(Ca2+)	count.KO1	count.KO2	count.KO3	count.WT1	count.WT2	count.WT3
EFMOG00000000001	tRNA-Ser	NA	NA		0.0001	0.0001	0.0001	0.0001	0.0001	0.0001	0.0001	0.0001	0.015855	0.0001	0.0001	0.0001	0	0	0	0	0	0	0	0	1	0	0	0
EFMOG00000000002	tRNA-Pseudo	NA	NA		3.99343	5.39807	0.067833	6.72436	0.078982	8.23081	4.13392	0.077849	5.38899	0.082347	0.081848	2.70539	21	32	1	42	1	53	23	1	34	1	1	15
EFMOG00000000003	tRNA-Pseudo	NA	NA		13.1168	11.6388	30.2443	27.4876	31.1977	30.5925	18.3833	16.3991	16.1605	25.0444	25.1691	13.424	69	68	186	170	188	196	101	96	100	125	131	71
EFMOG00000000004	snR85	NA	NA		0.155199	0.116371	0.123309	0.127853	0.112049	0.117837	0.14937	0.130928	0.13049	0.152923	0.153701	0.147252	2	2	2	2	2	2	2	2	2	2	2	2
EFMOG00000000005	tRNA-Ala	NA	NA		0.0001	0.0001	0.0001	0.01574	0.0001	0.0001	0.0001	0.0001	0.0001	0.0001	0.044549	0.0001	0	0	0	1	0	0	0	0	0	0	1	0
EFMOG00000000006	5S_rRNA	NA	NA		0.732386	0.0001	0.0001	1.06916	0.627991	0.0001	0.722001	0.0001	0.0001	0.318506	0.0001	0.0001	7	0	0	11	7	0	7	0	0	3	0	0
EFMOG00000000007	5S_rRNA	NA	NA		1.27301	1.8852	0.626886	1.23507	1.53723	3.02518	3.32118	2.13047	1.31768	2.05252	0.689165	2.0746	11	18	7	13	15	32	30	20	14	17	6	18
EFMOG00000000008	5S_rRNA	NA	NA		0.011632	0.281253	0.0001	0.027344	0.010317	0.012289	0.0001	0.0001	0.0001	0.0001	0.0001	0.0001	1	3	0	1	1	1	0	0	0	0	0	0
EFMOG00000000009	tRNA-Gln	NA	NA		0.0001	0.0001	0.156956	0.348803	0.085282	0.0001	0.0001	0.207074	0.0001	0.006206	0.091796	0.184273	0	0	2	3	1	0	0	2	0	1	1	2
EFMOG00000000010	tRNA-Glu	NA	NA		0.0001	0.0001	0.0001	0.0001	0.0001	0.0001	0.0001	0.0001	0.0001	0.0001	0.0001	0.0001	0	0	0	0	0	0	0	0	0	0	0	0
EFMOG00000000011	tRNA-Pseudo	NA	NA		7.92606	12.0585	7.13585	11.0844	8.12533	8.12277	8.4403	9.40396	6.69981	20.6142	20.0965	7.64482	42	71	44	69	49	53	47	55	42	103	105	41
EFMOG00000000012	tRNA-Ala	NA	NA		0.0001	0.0001	0.0001	0.0001	0.0001	0.059001	0.0001	0.0001	0.0001	0.0001	0.209457	0.009337	0	0	0	0	0	1	0	0	0	0	2	1
EFMOG00000000013	tRNA-Pseudo	NA	NA		0.136457	0.129906	0.123311	0.078805	0.110178	0.118985	0.132644	0.13555	0.111086	0.184964	0.145378	0.166829	1	1	1	1	1	1	1	1	1	1	1	1
EFMOG00000000014	tRNA-Pseudo	NA	NA		0.0001	0.0001	0.0001	0.0001	0.0001	0.0001	0.0001	0.0001	0.0001	0.0001	0.0001	0.0001	0	0	0	0	0	0	0	0	0	0	0	0
EFMOG00000000015	tRNA-Pseudo	NA	NA		0.093448	0.129312	0.11655	0.129794	0.115379	0.124555	0.161493	0.152688	0.135489	0.172233	0.147398	6.46573	1	1	1	1	1	1	1	1	1	1	1	35
EFMOG00000000016	tRNA-Arg	NA	NA		0.0001	0.0001	0.0001	0.0001	0.0001	0.0001	0.0001	0.0001	0.0001	0.0001	0.0001	0.0001	0	0	0	0	0	0	0	0	0	0	0	0
EFMOG00000000017	tRNA-Tyr	NA	NA		0.0001	0.0001	0.0001	0.021029	0.0001	0.0001	0.0001	0.0001	0.0001	0.0001	0.0001	0.0001	0	0	0	1	0	0	0	0	0	0	0	0
EFMOG00000000018	tRNA-Pseudo	NA	NA		3.45841	0.244459	0.625609	1.30112	2.58582	0.976314	1.40468	1.82057	1.10003	3.36781	1.22419	1.52222	19	2	4	9	16	7	8	11	7	17	7	9
EFMOG00000000019	tRNA-Ile	NA	NA		0.0001	0.0001	0.0001	0.0001	0.0001	0.0001	0.0001	0.0001	0.0001	0.0001	0.306873	0.0001	0	0	0	0	0	0	0	0	0	0	3	0
EFMOG00000000020	tRNA-Cys	NA	NA		0.0001	0.0001	0.0001	0.0001	0.0001	0.0001	0.0001	0.0001	0.0001	0.0001	0.0001	0.0001	0	0	0	0	0	0	0	0	0	0	0	0
EFMOG00000000021	tRNA-Pseudo	NA	NA		0.036699	0.097422	0.093407	0.112605	0.127366	0.099921	0.087183	0.074324	0.182978	0.146219	0.129382	0.152371	1	1	1	1	1	1	1	1	2	1	1	1
EFMOG00000000022	snR51	NA	NA		0.0001	0.403411	0.542243	0.579036	0.563607	0.293205	2.27853	0.184419	0.470548	0.925006	0.385719	0.844765	0	3	4	5	5	3	15	2	4	6	3	6
EFMOG00000000023	tRNA-Ala	NA	NA		0.0001	1.33371	1.54231	0.0001	0.584902	0.0001	0.0001	2.71639	1.82652	0.0001	1.53044	0.0001	0	10	12	0	5	0	0	20	15	0	10	0
EFMOG00000000024	tRNA-Pseudo	NA	NA		0.0001	0.0001	0.0001	0.0001	0.0001	0.0001	0.0001	0.0001	0.031182	0.0001	0.0001	0.0001	0	0	0	0	0	0	0	0	1	0	0	0
EFMOG00000000025	tRNA-Ala	NA	NA		0.0001	0.0001	0.175816	0.28621	0.129767	0.0001	0.0001	0.198469	0.280249	0.114537	0.339557	0.0001	0	0	2	3	2	0	0	2	3	1	3	0
EFMOG00000000026	5S_rRNA	NA	NA		0.0001	1.07347	0.908734	0.051687	0.53297	0.233425	0.257473	0.30086	0.186804	0.311853	1.07293	0.0001	0	11	9	1	6	3	3	3	2	3	9	0
EFMOG00000000027	5S_rRNA	NA	NA		0.0001	1.66197	1.22694	1.17651	0.0001	0.0001	1.1428	0.0001	0.0001	0.675416	0.0001	0.0001	0	16	13	12	0	0	11	0	0	6	0	0
EFMOG00000000028	tRNA-Ala	NA	NA		0.0001	1.41527	1.27623	0.0001	0.0001	2.01341	0.0001	0.0001	0.0001	2.10958	0.0001	0.0001	0	12	12	0	0	19	0	0	0	16	0	0
EFMOG00000000029	tRNA-Leu	NA	NA		0.0001	0.0001	0.0001	0.06074	0.18394	1.04169	0.0001	1.28034	0.0001	0.0001	0.02184	0.0001	0	0	0	1	3	13	0	14	0	0	1	0
EFMOG00000000030	tRNA-Leu	NA	NA	hypothetical protein 7bg7.6	0.561616	2.0173	4.10445	1.725	1.53735	1.39575	1.94945	0.0001	0.0001	1.65724	2.96251	1.82428	6	23	48	21	18	17	21	0	0	16	29	19
EFMOG00000000031	5S_rRNA	NA	NA	hypothetical protein	0.073834	0.478241	1.48715	1.36028	0.283703	0.092994	1.82015	0.39379	0.0001	1.16742	0.0001	0.483411	1	5	15	14	3	1	17	4	0	10	0	5
EFMOG00000000032	tRNA-Pseudo	NA	NA		0.0001	0.0001	0.0001	0.155616	0.0001	0.0001	0.0001	0.0001	0.0001	0.0001	0.0001	0.0001	0	0	0	1	0	0	0	0	0	0	0	0
EFMOG00000000033	tRNA-Trp	NA	NA		0.0001	0.0001	0.0001	0.263477	0.0001	0.0001	0.0001	0.0001	0.0001	0.0001	0.0001	0.0001	0	0	0	2	0	0	0	0	0	0	0	0
EFMOG00000000034	snR73	NA	NA		2.81007	2.86529	1.63858	3.21727	2.89231	2.92444	0.877928	0.571573	0.270124	4.13914	3.83044	2.09815	18	20	13	24	21	23	6	4	2	25	24	14
EFMOG00000000035	Afu_335	NA	NA		0.303253	0.110458	0.472901	0.0001	0.533499	0.2335	0.900107	0.243904	1.01588	1.14029	0.0001	0.927648	3	1	4	0	5	2	7	2	9	8	0	7
EFMOG00000000036	tRNA-Phe	NA	NA		0.0001	0.0001	0.0001	0.0001	0.0001	0.0001	0.0001	0.0001	0.0001	0.0001	0.0001	0.0001	0	0	0	0	0	0	0	0	0	0	0	0
EFMOG00000000037	tRNA-Glu	NA	NA		0.175371	0.669383	0.643879	0.167741	0.227224	0.138068	0.415031	0.368232	0.2966	6.6731	0.382922	0.277974	2	5	5	2	2	2	3	3	3	39	3	2
EFMOG00000000038	5S_rRNA	NA	NA	hypothetical protein	1.32764	1.00012	2.09508	1.11346	0.70375	1.36628	0.944529	2.1102	1.27685	2.28479	0.23825	0.954038	12	10	21	12	7	15	9	20	13	19	2	9
EFMOG00000000039	tRNA-Gln	NA	NA		0.054808	0.019527	0.018863	0.015492	1.23337	0.018921	0.0001	0.472345	0.0001	0.0001	0.014626	0.027049	1	1	1	1	10	1	0	4	0	0	1	1
EFMOG00000000040	snR79	NA	NA		7.10987	6.46863	4.7163	5.8871	3.84088	5.53507	4.52813	3.90921	3.18628	10.4278	10.1571	11.1223	37	38	29	36	23	35	25	23	20	52	52	58
EFMOG00000000041	tRNA-Arg	NA	NA		0.0001	0.0001	0.0001	0.258753	0.0001	0.0001	0.0001	0.0001	0.156933	0.0001	0.0001	0.100957	0	0	0	2	0	0	0	0	2	0	0	1
EFMOG00000000042	tRNA-Pseudo	NA	NA		1.4255	2.30218	1.49686	2.55613	1.13012	2.5244	1.74326	1.00284	1.51417	2.33406	1.73976	0.952125	8	14	10	16	7	17	10	6	10	12	10	6
EFMOG00000000043	5S_rRNA	NA	NA	hypothetical protein M419DRAFT_89725, partial	0.0001	0.431093	0.0001	0.913572	0.425546	0.0001	1.12466	1.23131	0.81718	0.537018	0.745136	0.0001	0	5	0	10	5	0	10	12	9	5	7	0
EFMOG00000000044	tRNA-Arg	GO:0005575(cellular_component)	NA	hypothetical protein MGCH7_ch7g901	0.0001	0.0001	0.214494	0.608852	0.0001	0.0001	0.0001	0.0001	0.0001	0.0001	0.217176	0.0001	0	0	2	5	0	0	0	0	0	0	2	0
EFMOG00000000045	tRNA-Pseudo	NA	NA		0.0001	0.0001	0.0001	0.314474	0.279572	0.0001	0.840128	0.050571	0.0001	0.0001	0.092741	0.060693	0	0	0	2	2	0	5	1	0	0	1	1
EFMOG00000000046	tRNA-Leu	NA	NA		0.0001	0.0001	0.0001	0.0001	0.0001	0.0001	0.0001	0.0001	0.0001	0.0001	0.0001	0.0001	0	0	0	0	0	0	0	0	0	0	0	0
EFMOG00000000047	5S_rRNA	NA	NA		2.8144	1.54813	1.44417	2.15383	0.446679	1.03991	1.6647	1.6641	3.41301	2.54337	1.91905	2.63034	24	15	15	22	5	11	15	16	34	21	17	23
EFMOG00000000048	tRNA-Pseudo	NA	NA		0.016566	0.0001	0.073857	0.155616	0.023298	0.120738	0.0001	0.0001	0.0001	0.124943	0.105622	0.36416	1	0	1	1	1	1	0	0	0	1	1	2
EFMOG00000000049	tRNA-Pseudo	NA	NA		2.58425	1.54215	2.89996	4.59931	5.61584	5.06476	1.35347	3.28484	2.68512	3.66802	4.13472	2.95627	14	9	18	29	34	33	8	20	17	19	22	16
EFMOG00000000050	tRNA-Pseudo	NA	NA		0.0001	0.0001	0.0001	0.408492	0.0001	0.0001	0.0001	0.0001	0.0001	0.0001	0.0001	0.050578	0	0	0	3	0	0	0	0	0	0	0	1
EFMOG00000000051	tRNA-Asp	NA	NA		0.0001	0.0001	0.04939	0.0001	0.0001	0.0001	0.02107	0.044731	0.0001	0.0001	0.0001	0.0001	0	0	1	0	0	0	1	1	0	0	0	0
EFMOG00000000052	5S_rRNA	NA	NA		0.0001	1.26346	0.599947	1.04636	2.31641	1.37344	1.64835	0.851771	0.0001	0.471975	0.0001	0.0001	0	12	6	11	23	15	15	8	0	4	0	0
EFMOG00000000053	tRNA-Glu	NA	NA		0.0001	0.0001	0.0001	0.0001	0.0001	0.0001	0.0001	0.0001	0.0001	0.0001	0.036117	0.0001	0	0	0	0	0	0	0	0	0	0	1	0
EFMOG00000000054	tRNA-Val	NA	NA		0.786289	0.460516	0.158533	1.01461	0.039487	0.039523	0.206073	0.809321	1.16687	1.86638	0.977407	0.186911	6	4	2	9	1	1	2	7	11	13	8	2
EFMOG00000000055	tRNA-Pseudo	NA	NA		0.163109	0.048098	0.0001	0.047041	0.031951	0.0001	0.110554	0.0001	0.0001	0.047871	0.047401	0.113559	1	1	0	1	1	0	1	0	0	1	1	1
EFMOG00000000056	U2	NA	NA	unnamed protein product	0.036918	0.065239	0.038627	0.538299	0.0001	0.0001	3.07618	0.096605	0.07812	6.59674	0.053409	0.060246	1	2	1	10	0	0	46	2	2	90	1	1
EFMOG00000000057	Afu_455	NA	NA		0.122631	0.0001	0.0001	0.055189	0.0001	0.0001	0.087085	0.0001	0.0001	0.199113	0.051613	0.13606	1	0	0	1	0	0	1	0	0	2	1	1
EFMOG00000000058	U4	NA	NA		0.0001	0.402183	0.671821	0.0001	0.0001	0.0001	0.0001	0.0001	0.0001	0.0001	0.288894	0.235012	0	5	9	0	0	0	0	0	0	0	4	3
EFMOG00000000059	tRNA-Pseudo	NA	NA		0.0001	0.045122	0.023412	0.037463	0.078768	0.088446	0.043896	0.027584	0.004331	0.062666	0.061828	0.0001	0	1	1	1	1	1	1	1	1	1	1	0
EFMOG00000000060	tRNA-Pseudo	NA	NA		3.39725	5.74594	12.2537	0.0001	0.0001	0.0001	1.29494	2.89406	2.40362	0.0001	0.0001	0.0001	18	34	76	0	0	0	8	17	15	0	0	0
EFMOG00000000061	tRNA-Asp	NA	NA		0.000446	0.004458	0.060503	0.18963	0.123049	0.100807	0.11629	0.161609	0.112271	0.133122	0.093545	0.089369	1	1	1	2	1	1	1	1	1	1	1	1
EFMOG00000000062	tRNA-Lys	NA	NA		0.184603	0.0001	0.078354	0.256822	0.0001	0.123191	0.0001	0.0001	0.0001	0.0001	0.0001	0.0001	1	0	1	2	0	1	0	0	0	0	0	0
EFMOG00000000063	tRNA-Pseudo	NA	NA		0.074745	0.041413	0.047277	0.051618	0.050993	0.042129	0.07278	0.067392	0.043651	0.102929	0.087589	0.082523	1	1	1	1	1	1	1	1	1	1	1	1
EFMOG00000000064	tRNA-Pseudo	NA	NA		22.1884	12.2467	34.1797	30.9684	37.1296	33.6515	21.0306	16.5186	14.5235	32.315	31.6812	18.9896	117	72	210	192	224	216	115	96	90	161	164	101
EFMOG00000000065	tRNA-Pseudo	NA	NA		6.63903	7.96664	11.5564	11.8203	13.952	13.0522	9.4109	7.5765	5.05193	17.3953	18.2469	10.285	35	47	71	73	84	84	52	44	32	87	95	55
EFMOG00000000066	tRNA-Ser	NA	NA		0.0001	0.0001	0.0001	0.0001	0.0001	0.0001	0.0001	0.0001	0.0001	0.0001	0.0001	0.0001	0	0	0	0	0	0	0	0	0	0	0	0
EFMOG00000000067	tRNA-Pseudo	NA	NA		0.073399	0.0001	0.0001	0.0001	0.069893	0.0001	0.0001	0.0001	0.187092	0.0001	0.298833	0.0001	1	0	0	0	1	0	0	0	2	0	2	0
EFMOG00000000068	tRNA-Pseudo	NA	NA		81.7403	93.9433	119.867	107.742	135.342	132.941	67.2395	60.6856	88.0568	91.0363	100.936	71.5624	428	549	736	665	814	852	368	352	543	452	523	378
EFMOG00000000069	tRNA-Gln	NA	NA		0.234026	0.118641	0.0001	0.017603	1.30758	0.307707	0.0001	0.790584	0.0001	0.0001	0.009274	0.199414	2	1	0	1	11	3	0	7	0	0	1	2
EFMOG00000000070	tRNA-Tyr	NA	NA		0.0001	0.0001	0.0001	0.0001	0.0001	0.0001	0.0001	0.0001	0.0001	0.0001	0.0001	0.0001	0	0	0	0	0	0	0	0	0	0	0	0
EFMOG00000000071	5S_rRNA	NA	NA		0.0001	0.0001	0.0001	0.0001	0.0001	0.0001	0.0001	0.0001	0.111365	0.029611	0.113561	0.0001	0	0	0	0	0	0	0	0	1	1	1	0
EFMOG00000000072	tRNA-Pseudo	NA	NA		0.110098	0.0001	0.0001	0.0001	0.0001	0.0001	0.0001	0.0001	0.0001	0.048365	0.0001	0.0001	1	0	0	0	0	0	0	0	0	1	0	0
EFMOG00000000073	tRNA-Pseudo	NA	NA		0.0001	0.0001	0.0001	0.0001	0.0001	0.0001	0.0001	0.0001	0.015591	0.048365	0.0001	0.0001	0	0	0	0	0	0	0	0	1	1	0	0
EFMOG00000000074	tRNA-Pseudo	NA	NA		5.90771	7.54409	8.96617	15.1471	19.4629	18.9286	10.3866	11.1938	10.5585	8.91066	13.5558	11.2414	31	45	56	94	117	122	57	65	66	45	71	60
EFMOG00000000075	tRNA-Met	NA	NA		0.0001	0.0001	0.0001	0.0001	0.0001	0.0001	0.0001	0.0001	0.0001	0.0001	0.0001	0.0001	0	0	0	0	0	0	0	0	0	0	0	0
EFMOG00000000076	tRNA-Pseudo	NA	NA		0.0001	0.0001	0.0001	0.0001	0.998471	0.68904	0.0001	0.0001	0.0001	0.0001	0.0001	0.0001	0	0	0	0	6	5	0	0	0	0	0	0
EFMOG00000000077	tRNA-Gly	NA	NA		0.0001	0.0001	0.0001	0.0001	0.0001	0.0001	0.0001	0.0001	0.0001	0.0001	0.0001	0.0001	0	0	0	0	0	0	0	0	0	0	0	0
EFMOG00000000078	tRNA-Pseudo	NA	NA		0.073399	0.0001	0.045617	0.045388	0.174843	0.0001	0.063406	0.147117	0.399304	0.0001	0.0001	0.151733	1	0	1	1	2	0	1	1	3	0	0	1
EFMOG00000000079	tRNA-Pseudo	NA	NA		0.159831	0.156302	0.138511	0.135483	0.136689	0.131227	0.153521	0.142059	0.141031	0.167661	0.160273	0.172911	1	1	1	1	1	1	1	1	1	1	1	1
EFMOG00000000080	tRNA-Glu	NA	NA		1.79224	0.287654	0.141446	0.186527	1.89978	0.252578	2.1318	1.05223	2.87434	5.21989	0.231982	2.15683	11	2	2	2	14	2	14	8	21	30	2	14
EFMOG00000000081	tRNA-Met	NA	NA		0.0001	0.028199	0.014895	0.0001	0.375976	0.0001	0.0001	0.0001	0.0001	0.0001	0.0001	0.042018	0	1	1	0	3	0	0	0	0	0	0	1
EFMOG00000000082	tRNA-Ser	NA	NA		0.0001	0.0001	0.0001	0.0001	0.0001	0.0001	0.0001	0.0001	0.0001	0.0001	0.0001	0.022041	0	0	0	0	0	0	0	0	0	0	0	1
EFMOG00000000083	tRNA-Pseudo	NA	NA		4.30199	6.24171	3.94264	4.21676	3.44805	3.5701	3.83606	4.56521	3.49715	6.63406	8.37249	6.47395	23	37	25	27	21	23	21	27	22	33	44	35
EFMOG00000000084	tRNA-Phe	NA	NA		0.0001	0.0001	0.0001	0.0001	0.0001	0.0001	0.0001	0.0001	0.0001	0.0001	0.0001	0.064023	0	0	0	0	0	0	0	0	0	0	0	1
EFMOG00000000085	tRNA-Pseudo	NA	NA		0.205361	0.186581	0.184932	0.184698	0.132641	0.174096	0.186449	0.129284	0.16171	0.159746	0.151109	0.211704	2	2	2	2	1	2	2	1	1	1	1	2
EFMOG00000000086	tRNA-Pseudo	NA	NA		0.0001	0.0001	0.0001	0.0001	0.0001	0.0001	0.0001	0.0001	0.077955	0.0001	0.010305	0.037933	0	0	0	0	0	0	0	0	1	0	1	1
EFMOG00000000087	tRNA-Pro	NA	NA		0.0001	0.0001	0.0001	0.0001	0.043412	0.0001	0.016722	0.0001	0.0001	0.0001	0.0001	0.0001	0	0	0	0	1	0	1	0	0	0	0	0
EFMOG00000000088	tRNA-Pseudo	NA	NA		7.13388	5.59477	11.8131	6.15043	8.12774	10.3786	4.67293	3.25572	2.28777	8.8549	7.72587	4.55073	38	33	73	38	49	67	26	19	15	44	40	24
EFMOG00000000089	tRNA-Thr	NA	NA		0.0001	0.0001	0.0001	0.0001	0.0001	0.0001	0.0001	0.0001	0.0001	0.073127	0.09952	0.096887	0	0	0	0	0	0	0	0	0	1	1	1
EFMOG00000000090	5S_rRNA	NA	NA		0.0001	1.12734	1.29435	0.987352	0.0001	0.0001	1.3078	2.12873	1.95693	2.03166	0.0001	0.524235	0	11	13	10	0	0	12	20	20	17	0	5
EFMOG00000000091	tRNA-Gly	NA	NA		0.0001	0.0001	0.0001	0.0001	0.574284	0.0001	0.0001	0.0001	0.0001	0.0001	0.0302	0.0001	0	0	0	0	5	0	0	0	0	0	1	0
EFMOG00000000092	tRNA-Phe	NA	NA		0.027343	0.0001	0.0001	0.0001	0.0001	0.0001	0.0001	0.0001	0.0001	0.0001	0.0001	0.0001	1	0	0	0	0	0	0	0	0	0	0	0
EFMOG00000000093	tRNA-Pseudo	NA	NA		0.0001	0.0001	0.0001	0.0001	0.0001	0.0001	0.0001	0.0001	0.0001	0.0001	0.0001	0.0001	0	0	0	0	0	0	0	0	0	0	0	0
EFMOG00000000094	tRNA-Arg	NA	NA		0.0001	0.0001	0.0001	0.0001	0.0001	0.0001	0.0001	0.0001	0.0001	0.0001	0.0001	0.0001	0	0	0	0	0	0	0	0	0	0	0	0
EFMOG00000000095	tRNA-Pseudo	NA	NA		3.40744	5.46956	7.53554	8.67605	6.03603	4.34492	5.47485	5.71456	2.65264	4.54301	7.67614	6.21169	18	32	47	54	37	28	30	34	17	23	40	33
EFMOG00000000096	snoZ196	NA	NA		0.237	0.983074	0.884274	0.190019	0.204096	0.848835	0.543479	1.16139	1.49607	1.56684	0.732884	1.06113	2	7	7	2	2	7	4	8	11	9	5	7
EFMOG00000000097	tRNA-His	NA	NA		0.224525	0.364085	0.299376	0.241003	1.01543	0.146179	0.504426	0.370185	0.276386	0.352065	0.143801	0.347819	2	3	2	2	7	1	3	3	2	2	1	2
EFMOG00000000098	tRNA-Pseudo	NA	NA		0.0001	0.0001	0.052677	0.0001	0.0001	0.039552	0.0001	0.0001	0.0001	0.130317	0.0001	0.0001	0	0	1	0	0	1	0	0	0	1	0	0
EFMOG00000000099	tRNA-Thr	NA	NA		0.069516	0.057297	0.065627	0.082819	0.083151	0.077152	0.080109	0.070527	0.074356	0.067194	0.062107	0.05383	1	1	1	1	1	1	1	1	1	1	1	1
EFMOG00000000100	tRNA-Pseudo	NA	NA		0.0001	0.0001	0.0001	0.051872	0.0001	0.0001	0.0001	0.0001	0.0001	0.0001	0.0001	0.455199	0	0	0	1	0	0	0	0	0	0	0	3
EFMOG00000000101	tRNA-Val	NA	NA		1.90814	1.49156	0.087154	3.01127	0.256398	0.16876	0.186985	0.1757	2.22866	0.586181	0.49944	0.348262	15	13	1	27	3	2	2	2	20	5	4	3
EFMOG00000000102	tRNA-Pseudo	NA	NA		2.95889	1.63582	4.05668	1.07094	0.159755	1.45094	0.548705	2.08607	1.27067	0.579036	1.33831	3.53791	16	10	25	7	1	10	3	13	8	3	7	19
EFMOG00000000103	tRNA-Pseudo	NA	NA		0.0001	0.082248	0.0001	0.08141	0.0001	0.0001	0.131689	0.066202	0.093546	0.113096	0.092741	0.001751	0	1	0	1	0	0	1	1	1	1	1	1
EFMOG00000000104	tRNA-Asp	NA	NA		0.0001	0.0001	0.0001	0.0001	0.0001	0.0001	0.0001	0.0001	0.0001	0.0001	0.0001	0.0001	0	0	0	0	0	0	0	0	0	0	0	0
EFMOG00000000105	tRNA-Ile	NA	NA		0.033441	0.0001	0.01161	0.122133	0.040088	0.180712	0.0001	0.0242	0.046963	0.133301	0.031086	0.045446	1	0	1	2	1	3	0	1	1	2	1	1
EFMOG00000000106	tRNA-Pseudo	NA	NA		4.92639	8.48754	9.52967	13.4608	9.9958	12.4631	7.28436	4.7606	2.34082	4.74514	1.91923	2.63763	26	50	59	84	61	80	40	28	15	24	10	14
EFMOG00000000107	tRNA-Pseudo	NA	NA		0.0001	0.0001	0.0001	0.0001	0.0001	0.124902	0.0001	0.142519	0.0001	0.0001	0.0001	0.0001	0	0	0	0	0	1	0	1	0	0	0	0
EFMOG00000000108	tRNA-Ser	NA	NA		0.0001	0.0001	0.0001	0.0001	0.0001	0.0001	0.0306	0.0001	0.0001	0.0001	0.0001	0.0001	0	0	0	0	0	0	1	0	0	0	0	0
EFMOG00000000109	tRNA-Ser	NA	NA		0.035626	0.03532	0.090906	0.052133	0.117923	0.018063	0.114921	0.046753	0.121209	0.103921	0.05115	0.063402	1	1	1	1	2	1	2	1	2	1	1	1
EFMOG00000000110	tRNA-Leu	NA	NA		0.0001	0.0001	0.0001	0.0001	0.0001	0.0001	0.0001	0.015374	0.0001	0.0001	0.0001	0.0001	0	0	0	0	0	0	0	1	0	0	0	0
EFMOG00000000111	tRNA-Pseudo	NA	NA		21.7113	18.403	35.2513	30.7363	37.5336	40.2766	19.6802	18.0746	16.873	26.5389	26.7404	15.2087	114	108	217	190	226	258	108	105	104	132	139	81
EFMOG00000000112	tRNA-Ala	NA	NA		0.520377	0.384172	1.87731	0.511783	0.141878	0.087977	0.352562	1.57444	0.187226	1.68466	1.90808	0.329272	4	4	17	5	2	1	3	14	2	13	15	3
EFMOG00000000113	tRNA-Glu	NA	NA		0.124187	0.049691	0.084995	0.06515	0.08978	0.06262	0.080036	0.072956	0.091959	0.092075	0.090305	0.086872	1	1	1	1	1	1	1	1	1	1	1	1
EFMOG00000000114	tRNA-Ser	NA	NA		0.02413	0.037717	0.041986	0.019322	0.048558	0.019196	0.063599	0.018421	0.039102	0.060975	0.100651	0.014663	1	1	1	1	1	1	1	1	1	1	1	1
EFMOG00000000115	SNORD14	NA	NA		0.888055	1.4	0.617651	1.01464	0.992691	0.793417	6.4596	4.05939	4.69115	5.50546	4.19148	7.68438	7	13	6	10	9	8	53	36	44	41	33	61
EFMOG00000000116	tRNA-Gln	NA	NA		0.0001	0.0001	0.0001	0.031137	0.285617	0.0001	0.027887	0.0001	0.0001	0.168062	0.0001	0.0001	0	0	0	1	3	0	1	0	0	2	0	0
EFMOG00000000117	tRNA-Val	NA	NA		1.28635	3.47624	1.58317	1.66731	0.31462	0.616351	0.438964	0.0001	0.044546	1.86748	1.80562	1.16865	10	28	14	15	3	6	4	0	1	13	13	9
EFMOG00000000118	5S_rRNA	NA	NA		0.0001	0.0001	1.33885	1.05682	0.81526	0.0001	3.06819	0.0001	0.0001	0.565885	0.067158	0.0001	0	0	14	11	8	0	28	0	0	5	1	0
EFMOG00000000119	tRNA-Pseudo	NA	NA		4.9145	4.69347	10.0253	6.43933	5.6887	9.64101	1.4307	1.93052	0.6951	4.87134	5.52498	3.20157	26	28	62	40	35	62	8	12	5	25	29	17
EFMOG00000000120	tRNA-Trp	NA	NA		0.045293	0.110475	0.0001	0.0001	0.766427	0.027932	0.0001	0.0001	0.0001	0.098489	0.031797	0.026975	1	1	0	0	5	1	0	0	0	1	1	1
EFMOG00000000121	5S_rRNA	NA	NA	hypothetical protein NEUTE1DRAFT_54824	0.983521	1.04883	0.145616	0.13945	0.246364	0.0001	3.96147	1.73491	1.05239	1.70131	0.987373	2.19827	9	10	2	2	3	0	35	17	11	14	9	19
EFMOG00000000122	tRNA-Asp	NA	NA		0.06073	0.186908	2.07078	0.125161	0.11927	0.087762	0.19468	0.0001	0.0001	0.102637	0.282909	0.13082	1	2	13	1	1	1	2	0	0	1	2	1
EFMOG00000000123	tRNA-Ala	NA	NA		0.092008	0.081643	0.071335	0.064645	0.158857	0.116542	0.008965	0.037549	0.021678	0.058764	0.028146	0.477708	1	1	1	1	2	2	1	1	1	1	1	5
EFMOG00000000124	tRNA-Leu	NA	NA		0.0001	0.0001	0.0001	0.0001	0.263111	0.0001	0.0001	0.0001	0.0001	1.25011	0.0001	0.0001	0	0	0	0	3	0	0	0	0	9	0	0
EFMOG00000000125	tRNA-Pseudo	NA	NA		0.921733	0.774883	1.43586	1.72186	2.36379	0.485728	1.88064	2.22361	0.402768	1.40975	0.509219	0.245302	5	5	9	11	15	4	11	13	3	7	3	2
EFMOG00000000126	5S_rRNA	NA	NA	hypothetical protein M441DRAFT_153519, partial	0.0001	0.0001	0.0001	0.0001	0.0001	0.0001	0.0001	0.0001	0.0001	0.0001	0.0001	0.0001	0	0	0	0	0	0	0	0	0	0	0	0
EFMOG00000000127	tRNA-Pseudo	NA	NA		0.0001	0.0001	0.0001	0.0001	0.0001	0.0001	0.0001	0.0001	0.0001	0.0001	0.0001	0.0001	0	0	0	0	0	0	0	0	0	0	0	0
EFMOG00000000128	tRNA-Thr	NA	NA		0.10797	0.182312	0.047168	0.0001	0.244317	0.141435	0.02968	0.082809	0.112519	0.101098	0.12492	0.146411	1	2	1	0	3	2	1	1	1	1	1	2
EFMOG00000000129	tRNA-Gln	NA	NA		0.0001	0.724389	0.0001	0.0001	0.0001	0.0001	0.0001	0.21455	0.423339	0.0001	0.0001	0.0001	0	6	0	0	0	0	0	2	4	0	0	0
EFMOG00000000130	tRNA-Pseudo	NA	NA		0.0001	0.0001	0.0001	0.0001	0.0001	0.0001	1.6388	0.0001	0.15591	0.19346	0.0001	0.36416	0	0	0	0	0	0	9	0	1	1	0	2
EFMOG00000000131	tRNA-Pseudo	NA	NA		0.0001	0.0001	0.0001	0.0001	0.0001	0.0001	0.0001	0.0001	0.0001	0.0001	0.0001	0.0001	0	0	0	0	0	0	0	0	0	0	0	0
EFMOG00000000132	tRNA-Ala	NA	NA		0.0001	0.0001	0.0001	0.0001	0.211581	0.0001	0.612517	0.0001	0.0001	0.066606	0.072481	0.0001	0	0	0	0	2	0	5	0	0	1	1	0
EFMOG00000000133	tRNA-Gly	NA	NA		0.0001	0.0001	0.0001	0.0001	0.126648	0.249137	0.279123	0.0001	0.439445	0.194499	0.144502	0.025943	0	0	0	0	1	2	2	0	4	2	1	1
EFMOG00000000134	tRNA-Pseudo	NA	NA		0.0001	0.0001	0.052677	0.0001	0.0001	0.039552	0.0001	0.0001	0.0001	0.130317	0.0001	0.0001	0	0	1	0	0	1	0	0	0	1	0	0
EFMOG00000000135	Fungi_SRP	NA	NA		248.633	0.0001	323.198	0.024632	2.37043	158.373	4.2697	0.039557	471.676	582.02	472.067	447.685	5366	0	8184	1	59	4185	97	1	11981	11914	10079	9737
EFMOG00000000136	tRNA-Pseudo	NA	NA		1.04237	3.53667	2.20628	1.27086	2.49174	1.6716	2.41674	2.84119	1.98352	2.18583	3.76633	2.54575	6	21	14	8	15	11	14	17	13	11	20	14
EFMOG00000000137	tRNA-His	NA	NA		0.0001	0.0001	0.0001	0.0001	0.0001	0.0001	0.0001	0.0001	0.0001	0.0001	0.0001	0.0001	0	0	0	0	0	0	0	0	0	0	0	0
EFMOG00000000138	tRNA-Gly	NA	NA		0.0001	0.0001	0.0001	0.0001	0.0001	0.0001	0.0001	0.0001	0.0001	0.0001	0.0001	0.0001	0	0	0	0	0	0	0	0	0	0	0	0
EFMOG00000000139	tRNA-Ile	NA	NA		0.0001	0.0001	0.017107	0.0001	0.0001	0.0001	0.0001	0.0001	0.046443	0.015844	0.017	0.0001	0	0	1	0	0	0	0	0	1	1	1	0
EFMOG00000000140	tRNA-Pseudo	NA	NA		1.55973	1.97395	2.78266	3.25496	3.45782	2.83318	1.05351	2.59063	2.78473	1.59873	1.69253	2.17737	9	12	18	21	21	19	6	16	18	8	9	12
EFMOG00000000141	tRNA-Asp	NA	NA		0.0001	0.0001	0.0001	0.0001	0.0001	0.0001	0.0001	0.262708	0.0001	0.0001	0.0001	0.0001	0	0	0	0	0	0	0	2	0	0	0	0
EFMOG00000000142	5S_rRNA	NA	NA		0.0001	0.0001	0.0001	0.0001	0.0001	0.0001	0.0001	0.461296	0.0001	0.378581	1.05853	0.0001	0	0	0	0	0	0	0	5	0	4	9	0
EFMOG00000000143	tRNA-Leu	NA	NA		0.0001	0.187416	0.613703	0.0001	0.254227	0.0001	0.626161	0.492715	0.75474	0.0001	0.575938	0.0001	0	2	6	0	3	0	6	5	8	0	5	0
EFMOG00000000144	tRNA-Pseudo	NA	NA		0.170754	0.258739	0.536763	0.966115	0.639021	0.683836	0.442622	0.445947	0.391941	3.24045	3.09782	1.29605	1	2	4	6	4	5	3	3	3	17	17	7
EFMOG00000000145	5S_rRNA	NA	NA		0.0001	0.0001	0.0001	0.0001	0.0001	0.0001	0.0001	0.0001	0.0001	0.0001	0.0001	0.0001	0	0	0	0	0	0	0	0	0	0	0	0
EFMOG00000000146	5S_rRNA	NA	NA	hypothetical protein	0.079664	3.54385	0.092081	0.094701	0.092977	4.92947	23.7025	0.109126	2.43534	18.7512	0.120445	10.6744	1	34	1	1	1	51	209	2	25	150	2	91
EFMOG00000000147	tRNA-Asp	NA	NA		0.0001	0.0001	0.0001	0.572489	0.0001	0.116255	0.0001	0.0001	0.0001	0.0001	0.0001	0.0001	0	0	0	4	0	1	0	0	0	0	0	0
EFMOG00000000148	tRNA-Lys	NA	NA		0.0001	0.022179	0.0001	0.024571	0.0001	0.0001	0.158749	0.0001	0.0001	0.084343	0.0001	0.0001	0	1	0	1	0	0	1	0	0	1	0	0
EFMOG00000000149	tRNA-Ala	NA	NA		0.452527	0.179151	0.0001	0.032794	0.0001	0.227697	0.618594	0.0001	0.0001	0.450075	0.52669	0.545255	3	2	0	1	0	2	5	0	0	3	4	4
EFMOG00000000150	tRNA-Pseudo	NA	NA		0.988846	0.41124	1.75083	0.0001	0.279572	0.074941	0.0001	0.165506	0.472062	0.09673	0.123655	0.0001	6	3	11	0	2	1	0	1	3	1	1	0
EFMOG00000000151	tRNA-Glu	NA	NA		0.051639	0.05711	0.332038	0.005	0.298659	0.258336	0.203572	0.620823	0.226314	0.075493	1.1518	0.021106	1	1	3	1	3	2	2	5	2	1	7	1
EFMOG00000000152	tRNA-Gln	NA	NA		0.0001	0.0001	0.0001	0.0001	0.0001	0.0001	0.0001	0.0001	0.0001	0.0001	0.0001	0.0001	0	0	0	0	0	0	0	0	0	0	0	0
EFMOG00000000153	tRNA-Pseudo	NA	NA		0.163109	0.105095	0.417072	1.3089	0.044377	0.0001	1.06083	0.383882	0.534426	2.16138	1.15875	0.931136	1	1	3	9	1	0	6	3	4	11	6	5
EFMOG00000000154	tRNA-Val	NA	NA		0.0001	0.0001	0.0001	0.0001	0.0001	0.0001	0.0001	0.0001	0.0001	0.0001	0.260727	0.080617	0	0	0	0	0	0	0	0	0	0	2	1
EFMOG00000000155	tRNA-Leu	NA	NA		0.057805	0.0001	0.0001	0.0001	0.01795	0.0001	0.0001	0.017201	0.0001	0.0001	0.02236	0.0001	1	0	0	0	1	0	0	1	0	0	1	0
EFMOG00000000156	5S_rRNA	NA	NA		0.0001	0.0001	0.0001	0.0001	0.0001	0.0001	0.0001	0.0001	0.0001	0.0001	0.0001	0.0001	0	0	0	0	0	0	0	0	0	0	0	0
EFMOG00000000157	tRNA-Leu	NA	NA		0.0001	0.0001	0.0001	0.0001	0.0001	0.0001	0.0001	0.0001	0.0001	0.0001	0.0001	0.022763	0	0	0	0	0	0	0	0	0	0	0	1
EFMOG00000000158	tRNA-Pseudo	NA	NA		0.763552	0.761556	1.4898	0.287817	1.05128	1.6197	1.03726	1.08257	0.591701	1.28319	1.82091	2.05067	4	5	10	2	7	11	6	7	4	7	10	11
EFMOG00000000159	tRNA-Ala	NA	NA		0.060744	0.075621	0.283946	0.282183	0.426866	0.012153	0.0001	0.091117	0.14837	0.10888	0.614743	0.136326	1	1	3	3	4	1	0	1	2	1	4	1
EFMOG00000000160	tRNA-Trp	NA	NA		0.0001	0.0001	0.0001	0.0001	0.0001	0.0001	0.0001	0.0001	0.0001	0.0001	0.0001	0.0001	0	0	0	0	0	0	0	0	0	0	0	0
EFMOG00000000161	tRNA-Gly	NA	NA		0.0001	0.0001	0.0001	0.0001	0.0001	0.0001	0.093661	0.03563	0.062625	0.023282	0.0001	0.060662	0	0	0	0	0	0	1	1	1	1	0	1
EFMOG00000000162	tRNA-Asn	NA	NA		0.0001	0.0001	0.0001	0.0001	0.0001	0.0001	0.0001	0.314252	0.0001	0.0001	0.0001	0.0001	0	0	0	0	0	0	0	3	0	0	0	0
EFMOG00000000163	tRNA-Pseudo	NA	NA		0.247211	0.527758	2.1136	3.31116	1.57536	1.84022	0.890121	2.94463	0.935462	3.03087	4.13987	2.80959	2	4	13	21	10	12	5	18	6	16	22	15
EFMOG00000000164	tRNA-Ser	NA	NA		0.0001	0.0001	0.0001	0.0001	0.0001	0.0001	0.0001	0.0001	0.0001	0.0001	0.0001	0.0001	0	0	0	0	0	0	0	0	0	0	0	0
EFMOG00000000165	tRNA-Pseudo	NA	NA		0.471486	0.41581	0.566958	0.607334	1.16932	0.466299	0.521879	0.418363	0.980936	0.763091	1.17988	0.197253	3	3	4	4	8	3	3	3	7	4	7	2
EFMOG00000000166	tRNA-Pseudo	NA	NA		0.14272	0.0001	0.01955	0.0001	0.0001	0.081417	0.046606	0.0001	0.0001	0.077384	0.123655	0.0001	1	0	1	0	0	1	1	0	0	1	1	0
EFMOG00000000167	snR75	NA	NA		0.062637	0.069275	0.100503	0.077405	0.09961	0.0001	0.05401	0.059223	0.044749	0.080917	0.0001	0.045782	1	1	1	1	1	0	1	1	1	1	0	1
EFMOG00000000168	tRNA-Thr	NA	NA		0.240294	0.0001	0.0001	0.298657	0.0001	0.0001	0.0001	0.568405	0.0001	0.0001	0.0001	0.0001	2	0	0	2	0	0	0	4	0	0	0	0
EFMOG00000000169	tRNA-Gly	NA	NA		0.0001	0.0001	0.092567	0.0001	0.0001	0.0001	0.0001	0.0001	0.0001	0.034368	0.0001	0.0001	0	0	1	0	0	0	0	0	0	1	0	0
EFMOG00000000170	tRNA-Pseudo	NA	NA		0.0001	0.0001	0.0001	0.0001	0.0001	0.074941	0.14876	0.257454	0.0001	0.055888	0.0001	0.0001	0	0	0	0	0	1	1	2	0	1	0	0
EFMOG00000000171	tRNA-Lys	NA	NA		0.0001	0.0001	0.0001	0.0001	0.0001	0.0001	0.0001	0.0001	0.0001	0.0001	0.0001	0.0001	0	0	0	0	0	0	0	0	0	0	0	0
EFMOG00000000172	tRNA-Gly	NA	NA		0.085216	0.068521	0.071935	0.059925	0.066949	0.06829	0.069826	0.059907	0.057753	0.07743	0.080209	0.070034	1	1	1	1	1	1	1	1	1	1	1	1
EFMOG00000000173	tRNA-Thr	NA	NA		0.000277	0.011563	0.023847	0.024015	0.006282	0.010006	0.000384	0.028702	0.000105	0.000414	0.000267	0.012306	1	1	1	1	1	1	1	1	1	1	1	1
EFMOG00000000174	tRNA-Val	NA	NA		0.0001	0.0001	0.0001	0.0001	0.0001	0.0001	0.0001	0.0001	0.008504	0.070349	0.010499	0.016306	0	0	0	0	0	0	0	0	1	1	1	1
EFMOG00000000175	tRNA-Gly	NA	NA		0.0001	0.0001	0.0001	0.0001	0.0001	0.0001	0.0001	0.0001	0.0001	0.0001	0.0001	0.0001	0	0	0	0	0	0	0	0	0	0	0	0
EFMOG00000000176	tRNA-Tyr	NA	NA		0.0001	0.0001	0.0001	0.0001	0.0001	0.0001	0.0001	0.0001	0.0001	0.0001	0.0001	0.0001	0	0	0	0	0	0	0	0	0	0	0	0
EFMOG00000000177	tRNA-Ala	NA	NA		0.0001	0.016728	0.0001	0.0001	0.040261	0.093772	0.024224	0.0001	0.0001	0.448978	0.507868	0.22181	0	1	0	0	1	1	1	0	0	3	4	2
EFMOG00000000178	tRNA-Asp	NA	NA		0.028973	1.10664	0.565851	0.514163	0.653025	0.098	1.12957	1.39685	0.509114	0.917289	1.63403	2.69048	1	7	4	4	4	1	7	9	4	5	9	15
EFMOG00000000179	tRNA-Ala	NA	NA		0.103774	0.026683	0.468203	0.279628	0.092545	0.279864	0.183027	0.104271	0.042201	0.131223	0.24605	0.044115	1	1	4	3	1	3	2	1	1	1	2	1
EFMOG00000000180	tRNA-Pseudo	NA	NA		0.003058	0.107951	0.094697	0.10604	0.109977	0.121259	0.126541	0.082753	0.107938	0.118628	0.0001	0.001198	1	1	1	1	1	1	1	1	1	1	0	1
EFMOG00000000181	tRNA-Pseudo	NA	NA		0.649886	0.077171	0.045617	0.025764	0.063113	0.066085	0.0001	0.028374	0.186228	0.0439	0.492045	0.323697	4	1	1	1	1	1	0	1	2	1	3	2
EFMOG00000000182	tRNA-Lys	NA	NA		0.0001	0.0001	0.0001	0.0001	0.0001	0.0001	0.0001	0.015787	0.0001	0.0001	0.0001	0.0001	0	0	0	0	0	0	0	1	0	0	0	0
EFMOG00000000183	tRNA-Pseudo	NA	NA		0.244026	0.0001	0.283479	0.778079	0.359449	0.124902	0.087793	0.13275	0.365956	4.29911	0.428929	0.0001	2	0	2	5	3	1	1	1	3	22	3	0
EFMOG00000000184	tRNA-Pseudo	NA	NA		0.226186	0.011423	0.231345	0.045388	0.255165	0.074941	0.087793	0.13275	0.054135	0.0001	0.063116	0.0001	2	1	2	1	2	1	1	1	1	0	1	0
EFMOG00000000185	Fungi_U3	NA	NA		0.008612	0.020785	0.002823	0.012406	0.015572	0.025013	0.169925	0.147611	0.117101	0.104091	0.062958	0.147328	1	1	1	1	1	1	4	4	3	2	2	3
EFMOG00000000186	tRNA-Phe	NA	NA		0.0001	0.0001	0.0001	0.0001	0.0001	0.0001	0.0001	0.0001	0.0001	0.0001	0.0001	0.0001	0	0	0	0	0	0	0	0	0	0	0	0
EFMOG00000000187	tRNA-Pro	NA	NA		0.0001	0.0001	0.0001	0.0001	0.0001	0.0001	0.0001	0.0001	0.0001	0.0001	0.180265	0.024635	0	0	0	0	0	0	0	0	0	0	2	1
EFMOG00000000188	5S_rRNA	NA	NA		1.07711	0.802627	0.224073	0.550021	0.378042	0.52769	0.995994	0.413765	0.780895	0.106641	0.735535	0.869054	10	8	3	6	4	6	9	4	8	1	7	8
EFMOG00000000189	tRNA-Glu	NA	NA		0.0001	0.0001	0.084587	0.156241	0.0001	0.0001	0.207519	0.0001	0.0001	0.0001	0.0001	0.0001	0	0	1	2	0	0	2	0	0	0	0	0
EFMOG00000000190	tRNA-Gly	NA	NA		0.0001	0.0001	0.040634	0.044821	0.0001	0.038181	0.064248	0.0001	0.02709	0.0001	0.034265	0.0001	0	0	1	1	0	1	1	0	1	0	1	0
EFMOG00000000191	tRNA-Pseudo	NA	NA		2.44663	2.31208	5.49869	2.71607	7.58468	5.84956	4.47174	4.65256	1.6372	4.63712	6.46957	1.69874	13	14	34	17	46	38	25	27	11	24	34	9
EFMOG00000000192	tRNA-Pseudo	NA	NA		2.29881	1.48046	0.3758	0.155616	1.44667	0.578711	1.09253	0.165506	1.48115	0.494397	0.958328	0.756137	13	9	3	1	9	4	6	1	10	3	5	4
EFMOG00000000193	tRNA-Phe	NA	NA		0.241655	0.176382	1.08703	1.29619	0.145161	0.08347	0.433448	0.237868	0.475655	0.954949	0.419007	0.274999	2	2	9	11	2	1	3	2	4	6	3	2
EFMOG00000000194	tRNA-Asn	NA	NA		0.394182	0.875367	1.25587	0.280347	0.196358	0.627456	0.450742	0.369144	0.418733	0.314004	0.449769	0.59311	3	7	10	3	2	5	4	3	4	2	3	4
EFMOG00000000195	tRNA-Lys	NA	NA		0.0001	0.0001	0.0001	0.0001	0.0001	0.0001	0.0001	0.474275	0.0001	0.0001	0.455887	0.343457	0	0	0	0	0	0	0	3	0	0	3	2
EFMOG00000000196	tRNA-Gly	NA	NA		0.0001	0.0001	0.0001	0.0001	0.0001	0.0001	0.0001	0.0001	0.0001	0.0001	0.0001	0.0001	0	0	0	0	0	0	0	0	0	0	0	0
EFMOG00000000197	tRNA-Pseudo	NA	NA		0.0001	0.0001	0.0001	0.0001	0.053252	0.520423	0.0001	0.0001	0.077955	0.58844	0.0001	0.0001	0	0	0	0	1	4	0	0	1	3	0	0
EFMOG00000000198	tRNA-Pseudo	NA	NA		0.136392	5.70013	0.132567	0.124503	0.147778	0.117565	0.140069	0.097719	0.115399	0.164891	0.159721	0.132498	1	34	1	1	1	1	1	1	1	1	1	1
EFMOG00000000199	tRNA-Pseudo	NA	NA		0.39248	0.175919	1.63788	0.959631	0.388294	0.893046	2.57623	0.926374	0.0001	1.25749	0.296257	0.0001	3	2	11	6	3	6	15	6	0	7	2	0
EFMOG00000000200	tRNA-Ser	NA	NA		0.1586	0.0001	0.41555	0.187166	0.270341	0.108992	0.422829	0.199305	0.191831	0.0001	0.206795	0.0001	2	0	4	2	3	1	4	2	2	0	2	0
EFMOG00000000201	tRNA-Pseudo	NA	NA		9.31758	8.74342	7.97651	8.85627	15.2722	9.32807	8.29886	6.66852	8.44471	24.1701	25.3102	21.6483	49	52	49	55	92	60	46	39	52	120	131	115
EFMOG00000000202	tRNA-Tyr	NA	NA		0.238167	0.923131	0.282042	0.269767	0.101193	0.064513	0.12904	0.226548	0.180786	0.641494	0.410619	0.091635	2	7	3	3	1	1	1	2	2	4	3	1
EFMOG00000000203	tRNA-Pseudo	NA	NA		0.0001	0.0001	0.0001	0.051872	0.0001	0.0001	0.0001	0.0001	0.0001	0.0001	0.0001	0.09104	0	0	0	1	0	0	0	0	0	0	0	1
EFMOG00000000204	tRNA-Pseudo	NA	NA		0.081554	0.0001	1.07979	0.404169	0.0001	0.0001	0.0001	1.07878	0.591701	0.413789	0.185483	0.303466	1	0	7	3	0	0	0	7	4	3	1	2
EFMOG00000000205	snoZ13_snr52	NA	NA		0.273818	0.084956	0.845224	0.109242	0.20373	0.0917	0.386465	0.143279	0.931227	0.41057	0.577254	0.228833	2	1	8	1	2	1	3	2	8	3	5	2
EFMOG00000000206	tRNA-Pseudo	NA	NA		1.94252	0.767191	5.51318	8.7361	7.04343	5.16716	2.44936	1.57783	2.08802	4.99073	5.99174	4.83371	11	5	34	54	43	34	14	10	13	25	32	26
EFMOG00000000207	tRNA-Pseudo	NA	NA		1.33035	3.03632	1.38373	2.3753	1.61397	1.89642	1.09741	0.751674	2.93198	8.97976	8.49357	2.66545	7	18	9	15	10	13	6	5	19	45	44	15
EFMOG00000000208	tRNA-Asn	NA	NA		0.0001	0.0001	0.0001	0.012205	0.0001	0.0001	0.0001	0.127885	0.021486	0.41419	0.0001	0.011747	0	0	0	1	0	0	0	1	1	3	0	1
EFMOG00000000209	tRNA-Lys	NA	NA		0.673607	0.274344	0.772253	4.74915	0.849806	1.07893	2.08637	1.89873	3.05345	7.06391	3.0564	6.77606	5	3	7	42	8	10	17	16	27	50	23	51
EFMOG00000000210	tRNA-Thr	NA	NA		0.0001	0.0001	0.0001	0.0001	0.0001	0.0001	0.0001	0.0001	0.0001	0.124134	0.0001	0.0001	0	0	0	0	0	0	0	0	0	1	0	0
EFMOG00000000211	tRNA-Met	NA	NA		0.352439	0.251647	0.060061	0.208301	0.046534	0.114783	0.056148	0.091948	0.0001	0.024619	0.0001	0.0001	2	2	1	2	1	1	1	1	0	1	0	0
EFMOG00000000212	5S_rRNA	NA	NA		0.0001	0.0001	0.0001	0.0001	0.0001	0.0001	0.0001	0.0001	0.0001	0.0001	0.0001	0.0001	0	0	0	0	0	0	0	0	0	0	0	0
EFMOG00000000213	tRNA-Pseudo	NA	NA		0.6244	0.0001	0.514824	0.512235	0.450421	0.734838	1.23154	0.496518	0.0001	0.239138	1.53538	1.27709	4	0	4	4	3	5	7	3	0	2	8	7
EFMOG00000000214	tRNA-Gly	NA	NA		0.0001	0.0001	0.0001	0.0001	0.0001	0.0001	0.0001	0.0001	0.0001	0.0001	0.0001	0.0001	0	0	0	0	0	0	0	0	0	0	0	0
EFMOG00000000215	tRNA-Pro	NA	NA		0.246497	0.668387	0.218911	0.436401	0.70848	0.441063	2.73828	0.594247	0.334948	1.11204	1.58894	0.279905	2	5	2	4	6	4	20	5	3	8	11	2
EFMOG00000000216	Afu_300	NA	NA		0.016793	0.351457	0.202385	0.021696	0.350124	0.023029	0.020393	0.191647	0.30993	0.371051	0.331492	0.039914	1	3	2	1	3	1	1	2	3	3	3	1
EFMOG00000000217	tRNA-Ile	NA	NA		0.355873	0.114664	0.082239	0.250104	0.186787	0.096422	0.117553	0.715903	0.336035	0.295258	0.661156	1.02102	3	1	1	3	2	1	1	6	3	2	5	8
EFMOG00000000218	tRNA-Arg	GO:0005575(cellular_component)	NA		0.0001	0.0001	0.0001	0.0001	0.013041	0.0001	0.0001	0.088407	0.0001	0.0001	0.0001	0.0001	0	0	0	0	1	0	0	1	0	0	0	0
EFMOG00000000219	tRNA-Leu	NA	NA		0.0001	0.012579	0.0001	0.0001	0.0001	0.0001	0.0001	0.0001	0.0001	0.0001	0.0001	0.0001	0	1	0	0	0	0	0	0	0	0	0	0
EFMOG00000000220	tRNA-Arg	NA	NA		0.0001	0.254577	0.0001	0.0001	0.0001	0.0001	0.0001	0.0001	0.0001	0.0001	0.154569	0.0001	0	2	0	0	0	0	0	0	0	0	1	0
EFMOG00000000221	tRNA-Gly	NA	NA		0.0001	0.0001	0.0001	0.0001	0.0001	0.0001	0.0001	0.0001	0.0001	0.0001	0.0001	0.0001	0	0	0	0	0	0	0	0	0	0	0	0
EFMOG00000000222	tRNA-Asp	NA	NA		0.1861	0.0001	0.0001	0.0001	0.0001	0.045042	0.057086	0.286013	0.0001	0.396168	0.0001	0.10718	1	0	0	0	0	1	1	2	0	2	0	1
EFMOG00000000223	tRNA-Pro	NA	NA		0.0001	0.0001	0.0001	0.0001	0.0001	0.0001	0.0001	0.0001	0.0001	0.0001	0.0001	0.0001	0	0	0	0	0	0	0	0	0	0	0	0
EFMOG00000000224	tRNA-Pseudo	NA	NA		0.176701	0.520904	0.312804	0.0001	0.0001	0.0001	0.0001	0.058234	0.0001	0.38692	0.0001	0.0001	1	4	2	0	0	0	0	1	0	2	0	0
EFMOG00000000225	tRNA-Glu	NA	NA		0.0001	0.0001	0.0001	0.0001	0.0001	0.0001	0.0001	0.0001	0.0001	0.0001	0.0001	0.0001	0	0	0	0	0	0	0	0	0	0	0	0
EFMOG00000000226	tRNA-Pseudo	NA	NA		0.183497	0.155357	1.15347	0.0001	0.497017	0.299764	0.24143	0.278142	0.467731	0.967299	1.1129	0.52095	1	1	8	0	3	2	2	2	3	5	6	3
EFMOG00000000227	tRNA-Pseudo	NA	NA		0.366994	0.164496	0.156402	0.797531	0.79212	0.396909	0.456522	0.662024	0.15591	2.31883	0.953176	0.3414	2	1	1	5	5	3	3	4	1	12	5	2
EFMOG00000000228	tRNA-Asp	NA	NA		0.0001	0.943673	0.379609	0.500852	0.576894	0.144326	0.745052	0.44797	0.52795	0.686554	0.301067	0.143377	0	6	3	4	4	1	5	3	4	4	2	1
EFMOG00000000229	tRNA-Gln	NA	NA		0.0001	0.0001	0.0001	0.0001	0.0001	0.0001	0.0001	0.0001	0.0001	0.0001	0.0001	0.0001	0	0	0	0	0	0	0	0	0	0	0	0
EFMOG00000000230	tRNA-Met	NA	NA		0.0001	0.0001	0.0001	0.0001	0.0001	0.202554	0.0001	0.0001	0.0001	0.0001	0.049841	0.0001	0	0	0	0	0	2	0	0	0	0	1	0
EFMOG00000000231	U1	NA	NA	hypothetical protein	0.0001	1.74209	1.74828	0.730294	0.0001	0.442133	4.40699	1.82554	2.6946	0.896024	1.84507	2.80562	0	19	20	9	0	6	45	20	31	9	18	28
EFMOG00000000232	snosnR61	NA	NA		0.106967	0.203505	0.055937	0.13888	0.248851	0.171807	0.276727	0.287104	0.15769	0.255847	0.330548	0.357239	1	2	1	1	2	2	2	2	2	2	2	3
EFMOG00000000233	5S_rRNA	NA	NA		0.0001	0.0001	0.0001	0.0001	0.0001	0.0001	0.0001	0.692919	0.0001	0.0001	0.524111	0.0001	0	0	0	0	0	0	0	7	0	0	5	0
EFMOG00000000234	5S_rRNA	NA	NA	Putative protein of unknown function	0.0001	0.0001	0.0001	0.0001	1.34139	0.0001	0.0001	0.0001	0.0001	0.0001	0.0001	0.0001	0	0	0	0	13	0	0	0	0	0	0	0
EFMOG00000000235	5S_rRNA	NA	NA		1.66888	0.830989	0.896566	0.242814	0.418669	0.066178	0.0001	0.776166	0.932774	1.03401	1.26	0.086331	15	8	9	3	5	1	0	8	10	9	11	1
EFMOG00000000236	tRNA-Trp	NA	NA		0.45967	0.461262	0.420548	1.34135	1.27811	0.89058	0.621265	0.777071	0.554114	1.4617	0.915621	0.927623	3	3	3	9	8	6	4	5	4	8	5	5
EFMOG00000000237	Afu_304	NA	NA		0.178309	1.20721	1.27303	0.082995	0.142846	0.851201	0.124951	0.037142	0.0001	0.0001	0.092688	0.0001	2	11	12	1	2	8	1	1	0	0	1	0
EFMOG00000000238	5S_rRNA	NA	NA		0.0001	2.07463	0.0001	3.72885	1.11552	0.0001	2.0268	0.606387	0.0001	1.59604	0.992941	0.0001	0	20	0	38	11	0	18	6	0	13	9	0
EFMOG00000000239	5S_rRNA	NA	NA		0.0001	0.0001	0.0001	0.0001	0.0001	0.0001	0.533842	0.0001	0.0001	0.612058	0.0001	0.0001	0	0	0	0	0	0	5	0	0	5	0	0
EFMOG00000000240	tRNA-Pseudo	NA	NA		3.9745	5.17306	6.93687	8.87226	8.65563	6.62707	5.02614	4.5859	4.60368	9.85301	8.20762	2.79821	21	31	43	55	53	43	28	27	29	49	43	15
EFMOG00000000241	tRNA-Pseudo	NA	NA		0.007646	0.0001	0.073857	0.069163	0.071002	0.0001	0.0001	0.0001	0.0001	0.0001	0.0001	0.0001	1	0	1	1	1	0	0	0	0	0	0	0
EFMOG00000000242	Afu_182	NA	NA		0.0001	0.0001	0.0001	0.0001	0.0001	0.0001	0.0001	0.0001	0.0001	0.0001	0.0001	0.0001	0	0	0	0	0	0	0	0	0	0	0	0
EFMOG00000000243	tRNA-Asp	NA	NA		0.0001	0.0001	0.0001	0.0001	0.0001	0.0001	0.148572	0.0001	0.0001	0.0001	0.0001	0.0001	0	0	0	0	0	0	1	0	0	0	0	0
EFMOG00000000244	tRNA-Pseudo	NA	NA		17.7458	9.10036	30.0549	24.3019	31.7345	36.26	21.4298	17.9584	17.4163	26.4651	27.5527	16.498	93	54	185	150	191	233	118	105	108	132	143	87
EFMOG00000000245	tRNA-Pseudo	NA	NA		0.146798	0.065798	0.039101	0.038904	0.063902	0.479622	0.047798	0.306186	0.218274	0.038692	0.547174	0.036416	1	1	1	1	1	4	1	2	2	1	3	1
EFMOG00000000246	tRNA-Pseudo	NA	NA		0.275246	0.390678	0.676657	1.10768	0.328386	0.660937	0.308494	0.321817	0.546769	1.08552	0.798606	0.920514	2	3	5	7	2	5	2	2	4	6	5	5
EFMOG00000000247	tRNA-Pseudo	NA	NA		0.0001	0.0001	0.0001	0.0001	0.0001	0.0001	0.0001	0.0001	0.0001	0.0001	0.0001	0.0001	0	0	0	0	0	0	0	0	0	0	0	0
EFMOG00000000248	SNORD33	NA	NA		5.0986	4.20248	3.77227	4.88523	4.50358	3.22068	4.06773	4.42729	6.28838	11.9784	8.39751	8.50139	32	29	28	36	32	25	26	30	46	70	51	53
EFMOG00000000249	tRNA-Pseudo	NA	NA		8.61927	13.6966	14.8517	10.9072	13.6546	7.33589	7.04415	9.25915	9.93387	27.8528	23.2201	9.8184	46	80	92	68	83	47	39	54	62	139	121	52
EFMOG00000000250	tRNA-His	NA	NA		0.189378	0.093496	0.284265	0.538288	1.28971	0.161411	0.329571	1.50622	0.282433	0.378603	0.0001	0.0001	1	1	2	4	8	2	2	9	2	2	0	0
EFMOG00000000251	tRNA-Pseudo	NA	NA		0.0001	0.0001	0.312804	0.0001	0.0001	0.0001	0.0001	0.331012	0.0001	0.0001	0.370966	0.0001	0	0	2	0	0	0	0	2	0	0	2	0
EFMOG00000000252	tRNA-Pseudo	NA	NA		0.152209	0.134588	0.118659	0.105725	0.135178	0.118414	0.134271	0.112974	0.112713	0.125774	0.148923	0.141015	1	1	1	1	1	1	1	1	1	1	1	1
EFMOG00000000253	tRNA-Pseudo	NA	NA		0.183497	0.164496	0.210708	0.311232	0.001798	0.0001	0.526757	0.165506	0.187092	0.690007	0.443098	0.300432	1	1	2	2	1	0	3	1	2	4	3	2
EFMOG00000000254	tRNA-Pseudo	NA	NA		1.05511	0.630568	0.782011	0.79537	0.497017	0.507933	0.341416	0.257454	0.0001	0.324583	0.370966	0.192195	6	4	5	5	3	4	2	2	0	2	2	2
EFMOG00000000255	tRNA-Gly	NA	NA		0.0001	0.0001	0.0001	0.0001	0.0001	0.0001	0.0001	0.0001	0.0001	0.0001	0.0001	0.0001	0	0	0	0	0	0	0	0	0	0	0	0
EFMOG00000000256	tRNA-Glu	NA	NA		0.319707	0.0001	0.0001	0.182396	0.0001	0.201588	0.02951	0.182368	0.0001	0.708465	0.641087	0.227236	2	0	0	2	0	2	1	2	0	5	4	2
EFMOG00000000257	U2	NA	NA	hypothetical protein	0.039171	0.021709	0.024438	0.021268	0.01774	0.006718	0.0818	0.091312	0.049479	0.050242	0.111746	0.080793	1	1	1	1	1	1	2	2	1	1	2	2
EFMOG00000000258	tRNA-Glu	NA	NA		0.0001	0.356556	0.298393	0.0001	0.0001	0.0001	0.0001	0.0001	0.0001	0.0001	0.0001	0.0001	0	3	3	0	0	0	0	0	0	0	0	0
EFMOG00000000259	tRNA-Pseudo	NA	NA		0.127429	0.0001	0.0001	0.0001	0.0001	0.0001	0.0001	0.0001	0.0001	0.169277	0.0001	0.0001	1	0	0	0	0	0	0	0	0	1	0	0
EFMOG00000000260	tRNA-Pseudo	NA	NA		0.0001	0.124895	0.145044	0.139637	0.153301	0.108545	0.058528	0.10574	0.086617	0.159927	0.152361	0.130057	0	1	1	1	1	1	1	1	1	1	1	1
EFMOG00000000261	tRNA-Pseudo	NA	NA		2.3243	2.21156	3.43216	1.9573	2.71251	2.71869	1.07668	1.4068	2.16932	1.74382	1.83886	1.00953	13	13	22	13	17	18	6	9	14	9	10	6
EFMOG00000000262	tRNA-Pseudo	NA	NA		0.0001	0.164496	0.084718	0.0001	0.0001	0.0001	0.0001	0.0001	0.0001	0.09673	0.185483	0.0001	0	1	1	0	0	0	0	0	0	1	1	0
EFMOG00000000263	5S_rRNA	NA	NA		0.0001	0.0001	0.0001	0.0001	0.302946	0.500309	1.03635	1.03297	2.55712	1.59581	0.0001	0.776978	0	0	0	0	3	6	10	10	26	13	0	7
EFMOG00000000264	Afu_264	NA	NA		0.0001	0.068614	0.018561	0.074369	0.07368	0.092294	0.032379	0.0001	0.051481	0.122807	0.082531	0.069154	0	1	1	1	1	1	1	0	1	1	1	1
EFMOG00000000265	tRNA-Pseudo	NA	NA		52.2614	43.6676	64.9905	78.7121	89.9015	74.9278	40.3489	38.6687	35.4014	43.4953	21.0914	24.2723	274	255	399	486	541	480	221	225	218	216	110	128
EFMOG00000000266	tRNA-Ser	NA	NA		0.0001	0.0001	0.016075	0.211081	0.0001	0.059261	0.0001	0.0001	0.304109	0.0001	0.0001	0.0001	0	0	1	2	0	1	0	0	3	0	0	0
EFMOG00000000267	tRNA-Pseudo	NA	NA		0.0001	0.43491	0.097541	0.15025	0.570576	0.068128	0.0001	0.082753	0.660684	0.106736	0.890317	0.09104	0	3	1	1	4	1	0	1	5	1	5	1
EFMOG00000000268	U6	NA	NA	hypothetical protein BO70DRAFT_362604	0.057211	0.049099	0.047686	0.057219	0.047508	0.043153	0.064274	0.04692	0.059974	0.059286	0.056794	0.061984	1	1	1	1	1	1	1	1	1	1	1	1
EFMOG00000000269	tRNA-Leu	NA	NA		0.0001	0.0001	0.0001	0.015975	0.0001	0.0001	0.0001	0.0001	0.020087	0.0001	0.0001	0.04706	0	0	0	1	0	0	0	0	1	0	0	1
EFMOG00000000270	tRNA-Leu	NA	NA		1.52674	0.623077	3.95703	2.66994	3.06503	2.8207	2.48833	0.272689	4.73703	6.2366	6.30888	2.51788	13	6	37	25	28	28	21	3	45	47	50	21
EFMOG00000000271	tRNA-Undet	NA	NA		0.170929	0.308712	0.374937	0.750367	0.297626	0.359306	0.163559	0.151903	0.728293	0.0001	0.0001	0.174597	1	2	3	5	2	3	1	1	5	0	0	1
EFMOG00000000272	tRNA-Ser	NA	NA		0.0001	0.075884	0.0001	0.0001	0.0001	0.0001	0.0001	0.0001	0.0001	0.0001	0.266308	0.0001	0	1	0	0	0	0	0	0	0	0	3	0
EFMOG00000000273	tRNA-Leu	NA	NA		0.0001	0.0001	0.0001	0.0001	0.0001	0.0001	0.0001	0.0001	0.0001	0.0001	0.0001	0.0001	0	0	0	0	0	0	0	0	0	0	0	0
EFMOG00000000274	tRNA-Gly	NA	NA		0.0001	0.0001	0.0001	0.0001	0.0001	0.0001	0.587933	0.104246	0.0001	0.0001	0.0001	0.0001	0	0	0	0	0	0	4	1	0	0	0	0
EFMOG00000000275	tRNA-Pseudo	NA	NA		0.0001	0.0001	0.0001	0.086453	0.0001	0.0001	0.079257	0.0001	0.062364	0.0001	0.0001	0.0001	0	0	0	1	0	0	1	0	1	0	0	0
EFMOG00000000276	5S_rRNA	NA	NA		0.0001	0.0001	0.0001	0.0001	0.0001	0.0001	0.0001	0.0001	0.0001	0.0001	0.0001	0.0001	0	0	0	0	0	0	0	0	0	0	0	0
EFMOG00000000277	tRNA-His	NA	NA		0.0001	0.0001	0.018643	0.0001	0.0001	0.0001	0.068096	0.0001	0.0001	0.0001	0.0001	0.0001	0	0	1	0	0	0	1	0	0	0	0	0
EFMOG00000000278	tRNA-Arg	NA	NA	hypothetical protein	1.1939	0.082332	0.180014	0.367914	0.274041	1.16694	0.151094	0.161506	0.052781	0.151581	0.224259	0.103328	11	1	2	4	3	13	2	2	1	2	3	1
EFMOG00000000279	tRNA-Lys	NA	NA		0.0001	0.0001	0.0001	0.0001	0.0001	0.0001	0.0001	0.0001	0.0001	0.0001	0.0001	0.0001	0	0	0	0	0	0	0	0	0	0	0	0
EFMOG00000000280	tRNA-Pro	NA	NA		0.151666	0.511952	0.0001	0.0001	0.436882	0.131529	0.0001	0.0001	0.677732	0.242812	0.0001	0.0001	2	5	0	0	4	2	0	0	6	2	0	0
EFMOG00000000281	5S_rRNA	NA	NA		0.0001	0.0001	0.0001	0.0001	0.0001	0.0001	0.566112	0.853188	0.380358	0.0001	0.0001	0.0001	0	0	0	0	0	0	5	8	4	0	0	0
EFMOG00000000282	tRNA-Pseudo	NA	NA		0.061166	0.0001	0.036928	0.070734	0.066565	0.02498	0.058528	0.0001	0.077955	0.101889	0.115375	0.0001	1	0	1	1	1	1	1	0	1	1	1	0
EFMOG00000000283	tRNA-Lys	NA	NA		0.290257	0.297906	0.273677	0.1826	0.238439	0.320809	0.295785	0.760837	0.754662	6.30759	0.801403	0.455649	3	3	3	2	3	3	3	7	7	44	6	4
EFMOG00000000284	tRNA-Pseudo	NA	NA		1.95221	4.20664	4.85412	3.43003	7.03922	3.10693	3.4288	4.44338	2.67213	7.11502	4.26868	0.677741	11	25	30	22	43	20	19	26	17	36	23	4
EFMOG00000000285	tRNA-Met	NA	NA		0.0001	0.0001	0.0001	0.0001	0.0001	0.0001	0.0001	0.0001	0.0001	0.0001	0.0001	0.0001	0	0	0	0	0	0	0	0	0	0	0	0
EFMOG00000000286	tRNA-Pseudo	NA	NA		0.0001	0.0001	0.034756	0.272328	0.0001	0.0001	0.0001	0.0001	0.077955	0.0001	0.0001	0.0001	0	0	1	2	0	0	0	0	1	0	0	0
EFMOG00000000287	tRNA-Pseudo	NA	NA		5.05	7.43088	11.5415	18.2903	19.3082	16.4579	9.09875	7.72821	8.0467	9.61791	8.60692	9.84158	27	44	71	113	117	106	50	45	50	48	45	52
EFMOG00000000288	tRNA-Pro	NA	NA		0.0001	0.165688	0.147689	0.0001	0.0001	0.0001	0.0001	0.0001	0.021385	0.0001	0.0001	0.0001	0	2	2	0	0	0	0	0	1	0	0	0
EFMOG00000000289	tRNA-Leu	NA	NA		0.075007	0.0001	0.515489	0.0001	0.0001	0.0001	0.0001	0.342103	0.093764	0.0001	0.07975	0.0001	1	0	5	0	0	0	0	3	1	0	1	0
EFMOG00000000290	tRNA-Pseudo	NA	NA		0.872461	0.308049	1.04268	1.75788	1.67891	0.596752	2.07004	1.32865	0.346467	1.51633	0.485175	0.305995	5	2	7	11	11	4	12	8	3	8	3	2
EFMOG00000000291	Afu_514	NA	NA		7.07579	16.4127	10.3795	13.3175	12.0354	11.3	23.2626	18.1655	12.2178	23.3725	18.2397	14.9101	56	143	95	123	108	108	190	157	112	173	141	117
EFMOG00000000292	tRNA-Pseudo	NA	NA		5.77252	3.40644	10.5984	5.91772	11.9173	8.29043	7.56481	4.68704	3.65306	5.07563	4.34339	4.17772	31	20	66	37	72	54	42	28	23	26	23	23
EFMOG00000000293	tRNA-Pseudo	NA	NA		9.16772	6.70961	4.64916	7.57222	11.482	5.08225	11.5072	14.2454	14.439	17.7459	12.1489	24.0497	48	40	29	47	69	33	63	83	89	89	63	127
EFMOG00000000294	tRNA-Gly	NA	NA		0.0001	0.127401	0.0001	0.0001	0.714612	0.163737	0.33415	1.00869	0.186044	0.0001	0.455091	0.130845	0	1	0	0	6	2	3	7	2	0	3	1
EFMOG00000000295	snoU31b	NA	NA		1.19273	0.642563	0.454544	0.782942	0.701426	0.690862	1.04254	0.827531	1.02803	1.65045	1.37663	0.321485	6	4	3	5	4	4	6	5	6	8	7	2
EFMOG00000000296	tRNA-Pseudo	NA	NA		0.176701	0.0001	0.0001	0.0001	0.195256	0.0001	0.0001	0.055169	0.077955	0.0001	0.185483	0.0001	1	0	0	0	2	0	0	1	1	0	1	0
EFMOG00000000297	5S_rRNA	NA	NA		0.0001	0.0001	0.67954	0.303183	0.759526	0.0001	0.0001	0.259673	0.0001	0.303532	1.68853	0.0001	0	0	7	4	8	0	0	3	0	3	15	0
EFMOG00000000298	tRNA-Pseudo	NA	NA		17.0954	12.9368	22.241	24.2193	25.6153	29.1025	22.6049	26.0524	25.5349	33.0555	34.6761	18.3192	90	76	137	150	154	187	124	152	158	165	180	97
EFMOG00000000299	tRNA-Pseudo	NA	NA		0.091749	0.456244	0.091553	0.116712	0.053252	0.11033	0.042921	0.624832	0.111365	0.103178	0.329747	0.084971	1	3	1	1	1	1	1	4	1	1	2	1
EFMOG00000000300	tRNA-Ser	NA	NA		0.0001	0.0001	0.0001	0.0001	0.0001	0.0001	0.0001	0.0001	0.0001	0.0001	0.0001	0.0001	0	0	0	0	0	0	0	0	0	0	0	0
EFMOG00000000301	tRNA-Pseudo	NA	NA		0.0001	0.0001	0.0001	0.0001	0.079878	0.0001	0.0001	0.0001	0.107938	0.08989	0.0001	0.0001	0	0	0	0	1	0	0	0	1	1	0	0
EFMOG00000000302	tRNA-Gly	NA	NA		0.015509	0.030622	0.041613	0.022273	0.0001	0.0001	0.377617	0.0001	0.0001	0.015477	0.0001	0.0001	1	1	1	1	0	0	3	0	0	1	0	0
EFMOG00000000303	tRNA-Tyr	NA	NA		0.068537	0.065383	0.075198	0.051673	0.060219	0.057254	0.074502	0.060428	0.061701	0.078064	0.060432	0.06578	1	1	1	1	1	1	1	1	1	1	1	1
EFMOG00000000304	5S_rRNA	NA	NA		1.72558	9.22412	2.85275	1.65337	5.02092	4.20706	6.30363	2.95742	4.7016	2.10065	2.67557	3.11112	15	87	29	17	49	44	56	28	47	17	23	27
EFMOG00000000305	5S_rRNA	NA	NA	hypothetical protein GE21DRAFT_1222453, partial	0.0001	0.66505	0.311444	0.677694	1.25185	0.784914	2.98948	1.04295	2.04966	2.19015	3.37421	3.3183	0	7	4	7	13	9	27	10	21	18	29	29
EFMOG00000000306	tRNA-Thr	NA	NA		0.083809	0.333755	0.255075	0.653746	0.0001	0.0001	0.18832	0.172567	0.605926	0.134662	0.098492	0.020046	1	3	2	6	0	0	2	2	5	1	1	1
EFMOG00000000307	tRNA-Ile	NA	NA		0.128703	0.194379	0.115826	0.202473	0.366365	0.543166	0.208897	0.242716	0.198169	0.328784	0.290458	0.219261	2	2	2	2	4	6	2	3	2	3	3	2
EFMOG00000000308	tRNA-Pseudo	NA	NA		0.0001	0.319052	0.0001	0.158858	0.319511	1.0943	0.208508	0.0001	1.04897	2.17336	0.124943	0.115064	0	2	0	1	2	8	2	0	7	11	1	1
EFMOG00000000309	tRNA-Met	NA	NA		0.169382	0.089629	0.257275	0.280675	0.0001	0.395014	0.0001	0.078812	0.032852	0.786856	0.510564	0.860853	1	1	2	2	0	3	0	1	1	4	3	5
EFMOG00000000310	tRNA-Ile	NA	NA		0.035764	0.104636	0.223722	0.164679	0.280534	0.17725	0.144879	0.163541	0.488463	0.124903	0.142142	0.113349	1	1	3	2	3	2	2	2	5	1	2	1
EFMOG00000000311	tRNA-Arg	NA	NA		0.0001	0.0001	0.0001	0.0001	0.0001	0.0001	0.0001	0.0001	0.0001	0.0001	0.0001	0.0001	0	0	0	0	0	0	0	0	0	0	0	0
EFMOG00000000312	tRNA-Thr	NA	NA		1.50581	0.561694	2.46422	0.979357	4.22982	4.14537	9.08166	7.97838	7.3554	0.888414	1.93333	0.947049	8	4	16	7	26	27	50	47	46	5	11	5
EFMOG00000000313	tRNA-Gly	NA	NA		0.0001	0.0001	0.0001	0.0001	0.0001	0.0001	0.0001	0.0001	0.0001	0.0001	0.0001	0.0001	0	0	0	0	0	0	0	0	0	0	0	0
EFMOG00000000314	tRNA-Arg	NA	NA		0.0001	0.0001	0.0001	0.0001	0.0001	0.0001	0.0001	0.0001	0.0001	0.0001	0.0001	0.0001	0	0	0	0	0	0	0	0	0	0	0	0
EFMOG00000000315	tRNA-Arg	NA	NA		0.0001	0.0001	0.0001	0.0001	0.0001	0.0001	0.0001	0.0001	0.0001	0.0001	0.0001	0.0001	0	0	0	0	0	0	0	0	0	0	0	0
EFMOG00000000316	Afu_513	NA	NA		0.240048	0.246839	0.212047	0.269412	0.233134	0.112334	0.352226	0.158771	0.180648	0.211909	0.291224	0.313611	2	2	2	3	2	1	3	2	2	2	2	3
EFMOG00000000317	tRNA-Pseudo	NA	NA		0.0001	0.0001	0.0001	0.051872	0.0001	0.0001	0.0001	0.0001	0.0001	0.0001	0.0001	0.0001	0	0	0	1	0	0	0	0	0	0	0	0
EFMOG00000000318	tRNA-Pro	NA	NA		0.0001	0.0001	0.0001	0.0001	0.0001	0.0001	0.0001	0.0001	0.0001	0.0001	0.0001	0.0001	0	0	0	0	0	0	0	0	0	0	0	0
EFMOG00000000319	tRNA-Met	NA	NA		0.0001	0.45686	0.0001	0.0001	0.0001	0.0001	0.0001	0.0001	0.0001	0.0001	0.0001	0.0001	0	4	0	0	0	0	0	0	0	0	0	0
EFMOG00000000320	tRNA-Gly	NA	NA		0.0001	0.0001	0.0001	0.0001	0.0001	0.0001	0.0001	0.0001	0.0001	0.0001	0.0001	0.0001	0	0	0	0	0	0	0	0	0	0	0	0
EFMOG00000000321	tRNA-Arg	GO:0005575(cellular_component)	NA	hypothetical protein MGCH7_ch7g901	0.0001	0.739665	0.0001	0.0001	0.116787	0.0001	0.0001	0.116358	0.118994	0.178578	0.0001	0.81024	0	6	0	0	1	0	0	1	1	2	0	6
EFMOG00000000322	U6	NA	NA	hypothetical protein BO70DRAFT_362604	0.000389	0.356413	0.270071	9.9e-05	0.062192	5.3e-05	0.00149	0.177846	0.345961	0.000214	0.054011	0.294835	1	3	3	1	1	1	1	2	3	1	1	3
EFMOG00000000323	tRNA-Pseudo	NA	NA		0.13009	0.136673	0.129518	0.111191	0.120744	0.128311	0.14398	0.142206	0.125414	0.173137	0.152931	0.137155	1	1	1	1	1	1	1	1	1	1	1	1
EFMOG00000000324	tRNA-Val	NA	NA		0.0001	0.0001	0.304115	0.0001	0.492209	0.0001	0.0001	0.0001	0.199528	0.0001	0.341384	0.0001	0	0	3	0	4	0	0	0	2	0	3	0
EFMOG00000000325	tRNA-Glu	NA	NA		0.0001	0.0001	0.0001	0.0001	0.0001	0.0001	0.0001	0.0001	0.0001	0.0001	0.0001	0.0001	0	0	0	0	0	0	0	0	0	0	0	0
EFMOG00000000326	tRNA-Val	NA	NA		0.0001	0.0001	0.0001	0.0001	0.0001	0.12298	0.0001	0.0001	0.0001	0.0001	0.018159	0.0001	0	0	0	0	0	2	0	0	0	0	1	0
EFMOG00000000327	tRNA-Val	NA	NA		0.023424	0.387573	0.071239	0.10632	0.017371	0.0001	0.637081	0.468578	0.47399	0.075505	0.0001	0.088706	1	4	1	1	1	0	5	4	5	1	0	1
EFMOG00000000328	tRNA-Gln	NA	NA		0.0001	0.0001	0.020052	0.0001	0.0001	0.0001	0.0001	0.0001	0.0001	0.0001	0.0001	0.0001	0	0	1	0	0	0	0	0	0	0	0	0
EFMOG00000000329	tRNA-Pro	NA	NA		0.0001	0.0001	0.117451	0.0001	0.055874	0.03605	0.0001	0.55548	0.065463	0.23452	0.156208	0.056521	0	0	2	0	1	1	0	5	1	2	2	1
EFMOG00000000330	tRNA-Met	NA	NA		0.674266	1.736	1.22775	0.218461	0.862446	0.650601	0.58521	0.660481	0.838538	1.50196	0.629876	0.588591	6	15	11	2	8	7	5	6	8	11	5	5
EFMOG00000000331	5S_rRNA	NA	NA		1.00607	0.286408	0.231907	0.389979	0.660183	0.478072	0.345116	0.0001	0.094084	0.476978	0.705154	0.58705	9	3	3	4	7	5	4	0	1	4	6	5
EFMOG00000000332	tRNA-Arg	NA	NA		0.0001	0.0001	1.37251	1.44184	0.0001	0.972989	0.0001	0.564475	0.715784	0.0001	0.730099	0.0001	0	0	10	11	0	8	0	4	6	0	5	0
EFMOG00000000333	tRNA-Val	NA	NA		0.1239	0.184975	0.323103	1.07708	1.36945	0.894272	1.68282	0.165962	0.37017	2.11849	0.287042	0.347436	1	2	3	10	12	9	14	2	4	15	3	3
EFMOG00000000334	5S_rRNA	NA	NA		0.820849	0.106355	0.0001	0.049005	1.04923	0.277744	1.26954	0.418046	1.98186	0.543829	0.930077	0.279877	7	2	0	1	11	3	12	4	20	5	8	3
EFMOG00000000335	tRNA-Pseudo	NA	NA		0.125446	0.102157	0.078201	0.116712	0.115782	0.077803	0.100962	0.073558	0.111365	0.122134	0.071102	0.060693	1	1	1	1	1	1	1	1	1	1	1	1
EFMOG00000000336	tRNA-Pseudo	NA	NA		0.150716	0.155543	0.126655	0.124544	0.135006	0.125474	0.152273	0.132455	0.141303	0.156448	0.156185	0.153571	1	1	1	1	1	1	1	1	1	1	1	1
EFMOG00000000337	tRNA-Cys	NA	NA		0.145934	0.0001	0.462798	0.114916	0.0001	0.0001	0.0001	0.0001	0.0001	0.305655	0.0001	0.020161	1	0	4	1	0	0	0	0	0	2	0	1
EFMOG00000000338	5S_rRNA	NA	NA		0.325866	0.676419	0.031011	0.529756	0.71614	0.730001	2.58232	0.763649	3.95286	0.650425	0.562844	0.952779	3	7	1	6	7	8	23	8	40	6	5	9
EFMOG00000000339	tRNA-Leu	NA	NA		0.0001	0.0001	0.0001	0.0001	0.0001	0.0001	0.0001	0.0001	0.482256	0.0001	0.0001	0.0001	0	0	0	0	0	0	0	0	5	0	0	0
EFMOG00000000340	tRNA-Pseudo	NA	NA		0.82355	0.51405	1.11002	0.785644	0.786573	2.60836	0.018842	0.77581	0.199219	1.06936	0.86301	0.914469	5	3	7	5	5	17	1	5	2	6	5	5
EFMOG00000000341	tRNA-Pseudo	NA	NA		1.561	1.7071	3.10813	0.516918	1.15253	1.67056	0.989295	1.5838	1.14045	1.16345	1.49374	0.942217	9	10	20	4	7	11	6	10	8	6	8	5
EFMOG00000000342	5S_rRNA	NA	NA		0.0001	0.0001	0.0001	1.55865	0.0001	0.32974	1.35927	1.38183	0.528429	0.0001	0.0001	0.405755	0	0	0	16	0	4	12	13	6	0	0	4
EFMOG00000000343	tRNA-Pseudo	NA	NA		64.4322	51.544	76.5393	92.229	99.8719	106.93	52.1034	45.6797	50.1598	70.8081	82.8146	51.9762	338	301	470	569	601	685	285	265	309	352	429	275
EFMOG00000000344	tRNA-Ile	NA	NA		0.120337	0.224237	0.378852	0.082174	0.54713	0.0001	1.87748	0.811952	0.575204	0.34467	0.107646	0.102643	1	2	4	1	5	0	14	7	5	3	1	1
EFMOG00000000345	tRNA-Pseudo	NA	NA		0.108132	0.084533	0.103699	0.095639	0.15823	0.113601	0.126202	0.10377	0.103321	0.206194	0.11129	0.09104	1	1	1	1	1	1	1	1	1	2	1	1
EFMOG00000000346	tRNA-Gly	NA	NA		0.0001	0.0001	0.0001	0.0001	0.104961	0.013542	0.0001	0.0001	0.0001	0.0001	0.07336	0.033866	0	0	0	0	1	1	0	0	0	0	1	1
EFMOG00000000347	5S_rRNA	NA	NA		0.0001	0.0001	0.0001	0.0001	0.0001	0.0001	0.0001	0.0001	0.0001	0.0001	0.0001	0.0001	0	0	0	0	0	0	0	0	0	0	0	0
EFMOG00000000348	tRNA-Ile	NA	NA		0.0001	0.0001	0.0001	0.0001	0.0001	0.0001	0.0001	0.00993	0.0001	0.0001	0.0001	0.0001	0	0	0	0	0	0	0	1	0	0	0	0
EFMOG00000000349	RNase_MRP	NA	NA	hypothetical protein	0.137616	0.108526	0.127056	0.163326	0.125977	0.139429	0.153498	0.128323	0.150051	0.23686	0.28332	0.146634	6	5	7	8	6	7	7	6	8	10	12	7
EFMOG00000000350	tRNA-Arg	NA	NA		0.0001	0.63212	0.131222	0.548011	0.0001	0.337591	1.25673	0.357069	0.670013	0.342446	0.0001	0.0001	0	5	1	4	0	3	9	3	5	2	0	0
EFMOG00000000351	tRNA-Ser	NA	NA		0.0001	0.0001	0.050095	0.0001	0.0001	0.107294	0.0001	0.0001	0.013621	0.0001	0.05299	0.0001	0	0	1	0	0	1	0	0	1	0	1	0
EFMOG00000000352	5S_rRNA	NA	NA	hypothetical protein CEP54_002024	1.5259	1.43933	0.972381	2.2847	1.94043	0.38068	0.598001	0.269189	0.468985	0.468093	1.31123	0.739011	13	14	10	23	19	4	6	3	5	4	11	7
EFMOG00000000353	tRNA-Pseudo	NA	NA		0.81206	0.707866	0.720464	0.787445	1.62725	0.666836	0.457661	0.431772	1.32719	0.938325	1.37661	0.69401	5	5	5	5	10	5	3	3	9	5	8	4
EFMOG00000000354	tRNA-Pseudo	NA	NA		0.0001	0.164496	0.03128	0.0001	0.0001	0.0001	0.0001	0.0001	0.0001	0.0001	0.0001	0.0001	0	1	1	0	0	0	0	0	0	0	0	0
EFMOG00000000355	tRNA-Lys	NA	NA	hypothetical protein	0.123337	0.143803	0.093418	0.113653	0.130356	0.139144	0.107361	0.093722	0.13811	0.111373	0.16186	0.178389	1	2	1	1	2	2	1	1	2	1	2	2
EFMOG00000000356	tRNA-Pseudo	NA	NA		0.0001	0.031985	0.0001	0.380394	0.0001	0.158209	0.0001	0.0001	0.0001	0.03493	0.108198	0.050578	0	1	0	3	0	2	0	0	0	1	1	1
EFMOG00000000357	tRNA-Pseudo	NA	NA		0.066263	0.054832	0.078201	0.0001	0.077659	0.0001	0.0001	0.06102	0.06785	0.0001	0.0001	0.0001	1	1	1	0	1	0	0	1	1	0	0	0
EFMOG00000000358	tRNA-Ile	NA	NA		0.0001	0.0001	0.0001	0.0001	0.0001	0.0001	0.070786	0.0001	0.0001	0.0001	0.037493	0.0001	0	0	0	0	0	0	1	0	0	0	1	0
EFMOG00000000359	tRNA-Pseudo	NA	NA		0.581074	0.164496	0.132507	0.413535	0.259322	0.292825	0.175586	0.331012	0.150062	0.532014	0.685185	0.09104	4	1	1	3	2	2	1	2	1	3	4	1
EFMOG00000000360	tRNA-Pseudo	NA	NA		0.0001	0.0001	0.0001	0.0001	0.0001	0.0001	0.0001	0.0001	0.077955	0.0001	0.0001	0.0001	0	0	0	0	0	0	0	0	1	0	0	0
EFMOG00000000361	tRNA-Lys	NA	NA	hypothetical protein	0.0001	0.018908	0.0001	0.0001	0.0001	0.116781	0.272781	0.001778	0.157009	0.09697	0.0001	0.189833	0	1	0	0	0	1	2	1	2	1	0	2
EFMOG00000000362	tRNA-Gly	NA	NA		0.0001	0.089455	0.894134	0.450996	0.0001	0.119906	0.052047	0.068604	0.0001	0.08627	0.0001	0.0001	0	1	8	4	0	2	1	1	0	1	0	0
EFMOG00000000363	tRNA-Pseudo	NA	NA		0.036699	0.048098	0.01564	0.025936	0.056469	0.00111	0.0001	0.006666	0.058466	0.07761	0.049977	0.061777	1	1	1	1	1	1	0	1	1	1	1	1
EFMOG00000000364	tRNA-Pseudo	NA	NA		0.13175	0.12261	0.110552	0.07415	0.13502	0.130705	0.08698	0.132115	0.069293	0.110955	0.123853	5.6e-05	1	1	1	1	1	1	1	1	1	1	1	1
EFMOG00000000365	U5	NA	NA		0.320286	0.580223	0.290055	0.0001	0.0001	0.0001	1.52281	1.15553	0.841915	0.678868	0.392886	0.163872	3	6	3	0	0	0	13	11	8	6	4	2
EFMOG00000000366	tRNA-Glu	NA	NA		0.0001	0.027771	0.039855	0.005396	0.010606	0.000147	0.017986	0.007829	0.010261	0.0001	0.040693	0.041173	0	1	1	1	1	1	1	1	1	0	1	1
EFMOG00000000367	tRNA-Pseudo	NA	NA		0.060883	0.0001	0.057836	0.0001	0.184201	0.0001	0.043896	0.048273	0.02406	0.139721	0.028051	0.0001	1	0	1	0	2	0	1	1	1	1	1	0
EFMOG00000000368	tRNA-Asn	NA	NA		0.072422	0.031253	2.1876	0.428598	1.95496	0.31299	1.00442	1.94015	0.439653	0.337414	0.581611	0.469179	1	1	17	4	15	3	7	14	4	3	4	4
EFMOG00000000369	tRNA-Leu	NA	NA		0.114686	0.0001	0.0001	0.0001	0.0001	0.0001	0.0001	0.0001	0.0001	0.0001	0.0001	0.0001	1	0	0	0	0	0	0	0	0	0	0	0
EFMOG00000000370	tRNA-Pseudo	NA	NA		0.0001	0.164496	0.010861	0.155616	0.016641	0.0001	0.0001	0.165506	0.0001	0.0001	0.278224	0.0001	0	1	1	1	1	0	0	1	0	0	2	0
EFMOG00000000371	5S_rRNA	NA	NA		0.254681	0.0001	0.982895	0.0001	0.0001	0.591775	1.47885	0.0001	0.0001	0.0001	0.0001	0.0001	3	0	10	0	0	7	14	0	0	0	0	0
EFMOG00000000372	tRNA-Pseudo	NA	NA		0.310926	0.214759	0.488757	0.579237	1.04729	1.57168	1.01449	0.257454	0.138587	0.128973	0.340052	0.207369	2	2	3	4	7	11	6	2	1	1	2	2
EFMOG00000000373	tRNA-Ala	NA	NA		0.0001	0.0001	0.0001	0.0001	0.0001	0.0001	0.0001	0.0001	0.0001	0.0001	0.0001	0.0001	0	0	0	0	0	0	0	0	0	0	0	0
EFMOG00000000374	tRNA-Pseudo	NA	NA		2.02611	0.9984	2.21135	0.529526	2.00582	1.00754	2.24603	0.662024	2.04199	1.99102	1.47613	2.42014	11	6	14	4	13	7	13	4	13	10	8	13
EFMOG00000000375	tRNA-Thr	NA	NA		0.0001	0.0001	0.0001	0.055582	0.005027	0.060808	0.076227	0.033132	0.156493	0.142523	0.787171	0.057935	0	0	0	1	1	1	1	1	2	1	6	1
EFMOG00000000376	tRNA-Pseudo	NA	NA		0.0001	0.057117	0.052134	0.151293	0.043045	0.0001	0.04731	0.0001	0.0001	0.052664	0.079493	0.059176	0	1	1	1	1	0	1	0	0	1	1	1
EFMOG00000000377	5S_rRNA	NA	NA		4.51924	3.72269	1.28206	8.36639	5.89497	5.57973	0.571672	0.17692	0.534934	0.469683	0.547952	0.237642	39	36	13	84	58	58	6	2	6	4	5	3
EFMOG00000000378	tRNA-Cys	NA	NA		0.742507	0.40443	1.61223	0.876971	1.17413	1.18059	0.104389	0.997889	0.390693	0.38954	1.50738	0.034526	5	3	12	7	9	9	1	7	3	3	10	1
EFMOG00000000379	tRNA-Arg	NA	NA		0.776095	0.0001	1.44401	1.12714	0.0001	1.2279	1.30722	0.565721	1.44421	0.817492	0.0001	1.61999	5	0	9	7	0	8	8	4	9	5	0	9
EFMOG00000000380	Afu_309	NA	NA		0.006366	0.009471	0.025081	5.20726	0.00925	0.004836	0.014155	8.69686	6.24915	0.012782	0.0001	0.006317	1	1	1	125	1	1	1	197	150	1	0	1
EFMOG00000000381	U1	NA	NA	hypothetical protein	0.0001	0.0001	0.0001	0.57717	0.0001	0.129484	0.0001	0.443898	0.0001	0.42063	0.27415	0.0001	0	0	0	7	0	2	0	5	0	4	3	0
EFMOG00000000382	tRNA-Pseudo	NA	NA		1.85026	0.644276	1.11545	2.91456	3.71392	2.74575	0.760871	1.29876	1.28842	3.44197	2.66245	2.01426	10	4	7	18	23	18	5	8	8	18	14	11
EFMOG00000000383	tRNA-Thr	NA	NA		0.036699	0.0001	0.0001	0.0001	0.0001	0.0001	0.0001	0.0001	0.0001	0.0001	0.0001	0.0001	1	0	0	0	0	0	0	0	0	0	0	0
EFMOG00000000384	tRNA-Phe	NA	NA		0.054571	0.0001	0.0001	0.040661	0.0001	0.0001	0.067821	0.379578	0.04572	0.084612	0.0001	0.19828	1	0	0	1	0	0	1	3	1	1	0	2
EFMOG00000000385	tRNA-Pseudo	NA	NA		2.50779	0.164496	1.27946	0.638673	0.366106	1.07832	1.31933	0.717193	0.456471	0.628744	3.74572	1.49457	14	1	8	4	3	7	8	5	3	4	20	8
EFMOG00000000386	U1	NA	NA	hypothetical protein	0.0001	0.0001	0.0001	0.0001	0.0001	0.739299	0.837828	0.0001	1.03792	1.3616	1.2815	0.565275	0	0	0	0	0	9	9	0	12	13	13	6
EFMOG00000000387	tRNA-Pro	NA	NA		0.0001	0.0001	0.0001	0.034645	0.0001	0.0001	0.0001	0.0001	0.050223	0.035281	0.0001	0.0001	0	0	0	1	0	0	0	0	1	1	0	0
EFMOG00000000388	tRNA-Ala	NA	NA		0.510265	0.0001	0.059681	0.0001	0.0001	0.0001	0.553406	0.034923	0.031182	0.428074	0.0001	0.60168	4	0	1	0	0	0	4	1	1	3	0	5
EFMOG00000000389	tRNA-Pseudo	NA	NA		0.0001	0.0001	0.104268	0.0001	0.0001	0.0001	0.0001	0.0001	0.0001	0.0001	0.0001	0.0001	0	0	1	0	0	0	0	0	0	0	0	0
EFMOG00000000390	tRNA-Lys	NA	NA		2.18962	0.283859	0.088572	0.213506	4.12402	0.096022	2.96846	1.76092	3.03992	5.76703	1.9266	2.63673	15	3	1	2	33	1	22	14	25	38	14	19
EFMOG00000000391	tRNA-Asn	NA	NA		0.0001	0.0001	0.0001	0.0001	0.0001	0.0001	0.0001	0.373512	0.0001	0.025278	0.0001	0.0001	0	0	0	0	0	0	0	3	0	1	0	0
ENSRNA049511212	5S_rRNA	NA	NA		0.278304	0.017824	0.668619	0.023892	0.022642	0.209835	0.007316	0.001373	0.710691	0.020965	0.044855	0.397541	3	1	7	1	1	3	1	1	8	1	1	4
ENSRNA049511327	5S_rRNA	NA	NA		0.007646	0.611377	0.022168	0.474628	0.0001	0.006245	0.013172	0.852356	0.098743	0.0001	0.151478	0.0001	1	6	1	5	0	1	1	9	2	0	2	0
ENSRNA049511375	5S_rRNA	NA	NA	hypothetical protein	1.75337	0.364543	5.49324	12.3707	9.19324	2.00326	1.52108	14.3197	8.59853	3.88959	14.3976	0.700302	16	4	57	128	93	22	14	139	89	33	125	7
ENSRNA049511418	5S_rRNA	NA	NA	Putative protein of unknown function	0.281362	0.379712	0.641249	0.108931	0.02264	0.062451	0.958405	2.09227	1.10566	0.146707	1.18091	0.382367	3	4	7	2	1	1	9	21	12	2	11	4
ENSRNA049511439	5S_rRNA	NA	NA		0.237017	0.039774	0.032597	0.011675	0.057246	0.069945	0.024885	0.056565	0.037689	0.072231	1.55208	0.025822	3	1	1	1	1	1	1	1	1	1	14	1
ENSRNA049511506	5S_rRNA	NA	NA	hypothetical protein GE21DRAFT_1222453, partial	0.220197	0.028811	0.011741	0.032199	0.043953	0.030806	0.071714	0.045541	0.084477	0.112478	0.149602	0.134992	2	1	1	1	1	1	1	1	1	1	2	2
ENSRNA049511536	5S_rRNA	NA	NA	hypothetical protein	0.147892	0.022931	0.077067	0.0001	0.0001	0.024456	0.0001	0.0001	0.0001	0.090317	0.0001	0.05189	2	1	1	0	0	1	0	0	0	1	0	1
ENSRNA049511583	5S_rRNA	NA	NA		0.129977	0.067204	0.043053	0.042818	0.139827	0.091219	0.071728	0.023461	0.0001	0.008061	0.364783	0.235186	2	1	1	1	2	1	1	1	0	1	4	3
ENSRNA049511626	5S_rRNA	NA	NA		0.0001	0.0001	0.0001	0.0001	0.0001	0.0001	0.0001	0.0001	0.0001	0.0001	0.0001	0.0001	0	0	0	0	0	0	0	0	0	0	0	0
ENSRNA049511652	5S_rRNA	NA	NA		0.0001	0.0001	0.0001	0.0001	0.0001	0.089096	0.007316	0.034504	0.011702	0.064487	0.0001	0.0001	0	0	0	0	0	1	1	1	1	1	0	0
ENSRNA049511703	5S_rRNA	NA	NA		0.0001	0.0001	0.0001	0.0001	0.0001	0.0001	0.0001	0.0001	0.0001	0.0001	0.0001	0.0001	0	0	0	0	0	0	0	0	0	0	0	0
ENSRNA049511747	5S_rRNA	NA	NA	hypothetical protein NEUTE1DRAFT_54824	0.020269	0.011489	0.0001	0.115275	0.016125	0.0001	0.021756	0.023498	0.0001	0.476694	0.286729	0.02962	1	1	0	2	1	0	1	1	0	4	3	1
ENSRNA049511821	U4	NA	NA		5.78264	10.3234	5.45745	6.32557	6.14518	2.69889	23.901	22.0593	18.7303	12.6768	6.51256	10.4597	63	124	69	81	76	36	269	264	238	130	70	114
ENSRNA049511860	5S_rRNA	NA	NA	hypothetical protein CEP54_002024	0.142283	0.127491	1.11691	0.206096	0.139835	0.456086	0.046725	0.315716	0.534856	0.53361	1.46999	0.8376	2	2	12	3	2	5	1	4	6	5	13	8
ENSRNA049511895	5S_rRNA	NA	NA		0.0001	0.0001	0.093889	0.0001	0.0001	0.727904	0.0001	0.0001	0.0001	0.0001	0.0001	0.0001	0	0	1	0	0	8	0	0	0	0	0	0
ENSRNA049511916	U1	NA	NA	60S ribosomal protein L26	0.272863	0.43741	0.106638	0.708355	0.357893	0.061612	0.070547	0.66095	0.111463	0.132435	0.067569	0.050953	4	6	2	10	5	1	1	9	2	2	1	1
ENSRNA049511959	RNase_MRP	NA	NA	hypothetical protein	32.2042	37.6053	36.7006	38.3051	40.5875	35.2372	61.8654	56.6138	55.0957	84.6438	87.9692	57.8331	1316	1714	1759	1845	1904	1762	2641	2564	2649	3279	3554	2381
ENSRNA049512006	Afu_309	NA	NA		0.00545	0.228273	0.016749	12.3505	0.012757	0.012643	0.008885	14.8692	25.0341	0.00934	27.9944	0.005325	1	6	1	303	1	1	1	343	613	1	576	1
ENSRNA049512062	U6	NA	NA	hypothetical protein BO70DRAFT_362604	1.96197	0.363837	0.275428	0.978923	0.063969	0.493164	2.57821	0.184102	0.358801	0.992662	0.05505	0.303693	15	3	3	9	1	5	20	2	4	7	1	3
ENSRNA049512101	5S_rRNA	NA	NA		0.0001	0.005524	0.0001	0.026324	0.028802	0.0001	0.0001	0.0001	0.0001	0.0001	0.0001	0.0001	0	1	0	1	1	0	0	0	0	0	0	0
ENSRNA049512114	5S_rRNA	NA	NA		0.181458	0.023315	0.027386	0.067426	0.011989	0.280255	0.611814	0.515489	0.011712	0.014527	0.001541	0.0001	2	1	1	1	1	3	6	5	1	1	1	0
ENSRNA049512141	5S_rRNA	NA	NA		0.478785	0.171103	0.06533	0.423376	0.231112	0.254315	0.013647	0.0001	0.0001	0.01995	0.042218	0.014569	5	2	1	5	3	3	1	0	0	1	1	1
ENSRNA049512174	5S_rRNA	NA	NA		0.009318	0.0001	0.016696	0.0001	0.0001	0.013237	0.0001	0.0001	0.0001	0.654631	0.0001	0.021759	1	0	1	0	0	1	0	0	0	6	0	1
ENSRNA049512209	5S_rRNA	NA	NA		0.020411	0.010796	0.0001	0.009802	0.005337	0.008652	0.0001	0.0001	0.0001	0.0001	0.0001	0.0001	1	1	0	1	1	1	0	0	0	0	0	0
ENSRNA049512229	5S_rRNA	NA	NA		0.0001	0.141192	0.0001	0.0001	0.360781	0.0001	0.059992	0.017497	0.778252	0.008061	0.026274	0.069797	0	2	0	0	4	0	1	1	8	1	1	1
ENSRNA049512252	5S_rRNA	NA	NA		0.154444	0.019191	0.685563	0.0001	0.091859	0.0001	1.06522	0.0001	0.0001	0.473976	0.0001	0.0001	2	1	8	0	1	0	10	0	0	4	0	0
ENSRNA049512271	5S_rRNA	NA	NA	hypothetical protein M419DRAFT_89725, partial	0.830325	0.006854	0.307591	0.006484	0.01199	0.0001	0.001459	0.006896	0.011697	0.008061	0.001539	0.760183	8	1	4	1	1	0	1	1	1	1	1	7
ENSRNA049512301	Afu_300	NA	NA		0.34982	0.334851	0.18955	0.662166	0.334528	0.461861	0.505901	0.182712	0.295044	0.3568	0.317951	1.1758	3	3	2	5	3	4	4	2	3	3	3	8
ENSRNA049512320	snR75	NA	NA		1.02821	1.15782	1.77519	1.95547	1.77197	0.85157	1.42351	1.11308	1.07199	1.62184	1.24673	0.832336	6	8	12	14	12	6	9	8	8	9	8	5
ENSRNA049512349	Afu_513	NA	NA		5.32116	5.94498	4.8663	6.19836	5.44029	2.86371	7.73087	3.32878	3.79878	4.81512	6.95415	7.13631	33	41	36	46	39	22	50	23	28	29	43	45
ENSRNA049512366	Afu_264	NA	NA		0.0001	0.833116	0.165538	1.17344	0.82553	0.879219	0.563155	0.0001	0.461677	1.76026	0.767652	0.694955	0	6	2	9	6	7	4	0	4	11	5	5
ENSRNA049512386	SNORD14	NA	NA		13.6405	23.3125	11.0937	25.5496	27.5133	13.6882	163.088	108.428	106.197	138.104	102.648	184.231	108	205	103	237	248	132	1338	944	981	1028	797	1458
ENSRNA049512449	5_8S_rRNA	NA	NA	hypothetical protein SEPMUDRAFT_145511	0.610819	2.19816	2.38995	6.8034	6.69988	3.64952	3.97352	3.76356	5.09592	7.47603	10.2625	8.05765	7	27	30	86	82	48	45	45	64	76	108	87
ENSRNA049512471	5S_rRNA	NA	NA		0.194201	0.023311	0.016949	0.011674	0.531186	0.0001	0.0366	1.92815	1.23169	0.027431	0.933597	0.509823	2	1	1	1	6	0	1	19	13	1	9	5
ENSRNA049512508	5S_rRNA	NA	NA		0.948069	0.592186	0.235907	0.013149	0.0001	0.007244	0.013172	0.007586	0.010835	0.29019	0.162297	0.008345	9	6	3	1	0	1	1	1	1	3	2	1
ENSRNA049512567	5S_rRNA	NA	NA	hypothetical protein M441DRAFT_153519, partial	0.0001	0.0001	0.0001	0.0001	0.0001	0.0001	0.0001	0.0001	0.0001	0.0001	0.0001	0.0001	0	0	0	0	0	0	0	0	0	0	0	0
ENSRNA049512605	snoZ13_snr52	NA	NA		1.63639	3.14575	1.61498	2.50043	2.94984	0.917005	5.20242	1.34462	1.17512	4.86895	4.71643	2.44956	12	26	14	22	25	9	40	11	11	34	34	18
ENSRNA049512627	Fungi_SRP	NA	NA		278.257	673.942	398.078	540.789	397.566	186.732	1308.43	990.192	548.917	695.324	542.163	475.934	5965	16115	10012	13669	9789	4901	29311	23533	13849	14138	11498	10282
ENSRNA049512649	U1	NA	NA	hypothetical protein	0.119569	0.207443	0.084067	0.0001	0.0001	0.0001	0.0001	0.0001	0.0001	0.0001	0.0001	0.468285	2	3	2	0	0	0	0	0	0	0	0	6
ENSRNA049512685	SSU_rRNA_eukarya	NA	NA		204.053	223.188	162.326	154.563	136	132.393	1021.58	992.089	1105.54	590.819	437.483	548.416	2061	2515	1924	1841	1578	1638	10783	11110	13142	5661	4372	5583
ENSRNA049512751	U6	NA	NA	hypothetical protein BO70DRAFT_362604	0.057348	0.049197	0.04776	0.057407	0.047726	0.043277	0.064556	0.047104	0.060237	0.059487	0.057023	0.06216	1	1	1	1	1	1	1	1	1	1	1	1
ENSRNA049512782	5S_rRNA	NA	NA		0.061395	0.151201	0.108411	0.07072	0.098863	0.13486	0.179289	0.191993	0.145416	0.277994	0.09539	0.09401	1	2	2	1	1	2	2	2	2	3	1	1
ENSRNA049512803	5S_rRNA	NA	NA		0.128448	0.488005	0.109482	0.0001	0.251615	0.0001	0.497492	0.936489	0.595057	0.87863	0.460616	0.833015	2	5	2	0	3	0	5	10	7	8	4	8
ENSRNA049512827	5S_rRNA	NA	NA		0.040141	0.037813	0.017012	0.044543	0.024369	0.098279	0.058344	0.046607	0.035242	0.029494	0.0001	0.021705	1	1	1	1	1	2	1	1	1	1	0	1
ENSRNA049512852	5S_rRNA	NA	NA		0.0001	0.792323	0.179862	0.12968	0.0001	0.0001	0.0001	0.168265	0.233865	0.0001	0.0001	0.0001	0	8	2	2	0	0	0	2	3	0	0	0
ENSRNA049512867	5S_rRNA	NA	NA		0.09609	0.066189	0.055905	0.074537	0.369649	0.092638	0.077877	0.61053	0.135985	0.153115	0.090942	0.086874	1	1	1	1	4	1	1	6	2	2	1	1
ENSRNA049512897	5S_rRNA	NA	NA		0.441922	0.0001	0.650372	0.239908	0.022669	0.022636	0.012199	0.028979	0.053867	0.043751	0.01082	0.007587	4	0	7	3	1	1	1	1	1	1	1	1
ENSRNA049512925	snosnR61	NA	NA		1.76394	3.59852	1.02631	2.38488	4.1799	3.36056	5.25575	5.04232	2.80646	4.32361	6.21438	6.47565	11	24	7	17	28	24	32	33	20	24	36	38
ENSRNA049512957	RNaseP_nuc	NA	NA		0.842275	2.03528	1.80615	1.54617	1.56639	0.745338	5.35861	4.23941	3.95358	3.89977	2.75934	3.81828	25	67	63	54	53	27	165	139	137	109	81	114
ENSRNA049512971	Afu_455	NA	NA		1.66354	2.45911	0.093049	1.24661	0.102596	0.50846	1.1554	1.4309	1.22755	4.12514	0.963449	3.61044	10	16	1	9	1	4	7	10	9	23	6	21
ENSRNA049513023	Afu_304	NA	NA		2.27164	1.28032	1.30614	0.922802	1.97955	4.96952	1.52282	0.346631	0.879334	1.46643	1.33646	1.11979	17	11	12	8	17	45	12	3	8	11	10	9
ENSRNA049513055	U2	NA	NA	unnamed protein product	6.28625	13.3815	5.35166	5.17288	4.46907	4.32593	37.0182	23.8553	30.1024	8.50003	16.6817	16.7803	90	213	90	87	74	76	551	377	505	115	236	241
ENSRNA049513084	Fungi_U3	NA	NA		49.6937	49.7472	42.6335	46.7741	40.4007	31.8228	237.402	189.326	166.222	174.274	129.738	183.65	993	1109	1000	1103	928	779	4958	4195	3910	3304	2565	3699
ENSRNA049513138	5S_rRNA	NA	NA		0.0001	0.0001	0.0001	0.272328	0.0001	0.0001	0.0001	0.0001	0.0001	0.0001	0.0001	0.0001	0	0	0	3	0	0	0	0	0	0	0	0
ENSRNA049513168	5S_rRNA	NA	NA		0.009312	0.0001	0.0001	0.103057	0.03281	0.010044	0.050161	0.0001	0.040876	0.020823	0.124172	0.016228	1	0	0	2	1	1	1	0	1	1	2	1
ENSRNA049513202	5S_rRNA	NA	NA		0.026015	0.0001	0.261974	0.042818	0.017319	0.089096	0.024893	0.0001	0.231267	0.020993	0.0001	0.0001	1	0	3	1	1	1	1	0	3	1	0	0
ENSRNA049513229	5S_rRNA	NA	NA		0.181458	0.870458	0.016949	0.034004	0.054625	0.739417	0.071714	1.75023	1.23299	0.007563	0.007729	0.613002	2	9	1	1	1	8	1	17	13	1	1	6
ENSRNA049513266	5S_rRNA	NA	NA	hypothetical protein	0.083269	0.009256	0.043027	0.032433	0.006657	0.011276	0.049784	0.006896	0.0001	0.027421	0.0001	0.031904	1	1	1	1	1	1	1	1	0	1	0	1
ENSRNA049513306	U2	NA	NA	hypothetical protein	4.49744	1.82233	2.56783	1.03453	1.49707	0.586661	4.50954	8.74417	8.06425	5.95495	5.13124	7.9634	64	29	43	18	25	11	67	138	135	81	72	114
ENSRNA049513333	5S_rRNA	NA	NA		0.0001	0.083619	0.192896	0.836435	0.274247	0.578294	0.015099	0.0001	0.320915	0.014518	0.236491	0.0001	0	1	2	9	3	7	1	0	4	1	3	0
ENSRNA049513371	5S_rRNA	NA	NA		0.0001	0.0001	0.0001	0.01181	0.018642	0.037497	0.0001	0.021754	0.0001	0.0001	0.0001	0.0001	0	0	0	1	1	1	0	1	0	0	0	0
ENSRNA049513400	5S_rRNA	NA	NA		0.0001	0.0001	0.0001	0.0001	0.0001	0.0001	0.0001	0.026683	0.0001	0.0001	0.034351	0.0001	0	0	0	0	0	0	0	1	0	0	1	0
ENSRNA049513454	Afu_182	NA	NA		0.0001	0.0001	0.0001	0.0001	0.0001	0.0001	0.0001	0.0001	0.0001	0.0001	0.0001	0.0001	0	0	0	0	0	0	0	0	0	0	0	0
ENSRNA049513502	snoZ196	NA	NA		0.193124	0.956053	0.712349	0.168321	0.066038	0.182513	0.539756	0.179914	0.192747	0.226321	0.680529	1.00542	2	7	6	2	1	2	4	2	2	2	5	7
ENSRNA049560213	tRNA-Phe	NA	NA		0.0001	0.0001	0.597491	0.0001	0.315921	0.126305	0.0001	0.0001	0.0001	0.0001	0.0001	0.0001	0	0	5	0	3	2	0	0	0	0	0	0
ENSRNA049560283	tRNA-Asp	NA	NA		0.000447	0.004515	0.062908	0.192658	0.125506	0.104069	0.117753	0.163565	0.113833	0.136965	0.096027	0.094786	1	1	1	2	1	1	1	1	1	1	1	1
ENSRNA049560305	tRNA-Arg	GO:0005575(cellular_component)	NA	hypothetical protein MGCH7_ch7g901	0.279615	0.168413	0.232369	0.634221	0.406996	0.264078	0.13378	0.409825	0.0001	0.101336	0.244323	0.64595	2	2	2	5	3	2	1	3	0	1	2	4
ENSRNA049560370	tRNA-Gln	NA	NA		0.0001	0.0001	0.605557	0.0001	0.0001	0.0001	0.0001	0.0001	0.0001	0.309944	0.0001	0.360518	0	0	6	0	0	0	0	0	0	3	0	3
ENSRNA049560406	tRNA-Glu	NA	NA		1.27485	0.852573	0.355755	0.00625	0.469321	0.290628	1.03822	1.87972	0.245174	1.26241	1.1902	0.536102	8	6	3	1	4	3	7	13	2	8	8	4
ENSRNA049560463	tRNA-Arg	NA	NA		0.798922	2.68677	1.46464	1.14658	0.534737	1.25348	1.329	0.585925	1.46828	0.843038	0.659495	1.65239	5	16	9	8	4	9	8	4	10	5	4	9
ENSRNA049560484	tRNA-Gln	NA	NA		0.0001	0.0001	0.0001	0.0001	0.0001	0.0001	0.0001	0.0001	0.0001	0.0001	0.063393	0.0001	0	0	0	0	0	0	0	0	0	0	1	0
ENSRNA049560539	tRNA-Val	NA	NA		1.94348	1.51171	2.08235	3.0408	3.57931	6.02092	4.54861	5.94966	2.25723	17.0474	18.8955	11.4617	15	13	18	27	31	55	35	49	20	119	138	85
ENSRNA049560556	tRNA-Val	NA	NA		2.43427	3.16139	3.75102	2.28087	1.77084	0.914597	1.71183	4.1372	2.79542	2.14711	3.67174	3.84575	19	27	33	20	16	9	14	34	25	16	27	29
ENSRNA049560584	tRNA-Ala	NA	NA		1.34271	1.59435	0.852692	0.590264	0.835643	0.273823	1.68326	0.819574	1.3822	0.796161	1.73537	0.560245	11	14	8	6	8	3	14	7	13	6	13	5
ENSRNA049560619	tRNA-Glu	NA	NA		0.0001	0.0001	0.020005	0.074189	0.0001	0.017428	0.0001	0.0001	0.0001	0.0001	0.0001	0.0001	0	0	1	1	0	1	0	0	0	0	0	0
ENSRNA049560656	tRNA-Gly	NA	NA		0.0001	0.0001	0.0001	0.0001	0.0001	0.0001	0.59232	0.121621	0.0001	0.0001	0.0001	0.0001	0	0	0	0	0	0	4	1	0	0	0	0
ENSRNA049560704	tRNA-Arg	NA	NA		0.225201	0.0001	0.0001	0.0001	0.0001	0.0001	0.0001	0.0001	0.0001	0.0001	0.0001	0.0001	2	0	0	0	0	0	0	0	0	0	0	0
ENSRNA049560736	tRNA-Leu	NA	NA	hypothetical protein 7bg7.6	0.585016	2.0419	0.085055	1.75474	1.56582	1.42898	1.97381	3.63262	2.31114	1.70085	2.98944	1.85937	6	23	1	21	18	18	21	40	27	16	30	19
ENSRNA049560762	tRNA-Asp	NA	NA		1.35882	3.74044	0.160123	2.62621	1.81776	1.56718	4.38762	0.0001	0.0001	1.45042	5.94622	1.80883	8	22	1	17	11	11	24	0	0	8	31	10
ENSRNA049560805	tRNA-Thr	NA	NA		0.489326	0.2175	0.0001	0.326542	0.00553	0.602003	0.095284	0.459708	2.40217	1.73619	0.826529	0.579345	4	2	0	3	1	5	1	4	19	11	6	4
ENSRNA049560858	tRNA-Thr	NA	NA		0.070538	0.059087	0.066174	0.083419	0.084141	0.077746	0.082016	0.07206	0.076543	0.070553	0.063742	0.055512	1	1	1	1	1	1	1	1	1	1	1	1
ENSRNA049560890	tRNA-Pro	NA	NA		0.227377	0.0001	0.193803	0.128552	0.47753	0.0001	0.334449	0.0001	0.0001	0.140889	0.278224	0.0001	2	0	2	2	4	0	3	0	0	1	2	0
ENSRNA049560916	tRNA-Ala	NA	NA		0.531526	0.486413	0.988046	0.199121	0.149449	0.154717	0.853167	0.986587	0.228668	0.451856	0.167533	0.631764	4	4	8	2	2	2	7	8	2	3	2	5
ENSRNA049561092	tRNA-Ala	NA	NA		2.78969	0.624375	0.491613	2.64431	1.31666	1.05487	1.43606	2.25811	1.24283	1.86447	2.80368	1.76902	20	5	4	22	11	9	11	18	11	13	20	13
ENSRNA049561131	tRNA-Arg	NA	NA		0.74233	1.36644	0.202612	0.198056	1.27986	0.262293	0.943772	0.297159	0.0001	0.283594	0.558556	0.86281	5	10	2	2	10	3	7	3	0	2	4	6
ENSRNA049561166	tRNA-Arg	NA	NA		0.0001	0.0001	0.122278	0.0001	0.0001	0.0001	0.22028	1.3722	0.110555	0.154768	0.114662	0.139043	0	0	2	0	0	0	2	13	2	2	1	2
ENSRNA049561203	tRNA-Phe	NA	NA		3.25084	3.63053	1.11291	1.32705	2.80241	1.33135	5.78344	5.72035	5.02918	3.76674	4.14672	3.01844	22	27	9	11	22	11	40	42	40	24	28	21
ENSRNA049561244	tRNA-Phe	NA	NA		0.87703	0.469989	0.0001	0.874223	0.0001	0.138353	1.9929	0.400665	1.04394	0.338448	0.13045	1.54048	6	4	0	7	0	2	14	3	9	3	1	11
ENSRNA049561293	tRNA-Ser	NA	NA		1.70607	1.85913	3.26913	2.19133	1.58214	1.15601	5.32531	2.24413	2.78782	3.81203	1.89024	4.12291	15	19	34	23	16	13	49	22	29	32	17	37
ENSRNA049561351	tRNA-Asp	NA	NA		0.338021	1.13919	0.587615	0.542728	0.682708	0.114333	1.1628	1.42595	2.57877	0.955509	5.60238	2.72892	2	7	4	4	5	1	7	9	16	5	29	15
ENSRNA049561380	tRNA-Glu	NA	NA		0.0001	0.376365	0.313313	0.12968	0.0001	0.0001	0.167782	0.0001	0.180163	0.0001	0.0001	0.0001	0	3	3	1	0	0	2	0	2	0	0	0
ENSRNA049561420	tRNA-Trp	NA	NA		0.0001	0.0001	0.060823	0.0001	0.0001	0.041634	0.0001	0.0001	0.0001	0.051052	0.074708	0.0001	0	0	1	0	0	1	0	0	0	1	1	0
ENSRNA049561466	tRNA-Arg	NA	NA		0.0001	0.0001	0.0001	0.0001	0.0001	0.0001	0.0001	0.0001	0.0001	0.081557	0.0001	0.0001	0	0	0	0	0	0	0	0	0	1	0	0
ENSRNA049561493	tRNA-Ser	NA	NA		0.0001	0.0001	0.099148	0.0001	0.0001	0.0001	0.0001	0.0001	0.206024	0.134731	0.268288	0.501438	0	0	1	0	0	0	0	0	2	2	3	5
ENSRNA049561563	tRNA-Gly	NA	NA		0.0001	0.0001	0.0001	0.0001	0.0001	0.0001	0.0001	0.0001	0.0001	0.0001	0.0001	0.0001	0	0	0	0	0	0	0	0	0	0	0	0
ENSRNA049561603	tRNA-Ser	NA	NA		0.0001	0.0001	0.0001	0.0001	0.0001	0.0001	1.06079	0.175242	0.617527	0.0001	0.0001	0.0001	0	0	0	0	0	0	9	2	6	0	0	0
ENSRNA049561650	tRNA-Gln	NA	NA		0.0001	0.420159	0.176576	0.366243	0.099495	0.222114	0.0001	0.241587	0.0001	0.00724	0.107095	0.214986	0	3	2	3	1	2	0	2	0	1	1	2
ENSRNA049561692	tRNA-Gly	NA	NA		0.0001	0.0001	0.0001	0.0001	0.0001	0.174862	3.05225	0.76604	1.19927	0.34147	0.0001	1.50788	0	0	0	0	0	2	23	6	10	3	0	11
ENSRNA049561727	tRNA-Ala	NA	NA		1.75546	1.35671	1.56315	1.07202	0.611488	1.90183	6.15915	2.73795	1.84776	2.9105	1.55682	3.31992	12	10	12	9	5	16	43	20	15	19	11	22
ENSRNA049561813	tRNA-Asp	NA	NA		0.0001	0.0001	0.263414	0.268005	0.0001	0.0001	0.330101	0.617293	0.0001	0.0001	0.0001	0.0001	0	0	2	2	0	0	2	4	0	0	0	0
ENSRNA049561862	tRNA-Tyr	NA	NA		0.811141	0.0001	0.581176	0.0001	0.804223	0.0001	0.065845	0.22569	0.0001	0.342951	0.0001	0.306225	6	0	5	0	6	0	1	2	0	3	0	2
ENSRNA049561911	tRNA-Val	NA	NA		0.550455	0.409104	1.49278	0.790759	0.269249	0.196904	0.666039	0.492007	0.770234	1.51011	0.045461	2.06412	5	4	13	7	3	2	6	5	7	11	1	16
ENSRNA049561935	tRNA-Tyr	NA	NA		0.0001	0.0001	0.0001	0.601434	0.0001	0.0001	0.0001	0.0001	0.0001	0.0001	0.0001	0.0001	0	0	0	5	0	0	0	0	0	0	0	0
ENSRNA049561984	tRNA-Asp	NA	NA		0.0001	0.0001	0.0001	0.030259	0.0001	0.0001	0.156076	0.288979	0.0001	0.338555	0.440522	0.217484	0	0	0	1	0	0	1	2	0	2	3	2
ENSRNA049562033	tRNA-Asp	NA	NA		0.461291	0.973163	0.3891	0.523618	0.605739	0.156353	0.786444	0.485301	0.580745	0.729464	0.31182	0.153618	3	6	3	4	4	2	5	3	4	4	2	1
ENSRNA049562086	tRNA-Ser	NA	NA		0.0001	0.381965	0.230627	0.104184	0.384496	1.37815	0.184514	0.276311	0.0001	0.3197	0.273508	0.0001	0	4	3	2	4	15	2	3	0	3	3	0
ENSRNA049562175	tRNA-Gln	NA	NA		0.175851	0.416723	0.626912	0.551125	0.301484	0.724429	0.209153	0.40549	0.85231	0.612226	0.449796	0.0001	2	5	7	6	4	8	2	4	9	6	4	0
ENSRNA049562202	tRNA-Ser	NA	NA		0.0001	0.0001	0.239905	0.195179	0.391265	0.0001	0.095233	0.0001	0.203476	0.0001	0.0001	0.265404	0	0	3	2	4	0	1	0	3	0	0	3
ENSRNA049562260	tRNA-Leu	NA	NA		0.0001	0.0001	0.0001	0.581479	0.071319	0.0001	0.078386	0.289636	0.915375	0.0001	0.448802	0.489425	0	0	0	6	1	0	1	3	9	0	4	5
ENSRNA049562317	tRNA-Lys	NA	NA		0.0001	0.0001	0.0001	0.315437	0.0001	0.0001	0.0001	0.0001	0.0001	0.0001	0.320835	0.0001	0	0	0	2	0	0	0	0	0	0	2	0
ENSRNA049562352	tRNA-Gly	NA	NA		0.0001	0.0001	0.0001	0.0001	0.600388	0.153408	0.0001	0.167453	0.038519	0.368712	0.685545	0.15209	0	0	0	0	5	2	0	2	1	3	5	1
ENSRNA049562428	tRNA-Ile	NA	NA		0.0001	0.173064	0.0001	0.0001	0.326167	0.0001	0.214605	0.0001	0.086075	0.0001	0.328792	0.01138	0	2	0	0	3	0	2	0	1	0	3	1
ENSRNA049562491	tRNA-Thr	NA	NA		2.60952	2.53944	1.48794	0.674176	0.321286	0.086598	0.882752	1.09815	0.62923	0.81759	2.53124	0.344114	18	19	12	6	3	1	7	8	5	6	17	3
ENSRNA049562530	tRNA-His	NA	NA		0.162324	0.080139	0.265314	0.509957	1.25972	0.138353	0.29961	0.141947	0.256757	0.344184	0.0001	0.0001	1	1	2	4	8	1	2	1	2	2	0	0
ENSRNA049562619	tRNA-Gln	NA	NA		0.0001	0.0001	0.0001	0.0001	0.0001	0.0001	0.0001	0.0001	0.0001	0.483649	0.0001	0.0001	0	0	0	0	0	0	0	0	0	4	0	0
ENSRNA049562658	tRNA-Ser	NA	NA		1.15972	2.49075	2.45919	1.75144	2.18673	1.11459	3.16491	1.46579	1.43702	5.69445	5.11082	1.01908	11	26	26	19	23	13	30	15	16	49	46	10
ENSRNA049562766	tRNA-Asp	NA	NA		0.152702	0.0001	0.0001	0.0001	0.0001	0.038262	0.065094	0.321169	0.0001	0.360235	0.0001	0.079597	1	0	0	0	0	1	1	2	0	2	0	1
ENSRNA049562830	tRNA-Ala	NA	NA		0.232851	0.088225	0.301693	0.305699	0.462438	0.287611	0.111204	0.379656	0.166916	2.04927	0.640357	0.159047	2	1	3	3	4	3	1	3	2	13	5	2
ENSRNA049562888	tRNA-Gly	NA	NA		0.0001	0.0001	0.0001	0.0001	0.0001	0.0001	0.0001	0.0001	0.0001	0.0001	0.0001	0.0001	0	0	0	0	0	0	0	0	0	0	0	0
ENSRNA049562927	tRNA-Cys	NA	NA		0.0001	0.0001	0.0001	0.0001	0.0001	0.0001	0.0001	0.0001	0.0001	0.0001	0.0001	0.0001	0	0	0	0	0	0	0	0	0	0	0	0
ENSRNA049562996	tRNA-Glu	NA	NA		0.0001	0.0001	0.0001	0.0001	0.0001	0.0001	0.0001	0.0001	0.0001	0.0001	0.0001	0.0001	0	0	0	0	0	0	0	0	0	0	0	0
ENSRNA049563074	tRNA-Arg	NA	NA		0.244663	0.513071	1.39618	1.4667	2.55608	0.995103	2.6296	0.586186	0.735667	1.03869	0.75818	1.81863	2	4	10	11	18	8	17	4	6	7	5	12
ENSRNA049563108	tRNA-Gly	NA	NA		0.0001	0.0001	0.0001	0.0001	0.0001	0.0001	0.0001	0.0001	0.0001	0.0001	0.0001	0.0001	0	0	0	0	0	0	0	0	0	0	0	0
ENSRNA049563281	tRNA-Ala	NA	NA		0.0001	0.312264	0.255457	0.131409	1.07448	0.109401	0.644952	0.077236	0.079687	4.02209	4.39094	2.02586	0	3	2	2	9	1	5	1	1	25	29	14
ENSRNA049563339	tRNA-Thr	NA	NA		1.53718	0.589779	2.50155	6.22436	4.26828	4.93497	9.11828	8.01135	7.39111	0.922584	1.97727	0.974904	9	4	16	39	26	32	50	47	46	5	11	6
ENSRNA049563373	tRNA-Arg	GO:0005575(cellular_component)	NA		0.139807	0.650151	0.147092	0.127996	0.146714	0.0001	0.156773	0.419933	0.0001	0.442194	0.178858	0.201588	1	5	2	1	2	0	1	3	0	3	2	2
ENSRNA049563478	tRNA-Gly	NA	NA		0.086154	0.06916	0.07258	0.060751	0.068074	0.06896	0.069987	0.060073	0.057917	0.077671	0.080481	0.070206	1	1	1	1	1	1	1	1	1	1	1	1
ENSRNA049563529	tRNA-Leu	NA	NA		1.07805	0.507196	0.231345	0.11347	0.632365	0.452768	0.545047	0.113785	0.292332	0.374828	0.135248	0.214323	8	4	2	1	6	4	4	1	3	3	1	2
ENSRNA049563681	tRNA-Ala	NA	NA		2.80551	6.78564	1.90492	5.2071	2.15921	2.38363	4.98929	1.6036	4.74793	1.71019	1.93534	4.7532	22	58	17	47	19	23	40	14	43	13	15	37
ENSRNA049563744	tRNA-Met	NA	NA		2.45957	0.101228	0.257161	1.05041	0.866365	0.618914	0.0001	0.299184	0.0001	0.301351	0.872222	0.3414	19	1	3	10	8	6	0	3	0	3	7	3
ENSRNA049563793	tRNA-Arg	GO:0005575(cellular_component)	NA	hypothetical protein MGCH7_ch7g901	0.350121	1.1095	0.789202	0.0001	0.17518	0.0001	0.653905	2.50511	0.17849	0.208341	1.94224	0.891264	3	8	6	0	2	0	5	18	2	2	13	6
ENSRNA049563863	tRNA-Asp	NA	NA		0.0001	0.0001	0.091235	0.175068	0.0001	0.166535	0.0001	0.0001	0.0001	0.311685	0.528111	0.171964	0	0	1	2	0	2	0	0	0	2	3	1
ENSRNA049563904	tRNA-Val	NA	NA		0.0001	0.41041	0.0001	0.463704	1.03276	0.143477	0.297963	0.322653	0.368515	0.777747	0.335944	1.19915	0	4	0	4	9	2	3	3	4	6	3	9
ENSRNA049564052	tRNA-Asn	NA	NA		0.0001	0.0001	0.333892	0.0001	0.0001	0.0001	0.0001	0.328536	0.0001	0.0001	0.0001	0.0001	0	0	3	0	0	0	0	3	0	0	0	0
ENSRNA049564121	tRNA-Gly	NA	NA		0.021588	0.915697	0.126962	0.294755	0.734462	0.18011	0.361995	1.04748	0.204649	0.33002	0.487598	1.64283	1	7	1	3	6	2	3	8	2	2	3	11
ENSRNA049564198	tRNA-Thr	NA	NA		2.07219	2.81608	1.30006	0.086282	0.94673	1.43455	1.0812	2.6718	2.34809	2.28554	3.91714	3.34916	16	24	12	1	8	13	9	22	21	16	29	25
ENSRNA049564218	tRNA-Leu	NA	NA		0.320286	0.201266	0.0001	0.128737	0.0001	0.0001	0.0001	0.776374	0.266465	0.608519	0.0001	0.0001	3	2	0	2	0	0	0	7	3	5	0	0
ENSRNA049564286	tRNA-Asn	NA	NA		0.0001	0.556487	0.252906	0.448637	0.110469	0.0001	0.537964	0.980469	0.182448	0.332828	0.0001	0.0001	0	5	3	4	1	0	4	8	2	3	0	0
ENSRNA049564344	tRNA-Gly	NA	NA		0.336771	0.0001	0.0001	0.0001	0.0001	0.0001	0.0001	0.0001	0.0001	0.0001	0.0001	0.0001	3	0	0	0	0	0	0	0	0	0	0	0
ENSRNA049564421	tRNA-Leu	NA	NA		0.0001	0.0001	0.0001	0.0001	0.0001	0.0001	0.0001	0.0001	0.0001	0.0001	0.0001	0.0001	0	0	0	0	0	0	0	0	0	0	0	0
ENSRNA049564510	tRNA-Leu	NA	NA		0.317591	0.0001	0.0001	0.209483	0.0001	0.585116	1.09234	1.09648	0.504177	0.340415	0.044587	0.0001	3	0	0	2	0	6	9	10	5	3	1	0
ENSRNA049564593	tRNA-Glu	NA	NA		0.0001	0.0001	0.0001	0.0001	0.0001	0.108348	0.0001	0.011964	0.0001	0.0001	0.678997	0.024131	0	0	0	0	0	1	0	1	0	0	5	1
ENSRNA049564673	tRNA-Met	NA	NA		0.197612	0.104568	0.278715	0.300723	0.0001	0.414765	0.066479	0.583212	0.041065	0.822622	0.530201	0.896722	2	1	2	2	0	3	1	4	1	5	3	5
ENSRNA049564726	tRNA-Gln	NA	NA		0.216024	0.138414	0.0001	0.277248	0.104989	0.329686	0.0001	0.355763	0.065646	0.0001	0.176209	0.219356	2	2	0	3	1	3	0	3	1	0	2	2
ENSRNA049564783	tRNA-Gln	NA	NA		0.043846	0.224564	0.450344	0.538366	0.042953	0.527423	0.0001	0.025953	0.0001	0.0001	0.182824	0.384099	1	2	4	5	1	5	0	1	0	0	2	3
ENSRNA049564838	tRNA-Gly	NA	NA		0.282801	0.909567	0.230003	0.186739	0.147756	0.260461	0.293079	1.03198	0.604237	1.7879	1.36555	0.441038	2	7	2	2	2	2	2	8	5	11	9	3
ENSRNA049564961	tRNA-Tyr	NA	NA		0.261983	0.948774	0.302187	0.296744	1.5179	0.35482	1.104	0.239134	0.198864	0.666167	0.433432	1.00289	2	7	3	3	12	3	8	2	2	5	3	7
ENSRNA049565035	tRNA-Ile	NA	NA		0.0001	0.267894	0.0001	0.0001	0.0001	0.0001	0.0001	0.321082	0.0001	0.0001	0.0001	0.0001	0	3	0	0	0	0	0	3	0	0	0	0
ENSRNA049565085	tRNA-Thr	NA	NA		0.264323	1.57414	0.225914	0.317323	0.41492	0.435074	0.102425	0.60393	0.25552	0.19346	0.146841	0.0001	2	10	2	2	3	3	1	4	2	1	1	0
ENSRNA049565137	tRNA-Phe	NA	NA		0.94635	2.0294	0.632638	1.09456	0.0001	0.0001	0.988409	0.909354	0.653422	0.652112	0.646064	0.86888	7	15	5	9	0	0	7	7	5	4	5	6
ENSRNA049565253	tRNA-Ser	NA	NA		0.0001	0.409771	0.411114	0.213416	0.149105	0.0001	0.565218	0.110337	0.308851	0.140028	1.58675	0.260114	0	4	4	2	2	0	5	1	3	2	12	2
ENSRNA049565317	tRNA-Trp	NA	NA		0.052841	0.926764	0.0001	0.0001	0.788969	0.032587	0.0001	0.0001	0.0001	1.06227	0.339168	0.337185	1	6	0	0	5	1	0	0	0	6	2	2
ENSRNA049565376	tRNA-Leu	NA	NA		0.0001	0.0001	0.0001	0.286222	0.122718	0.0001	0.688233	0.263918	0.236649	0.0001	0.0001	0.334897	0	0	0	3	2	0	6	3	3	0	0	3
ENSRNA049565445	tRNA-Ile	NA	NA		0.225632	0.236695	0.3999	1.62636	0.574486	0.338796	1.91224	2.59471	0.595747	1.15464	0.645878	0.115473	2	2	4	14	5	3	14	21	5	8	5	1
ENSRNA049565508	tRNA-Ala	NA	NA		3.79767	2.96093	3.87071	2.67659	1.5226	0.624508	2.17072	3.21225	5.08184	3.54792	4.02838	1.08534	29	25	34	24	13	6	17	27	45	25	30	9
ENSRNA049565583	tRNA-Val	NA	NA		0.812499	1.47109	1.44265	1.03767	0.83205	1.13876	3.10398	0.827715	1.19339	1.89555	3.42092	0.202487	6	13	13	9	8	11	24	7	11	14	25	2
ENSRNA049565698	tRNA-Lys	NA	NA		0.84097	0.094642	0.195885	0.282504	0.214466	0.143722	0.0001	0.0001	0.0001	0.0001	0.0001	0.0001	5	1	2	2	2	1	0	0	0	0	0	0
ENSRNA049565761	tRNA-Glu	NA	NA		0.0001	0.0001	0.0001	0.0001	0.0001	0.0001	0.0001	0.294233	0.0001	0.0001	0.0001	0.0001	0	0	0	0	0	0	0	2	0	0	0	0
ENSRNA049565803	tRNA-Gly	NA	NA		0.620372	0.557329	0.610321	0.453819	0.0001	0.0001	0.401218	0.0001	0.0001	0.371443	0.0001	0.0001	5	5	6	4	0	0	4	0	0	3	0	0
ENSRNA049565846	tRNA-Lys	NA	NA		0.0001	0.0001	0.0001	0.0001	0.0001	0.0001	0.0001	0.0001	0.0001	0.321561	0.0001	0.0001	0	0	0	0	0	0	0	0	0	2	0	0
ENSRNA049565905	tRNA-Ser	NA	NA		0.0001	0.0001	0.417072	0.0001	0.0001	0.148532	0.0001	0.0001	0.08568	0.196946	0.0001	0.846425	0	0	4	0	0	2	0	0	1	2	0	7
ENSRNA049565969	tRNA-His	NA	NA		0.0001	0.0001	0.0001	0.0001	0.0001	0.0001	0.029264	0.0001	0.0001	0.0001	0.0001	0.0001	0	0	0	0	0	0	1	0	0	0	0	0
ENSRNA049566007	tRNA-Thr	NA	NA		0.0001	0.0001	0.0001	0.0001	0.0001	0.0001	0.0001	0.0001	0.0001	0.374775	0.725072	0.61362	0	0	0	0	0	0	0	0	0	3	5	5
ENSRNA049566062	tRNA-Glu	NA	NA		3.91905	3.32014	3.07774	4.63948	4.73097	3.73177	11.7638	6.87017	5.16402	1.01634	10.6433	6.43485	24	23	22	33	33	28	75	46	37	6	64	40
ENSRNA049566142	tRNA-Lys	NA	NA		7.72366	5.42851	7.06019	6.90177	9.18238	5.26044	12.8297	9.05155	8.3576	6.27113	15.848	12.317	57	45	61	60	78	48	99	74	73	44	116	92
ENSRNA049566235	tRNA-Ser	NA	NA		0.074489	0.296419	2.03269	0.585485	0.526718	1.39895	0.396371	0.84064	0.498876	0.0001	2.49051	0.843696	1	3	18	6	5	13	4	7	5	0	19	7
ENSRNA049566272	tRNA-Ser	NA	NA		1.20999	3.51957	1.24502	1.12013	1.63235	0.525329	2.37997	0.514544	1.25809	2.78697	2.31394	1.03299	9	29	11	10	14	5	19	5	11	20	17	8
ENSRNA049566355	tRNA-Asp	NA	NA		0.0001	0.0001	0.503962	0.0001	0.0001	0.0001	0.173335	0.0001	0.123429	0.303624	0.023185	0.0001	0	0	4	0	0	0	1	0	1	2	1	0
ENSRNA049566432	tRNA-Met	NA	NA		0.700199	1.78168	1.26867	1.74768	0.924049	0.673836	0.611811	0.701761	0.873477	1.53201	0.66137	0.64745	6	16	12	16	9	7	5	6	8	11	5	5
ENSRNA049566555	tRNA-Gly	NA	NA		0.0001	1.05557	2.98525	0.473545	0.0001	0.129898	0.724317	0.543119	0.036685	2.31491	0.82558	0.0001	0	9	26	5	0	2	6	5	1	17	7	0
ENSRNA049566621	tRNA-Ile	NA	NA		0.378115	3.41001	1.80925	2.78116	3.43433	1.8458	2.22176	7.33183	4.94218	6.07884	8.01017	9.62875	3	27	15	23	28	16	17	57	41	41	56	68
ENSRNA049566691	tRNA-Leu	NA	NA		0.0001	0.0001	0.0001	0.0001	0.0001	0.0001	0.0001	0.0001	0.0001	0.0001	0.416083	0.605494	0	0	0	0	0	0	0	0	0	0	4	5
ENSRNA049566800	tRNA-Ala	NA	NA		4.99677	1.4381	5.51373	2.96718	3.13366	2.03629	5.51744	4.08195	3.77183	6.65935	5.51633	3.60483	38	13	49	27	28	19	44	35	34	48	42	28
ENSRNA049566874	tRNA-Phe	NA	NA		0.481913	0.249517	0.0001	0.0001	0.0001	0.0001	0.0001	0.0001	0.134889	0.0001	0.0001	0.0001	4	2	0	0	0	0	0	0	2	0	0	0
ENSRNA049566973	tRNA-His	NA	NA		0.0001	0.0001	0.018812	0.0001	0.0001	0.0001	0.226986	0.0001	0.0001	0.0001	0.175178	0.404622	0	0	1	0	0	0	2	0	0	0	1	3
ENSRNA049567025	tRNA-Pro	NA	NA		0.0001	0.0001	0.241403	0.540457	0.0001	0.244373	0.297732	0.298631	0.717466	0.282246	0.330643	0.083123	0	0	2	5	0	3	3	3	6	2	3	1
ENSRNA049567066	tRNA-Trp	NA	NA		0.488399	0.477736	0.439664	1.37328	1.3157	0.918411	0.639537	0.815925	0.584898	1.50469	0.95724	0.979157	3	3	3	9	8	6	4	5	4	8	5	6
ENSRNA049567104	tRNA-Gly	NA	NA		0.0001	0.0001	0.0001	0.0001	0.0001	0.0001	0.128074	0.0001	0.0001	0.0001	0.0001	0.049269	0	0	0	0	0	0	1	0	0	0	0	1
ENSRNA049567157	tRNA-Gly	NA	NA		0.0001	0.398661	0.0001	0.0001	0.0001	0.0001	0.0001	0.0001	0.0001	0.277672	0.183301	0.291328	0	3	0	0	0	0	0	0	0	2	2	2
ENSRNA049567239	tRNA-Val	NA	NA		0.0001	0.0001	0.528581	0.0001	0.0001	0.0001	0.556021	0.0001	0.303316	0.187597	0.360467	0.529934	0	0	5	0	0	0	5	0	3	2	3	5
ENSRNA049567318	tRNA-Ile	NA	NA		0.941776	4.41901	7.44425	5.23519	7.82197	5.17626	4.88485	7.3384	4.61264	4.29829	5.20651	2.81482	8	40	70	50	72	51	41	66	44	33	42	23
ENSRNA049567459	tRNA-Lys	NA	NA		0.0001	0.306813	0.308519	0.286661	0.0001	0.0001	0.952491	0.0001	0.0001	0.238973	0.0001	0.0001	0	2	2	2	0	0	6	0	0	2	0	0
ENSRNA049567539	tRNA-Phe	NA	NA		0.0001	0.0001	0.0001	0.218562	0.26207	0.16167	0.0001	0.316135	0.292551	0.0001	0.343873	0.10843	0	0	0	2	2	2	0	3	3	0	3	1
ENSRNA049567616	tRNA-Met	NA	NA		0.724361	0.473176	0.257727	0.710745	0.291861	0.141082	0.324158	0.054108	0.241361	0.122715	0.567149	0.442706	6	4	3	7	3	2	3	1	3	1	5	4
ENSRNA049567663	tRNA-Pro	NA	NA		0.0001	0.815328	0.0001	0.507443	0.0001	0.0001	0.419878	0.595462	0.605	0.752811	0.202798	0.679934	0	7	0	5	0	0	3	5	5	5	2	5
ENSRNA049567724	tRNA-Ile	NA	NA		0.054553	0.61649	0.566231	0.0001	0.172708	0.044559	1.29079	0.277335	2.52959	0.332732	0.668116	0.0001	1	6	6	0	2	1	11	3	25	3	6	0
ENSRNA049567815	tRNA-Tyr	NA	NA		0.382879	0.293875	0.699416	0.237795	0.405671	0.186931	0.428113	0.531851	0.464227	0.189112	0.264678	0.294601	3	3	6	2	4	2	3	4	4	2	2	2
ENSRNA049567872	tRNA-Asp	NA	NA		0.0001	0.0001	0.0001	0.601114	0.0001	0.13563	0.282888	0.0001	0.246858	0.0001	0.0001	0.0001	0	0	0	4	0	1	2	0	2	0	0	0
ENSRNA049567913	tRNA-Pro	NA	NA		0.0001	0.983585	0.478881	0.0001	0.0001	0.0001	1.07161	0.593774	0.466124	0.289192	0.652058	0.540608	0	8	4	0	0	0	8	5	4	2	5	4
ENSRNA049568075	tRNA-Thr	NA	NA		0.000277	0.011611	0.023998	0.024188	0.006291	0.010045	0.000384	0.029246	0.000105	0.000414	0.000267	0.012382	1	1	1	1	1	1	1	1	1	1	1	1
ENSRNA049568106	tRNA-Arg	NA	NA		0.636947	0.449201	1.62418	1.87637	0.841788	0.662939	1.90949	1.58186	3.54096	2.82377	2.62708	2.24798	5	4	15	17	8	7	16	14	32	21	20	18
ENSRNA049568155	tRNA-Arg	NA	NA	hypothetical protein	1.22532	4.263	4.53958	2.92492	3.44378	1.447	1.75647	5.10821	1.81689	3.05057	4.38907	3.17119	12	44	49	32	36	17	17	52	20	27	40	30
ENSRNA049568208	tRNA-Val	NA	NA		2.02937	1.43323	0.795948	0.778079	0.0001	0.860708	4.06281	1.56166	2.13026	3.03981	3.14959	1.87899	15	12	7	7	0	8	32	13	19	22	23	14
ENSRNA049568248	tRNA-Met	NA	NA		0.318571	0.300793	0.141507	0.3242	0.402831	0.25813	0.195095	0.0001	0.0001	0.0001	0.105622	0.322141	2	2	1	2	3	2	2	0	0	0	1	2
ENSRNA049568319	tRNA-Ala	NA	NA		0.353014	0.0001	0.141507	0.0001	0.0001	0.295006	0.0001	0.0001	0.0001	0.230309	0.230402	0.172742	3	0	2	0	0	3	0	0	0	2	2	2
ENSRNA049568441	tRNA-Gly	NA	NA		0.0001	0.241906	0.0001	0.0001	0.122455	0.240375	0.0001	0.0001	0.0001	0.127456	0.727489	0.321725	0	2	0	0	1	2	0	0	0	1	5	3
ENSRNA049568563	tRNA-Pro	NA	NA		0.264104	0.710162	0.255396	1.60014	0.738	0.463116	2.7774	0.62726	0.376816	1.15481	1.62677	0.307896	2	6	3	13	6	4	20	5	3	8	11	3
ENSRNA049568629	tRNA-Ile	NA	NA		1.30209	0.497199	0.719834	2.67895	3.15262	2.77523	0.541279	0.988747	1.89195	5.6094	2.00504	1.36054	13	6	9	31	35	33	6	11	22	52	20	14
ENSRNA049568672	tRNA-Ile	NA	NA		4.38103	8.00523	3.92809	9.38823	6.73627	12.3872	9.14143	8.29054	8.4387	13.5968	10.9137	8.45659	36	73	38	90	63	123	78	75	81	105	88	69
ENSRNA049568743	tRNA-Ala	NA	NA		0.0001	0.562028	0.534374	0.0001	0.232739	0.0001	0.640359	1.11027	0.0001	1.31784	0.864594	0.34709	0	5	5	0	2	0	5	9	0	9	6	3
ENSRNA049568788	tRNA-Gln	NA	NA		0.21977	0.75225	2.37149	2.16777	1.41365	0.418275	0.926928	0.893956	0.446858	1.4622	1.80954	0.57588	2	6	18	16	11	4	7	7	4	9	12	4
ENSRNA049568853	tRNA-Gly	NA	NA		0.0001	0.0001	0.0001	0.0001	0.0001	0.0001	0.0001	0.0001	0.0001	0.0001	0.0001	0.0001	0	0	0	0	0	0	0	0	0	0	0	0
ENSRNA049568925	tRNA-Val	NA	NA		0.0001	0.121659	0.494187	0.604632	0.514582	0.918027	1.21447	0.103441	0.219481	0.693231	0.365769	0.739699	0	1	5	5	5	8	9	1	2	5	3	6
ENSRNA049568972	tRNA-Arg	NA	NA		0.0001	0.636443	0.0001	0.090776	0.0001	0.0001	0.0001	0.179298	0.0001	0.171964	0.170026	0.0001	0	4	0	1	0	0	0	2	0	1	1	0
ENSRNA049569054	tRNA-Gly	NA	NA		0.0001	0.15482	0.042481	0.047311	0.0001	0.041999	0.074956	0.465614	0.029348	0.047796	0.037692	0.141379	0	2	1	1	0	1	1	4	1	1	1	1
ENSRNA049569114	tRNA-Gly	NA	NA		0.18547	0.107895	0.158084	0.0001	0.0001	0.0001	0.0001	0.0001	0.0001	0.699655	0.025928	0.135091	2	1	2	0	0	0	0	0	0	5	1	1
ENSRNA049569192	tRNA-Leu	NA	NA		0.234164	1.55044	1.00728	2.64976	0.202334	0.029857	0.0001	0.030126	0.231538	0.300296	0.272995	0.425306	3	17	12	31	3	1	0	1	3	3	3	5
ENSRNA049569289	tRNA-Pro	NA	NA		1.09553	1.3746	0.616317	0.0001	0.142356	0.072715	0.540664	0.491602	0.640621	0.551648	1.62894	1.13214	9	12	6	0	2	1	5	4	6	4	12	9
ENSRNA049569329	tRNA-Pro	NA	NA		0.219833	0.480459	0.645978	0.314313	1.2886	0.702972	0.678004	0.576844	0.496431	1.74988	0.728968	0.803401	2	4	6	3	11	7	6	5	5	13	6	6
ENSRNA049569441	tRNA-Lys	NA	NA	hypothetical protein	0.0001	0.639077	0.0001	0.0001	0.0001	0.136245	0.295512	0.002001	0.168224	0.113132	0.0001	0.205652	0	5	0	0	0	2	3	1	2	1	0	2
ENSRNA049569513	tRNA-Arg	NA	NA		0.045874	0.656432	0.144344	0.569088	0.290983	0.352936	1.2809	0.371946	0.692346	0.366906	0.549824	0.474708	1	5	2	5	3	3	9	3	5	3	4	3
ENSRNA049569571	tRNA-Ser	NA	NA		0.174166	0.227005	0.441522	0.218361	0.394968	0.119892	0.44632	0.261938	0.211014	0.131553	0.232645	0.216675	2	2	4	2	4	2	4	3	2	1	2	2
ENSRNA049569615	tRNA-Leu	NA	NA		0.732077	1.244	0.940042	2.10081	0.277728	1.13348	3.23736	0.691333	1.35934	1.28301	1.96303	0.195356	6	10	8	18	3	10	24	6	12	9	14	2
ENSRNA049569645	tRNA-Leu	NA	NA		0.10165	0.218934	0.0001	0.041423	0.0001	0.0001	0.236219	0.254512	0.217601	0.265833	0.158819	0.132063	2	3	0	1	0	0	3	3	3	3	2	2
ENSRNA049569676	tRNA-Met	NA	NA		0.084103	0.164496	0.679915	0.237746	0.210788	0.199842	0.0001	0.257454	0.0001	0.448719	0.092741	0.493133	1	1	5	2	2	2	0	2	0	3	1	3
ENSRNA049569777	tRNA-Ala	NA	NA		0.0001	0.0001	0.0001	0.0001	0.0001	0.0001	0.0001	0.0001	0.0001	0.0001	0.0001	0.0001	0	0	0	0	0	0	0	0	0	0	0	0
ENSRNA049569829	tRNA-Pro	NA	NA		0.0001	0.82844	0.324917	0.040596	0.123289	0.0001	0.0001	0.0001	0.427704	0.212385	0.0001	0.0001	0	7	3	1	1	0	0	0	4	2	0	0
ENSRNA049569896	tRNA-Asn	NA	NA		0.0001	0.0001	0.0001	0.143411	0.0001	0.0001	0.0001	0.149199	0.595149	0.440076	0.0001	0.170333	0	0	0	2	0	0	0	2	5	3	0	2
ENSRNA049570030	tRNA-Glu	NA	NA		0.069265	6.88279	4.1794	5.11754	0.171266	3.55948	0.104273	0.058457	0.099229	0.280891	4.5861	0.107098	1	47	30	37	2	27	1	1	1	2	28	1
ENSRNA049570096	tRNA-Lys	NA	NA		0.504276	3.5573	1.85481	3.61729	0.14349	2.7039	0.180874	0.107186	0.113114	0.279614	1.9567	0.201006	4	28	15	30	2	23	2	1	1	2	14	2
ENSRNA049570176	tRNA-Glu	NA	NA		0.337469	0.359596	0.17277	1.22358	0.215484	2.29586	0.672832	0.200605	0.108775	0.737984	0.676703	1.95772	3	3	2	10	2	18	5	2	1	5	5	13
ENSRNA049570251	tRNA-Tyr	NA	NA		0.068873	0.065639	0.075707	0.051954	0.060595	0.057756	0.074759	0.060713	0.062077	0.078488	0.061049	0.066191	1	1	1	1	1	1	1	1	1	1	1	1
ENSRNA049570347	tRNA-Met	NA	NA		0.33389	0.269621	0.062564	0.217769	0.042954	0.10713	0.049909	0.073558	0.0001	0.027697	0.0001	0.0001	2	2	1	2	1	1	1	1	0	1	0	0
ENSRNA049570420	tRNA-Cys	NA	NA		0.783757	0.419985	1.6391	0.906203	1.19965	1.2087	0.984241	1.02907	1.56277	0.413887	1.54327	1.13935	5	3	12	7	9	10	7	8	12	3	10	8
ENSRNA049570484	tRNA-Leu	NA	NA		0.317927	0.112797	0.0001	0.0001	0.621071	0.215544	0.085284	0.473013	0.295487	0.530632	0.521724	0.645083	3	1	0	0	6	3	1	5	3	4	4	5
ENSRNA049570601	tRNA-Ile	NA	NA		0.510456	0.0001	0.516127	0.0001	0.058093	0.149882	0.894935	0.0001	0.460644	1.52833	1.14622	0.0001	5	0	5	0	1	2	8	0	5	12	10	0
ENSRNA049570696	tRNA-Gly	NA	NA		0.298892	0.0001	0.0001	0.0001	0.0001	0.0001	0.0001	0.0001	0.0001	0.0001	0.0001	0.0001	3	0	0	0	0	0	0	0	0	0	0	0
ENSRNA049570746	tRNA-Thr	NA	NA		0.554967	0.0001	0.0001	0.0001	0.0001	0.01645	0.072804	0.0001	0.0001	0.144823	0.0001	0.235371	4	0	0	0	0	1	1	0	0	1	0	2
ENSRNA049570793	tRNA-Glu	NA	NA		0.0001	0.0001	0.105734	0.171865	0.184777	0.408112	0.228271	0.570298	0.101436	0.375265	0.0001	0.0001	0	0	1	2	2	4	2	4	1	3	0	0
ENSRNA049570833	tRNA-Lys	NA	NA		6.39194	6.4928	3.91207	4.78039	5.17977	5.20127	16.2754	10.9911	9.4842	7.09888	13.6719	6.80961	47	54	34	42	44	47	125	90	82	50	100	51
ENSRNA049570910	tRNA-Thr	NA	NA		0.697289	0.0001	0.0001	0.0001	0.0001	0.247558	0.0001	0.0001	0.0001	0.0001	0.0001	0.0001	5	0	0	0	0	2	0	0	0	0	0	0
ENSRNA049571027	tRNA-Leu	NA	NA		2.1002	0.267306	0.536967	1.7215	0.760502	0.604211	0.7627	1.04056	1.41499	1.85399	1.20124	0.246566	15	3	5	15	7	6	6	9	12	13	9	2
ENSRNA049571164	tRNA-Asn	NA	NA		6.80183	11.903	6.90726	3.83286	2.96244	1.66846	5.62891	5.42357	4.0318	6.14052	4.729	5.38862	44	85	52	29	22	14	38	39	31	38	30	35
ENSRNA049571234	tRNA-Glu	NA	NA		0.128964	0.051602	0.087652	0.066236	0.092986	0.064268	0.081465	0.075388	0.094833	0.094077	0.092456	0.08861	1	1	1	1	1	1	1	1	1	1	1	1
ENSRNA049571311	tRNA-Lys	NA	NA	hypothetical protein	3.49096	2.56449	2.06994	2.1866	3.78463	3.90417	1.86071	2.12305	4.10354	2.16249	4.82865	5.0113	24	20	17	18	30	33	14	16	33	14	33	35
ENSRNA049571363	tRNA-Gly	NA	NA		0.0001	0.0001	0.107995	0.0001	0.0001	0.0001	0.0001	0.0001	0.0001	0.309308	0.0001	0.0001	0	0	1	0	0	0	0	0	0	2	0	0
ENSRNA049571412	tRNA-Cys	NA	NA		1.53792	0.015482	0.495855	0.134069	0.0001	0.36148	0.553611	0.352431	0.0001	2.74191	0.274951	0.322577	10	1	4	1	0	3	4	3	0	17	2	3
ENSRNA049571475	tRNA-Met	NA	NA		0.0001	0.0001	0.0001	0.0001	0.0001	0.0001	0.428864	0.0001	0.0001	0.0001	0.0001	0.0001	0	0	0	0	0	0	4	0	0	0	0	0
ENSRNA049571543	tRNA-His	NA	NA		2.75475	0.394425	1.34719	1.71284	1.04364	2.42055	2.11229	1.86415	2.76386	1.53148	1.27823	0.405789	15	3	9	11	7	16	12	11	18	8	7	3
ENSRNA049571602	tRNA-Lys	NA	NA		0.0001	0.0001	0.0001	0.0001	0.0001	0.0001	0.0001	0.634623	0.0001	0.281705	0.0001	0.0001	0	0	0	0	0	0	0	6	0	3	0	0
ENSRNA049571637	tRNA-Ser	NA	NA		0.0001	0.0001	0.212998	0.232189	0.0001	0.148152	0.0001	0.0001	0.325831	0.0001	0.0001	0.592219	0	0	2	2	0	2	0	0	3	0	0	5
ENSRNA049571714	tRNA-Arg	NA	NA		0.0001	0.0001	0.0001	0.027322	0.0001	0.083457	0.059859	0.090276	0.00022	0.0001	0.124358	0.000201	0	0	0	1	0	1	1	1	1	0	1	1
ENSRNA049571770	tRNA-Leu	NA	NA		2.8299	4.85763	12.7809	5.50652	4.52524	2.88076	10.2891	11.2992	10.7626	9.11923	7.90522	3.56308	23	43	119	52	42	28	86	100	101	69	62	29
ENSRNA049571848	tRNA-Glu	NA	NA		0.0001	0.030151	0.04384	0.005603	0.01107	0.000147	0.019691	0.00796	0.011785	0.0001	0.047475	0.04529	0	1	1	1	1	1	1	1	1	0	1	1
ENSRNA049571903	tRNA-Trp	NA	NA		0.0001	0.0001	0.0001	0.289824	0.0001	0.0001	0.0001	0.0001	0.0001	0.515893	0.0001	0.637279	0	0	0	2	0	0	0	0	0	3	0	4
ENSRNA049571970	tRNA-Leu	NA	NA		1.56915	11.035	3.99508	2.70808	3.10241	2.84731	2.53277	5.03717	4.78637	6.29036	6.36521	2.57033	13	98	38	26	29	28	21	45	45	48	50	21
ENSRNA049572042	tRNA-Ala	NA	NA		0.475153	2.16035	0.361463	0.332039	0.401163	1.48762	0.649524	0.505713	1.10177	1.50602	1.99588	0.575547	4	16	3	3	4	12	5	4	9	10	13	4
ENSRNA049572106	tRNA-Ala	NA	NA		1.59481	2.58807	1.01653	0.735336	0.573651	2.65017	0.84425	0.829212	0.507262	2.022	1.55739	0.496082	16	29	12	9	7	32	9	10	6	19	16	5
ENSRNA049572158	tRNA-Asn	NA	NA		1.17082	0.656304	2.21977	5.59321	1.98866	0.328639	3.12086	1.97249	2.72585	3.33397	1.96721	0.498503	8	5	17	43	15	3	22	15	21	21	13	4
ENSRNA049572278	tRNA-Lys	NA	NA		0.208634	0.060841	0.0001	0.217436	0.0001	0.036957	0.461814	0.500624	0.128145	0.074204	0.476609	1.18302	2	1	0	2	0	1	3	3	1	1	3	7
MGG_00005	gene:MGG_00005	GO:0003674(molecular_function);GO:0005575(cellular_component);GO:0008150(biological_process)	NA	hypothetical protein	0.098976	0.172989	0.180123	0.249245	0.188231	0.093184	0.320498	0.387299	0.240784	0.186099	0.202792	0.0001	7	13	14	20	15	8	22	29	19	12	14	0
MGG_00010	gene:MGG_00010	GO:0003674(molecular_function);GO:0005575(cellular_component);GO:0008150(biological_process)	NA	hypothetical protein	0.0001	0.0001	0.0001	0.0001	0.0001	0.0001	0.0001	0.0001	0.0001	0.0001	0.0001	0.0001	0	0	0	0	0	0	0	0	0	0	0	0
MGG_00013	gene:MGG_00013	NA	NA	hypothetical protein	0.0001	0.325392	1.17938	0.0001	0.57441	0.428671	1.0623	1.33976	0.480476	1.35392	1.7238	0.342917	0	14	54	0	26	21	43	57	22	50	66	14
MGG_00015	gene:MGG_00015	GO:0000324(fungal-type vacuole);GO:0008150(biological_process);GO:0008171(O-methyltransferase activity);GO:0016206(catechol O-methyltransferase activity)	00350(Tyrosine metabolism)	catechol O-methyltransferase	0.0001	0.0001	0.0001	0.0001	0.0001	0.0001	0.0001	0.0001	0.0001	0.0001	0.0001	0.0001	0	0	0	0	0	0	0	0	0	0	0	0
MGG_00016	gene:MGG_00016	GO:0005575(cellular_component)	00400(Phenylalanine, tyrosine and tryptophan biosynthesis)	2-epi-5-epi-valiolone synthase	0.0001	0.0001	0.0001	0.0001	0.0001	0.0001	0.0001	0.0001	0.0001	0.0001	0.0001	0.0001	0	0	0	0	0	0	0	0	0	0	0	0
MGG_00017	gene:MGG_00017	GO:0003824(catalytic activity);GO:0005575(cellular_component);GO:0008152(metabolic process);GO:0031177(phosphopantetheine binding)	NA	L-aminoadipate-semialdehyde dehydrogenase	0.0001	0.0001	0.0001	0.0001	0.0001	0.0001	0.0001	0.0001	0.0001	0.0001	0.0001	0.0001	0	0	0	0	0	0	0	0	0	0	0	0
MGG_00018	gene:MGG_00018	NA	00300(Lysine biosynthesis)	integral membrane protein	0.0001	0.0001	0.0001	0.0001	0.0001	0.0001	0.0001	0.0001	0.0001	0.0001	0.0001	0.0001	0	0	0	0	0	0	0	0	0	0	0	0
MGG_00019	gene:MGG_00019	GO:0003674(molecular_function);GO:0005575(cellular_component)	NA	hypothetical protein	0.0001	0.0001	0.0001	0.0001	0.0001	0.0001	0.0001	0.0001	0.0001	0.0001	0.0001	0.0001	0	0	0	0	0	0	0	0	0	0	0	0
MGG_00020	gene:MGG_00020	GO:0003674(molecular_function);GO:0005575(cellular_component);GO:0008150(biological_process)	00340(Histidine metabolism)	hypothetical protein	0.0001	0.0001	0.0001	0.0001	0.0001	0.0001	0.0001	0.0001	0.0001	0.0001	0.0001	0.0001	0	0	0	0	0	0	0	0	0	0	0	0
MGG_00021	gene:MGG_00021	NA	NA	hypothetical protein	0.0001	0.0001	0.0001	0.0001	0.0001	0.0001	0.0001	0.0001	0.0001	0.0001	0.0001	0.0001	0	0	0	0	0	0	0	0	0	0	0	0
MGG_00022	gene:MGG_00022	GO:0008168(methyltransferase activity);GO:0016881(acid-amino acid ligase activity);GO:0019184(nonribosomal peptide biosynthetic process)	02010(ABC transporters)	bassianolide synthetase	0.0001	0.0001	0.0001	0.0001	0.0001	0.0001	0.0001	0.0001	0.0001	0.0001	0.0001	0.0001	0	0	0	0	0	0	0	0	0	0	0	0
MGG_00023	gene:MGG_00023	GO:0003674(molecular_function);GO:0005575(cellular_component);GO:0008150(biological_process)	02010(ABC transporters)	isotrichodermin C-15 hydroxylase	0.0001	0.0001	0.0001	0.0001	0.0001	0.0001	0.0001	0.0001	0.0001	0.0001	0.0001	0.0001	0	0	0	0	0	0	0	0	0	0	0	0
MGG_00024	gene:MGG_00024	GO:0003674(molecular_function);GO:0005575(cellular_component);GO:0008150(biological_process)	00904(Diterpenoid biosynthesis)	ent-kaurene oxidase	0.0001	0.0001	0.0001	0.0001	0.0001	0.0001	0.0001	0.0001	0.0001	0.0001	0.0001	0.0001	0	0	0	0	0	0	0	0	0	0	0	0
MGG_00026	gene:MGG_00026	GO:0003674(molecular_function);GO:0005575(cellular_component);GO:0008299(isoprenoid biosynthetic process)	NA	geranylgeranyl pyrophosphate synthetase	0.0001	0.0001	0.0001	0.0001	0.0001	0.0001	0.0001	0.0001	0.0001	0.0001	0.0001	0.0001	0	0	0	0	0	0	0	0	0	0	0	0
MGG_00031	gene:MGG_00031	GO:0005575(cellular_component)	00403(Indole diterpene alkaloid biosynthesis)	FAD binding domain-containing protein	0.0001	0.0001	0.0001	0.0001	0.0001	0.0001	0.0001	0.0001	0.0001	0.0001	0.0001	0.0001	0	0	0	0	0	0	0	0	0	0	0	0
MGG_00032	gene:MGG_00032	GO:0003674(molecular_function);GO:0005575(cellular_component);GO:0008150(biological_process)	00100(Steroid biosynthesis)	hypothetical protein	0.0001	0.0001	0.0001	0.0001	0.0001	0.0001	0.0001	0.0001	0.0001	0.0001	0.0001	0.0001	0	0	0	0	0	0	0	0	0	0	0	0
MGG_00033	gene:MGG_00033	GO:0003674(molecular_function);GO:0005575(cellular_component);GO:0008150(biological_process)	04138(Autophagy - yeast)	hypothetical protein	0.0001	0.0001	0.0001	0.0001	0.0001	0.0001	0.0001	0.0001	0.0001	0.0001	0.0001	0.0001	0	0	0	0	0	0	0	0	0	0	0	0
MGG_00035	gene:MGG_00035	GO:0003674(molecular_function);GO:0005575(cellular_component);GO:0008150(biological_process)	00600(Sphingolipid metabolism)	hypothetical protein	0.0001	0.0001	0.0001	0.0001	0.0001	0.0001	0.0001	0.0001	0.0001	0.0001	0.0001	0.0001	0	0	0	0	0	0	0	0	0	0	0	0
MGG_00039	gene:MGG_00039	GO:0005575(cellular_component)	NA	hypothetical protein	0.0001	0.0001	0.0001	0.0001	0.0001	0.0001	0.0001	0.0001	0.0001	0.0001	0.0001	0.0001	0	0	0	0	0	0	0	0	0	0	0	0
MGG_00040	gene:MGG_00040	GO:0005351(carbohydrate:proton symporter activity);GO:0005355(glucose transmembrane transporter activity);GO:0005887(integral component of plasma membrane);GO:0046323(glucose import)	04113(Meiosis - yeast)	high-affinity glucose transporter ght2	0.0001	0.0001	0.0001	0.0001	0.0001	0.0001	0.0001	0.0001	0.0001	0.0001	0.0001	0.0001	0	0	0	0	0	0	0	0	0	0	0	0
MGG_00041	gene:MGG_00041	GO:0005575(cellular_component);GO:0008150(biological_process)	NA	O-methyltransferase	0.0001	0.0001	0.0001	0.0001	0.0001	0.0001	0.0001	0.0001	0.0001	0.0001	0.0001	0.0001	0	0	0	0	0	0	0	0	0	0	0	0
MGG_00042	gene:MGG_00042	GO:0005575(cellular_component);GO:0005975(carbohydrate metabolic process)	00511(Other glycan degradation)	alpha-L-fucosidase precursor	0.078752	0.0001	0.198497	0.207735	0.272166	0.17369	0.05385	0.075958	0.0001	0.234769	0.0001	0.083763	11	0	32	33	42	29	8	12	0	30	0	12
MGG_00043	gene:MGG_00043	GO:0003674(molecular_function);GO:0005575(cellular_component);GO:0008150(biological_process)	NA	hypothetical protein	0.0001	0.0001	0.0001	0.0001	0.194853	0.084893	0.0001	0.0001	0.0001	0.339566	0.0001	0.0001	0	0	0	0	7	3	0	0	0	10	0	0
MGG_00045	gene:MGG_00045	GO:0005351(carbohydrate:proton symporter activity);GO:0005355(glucose transmembrane transporter activity);GO:0005887(integral component of plasma membrane);GO:0046323(glucose import)	NA	maltose permease MAL61	8.82451	9.02948	8.74814	10.5794	9.82711	11.994	9.91343	9.23673	8.89893	17.9456	16.1511	19.0891	1212	1384	1410	1714	1551	2017	1423	1407	1439	2338	2195	2642
MGG_00046	gene:MGG_00046	GO:0003674(molecular_function);GO:0005575(cellular_component);GO:0008150(biological_process)	NA	hypothetical protein	0.949814	0.846732	3.96671	1.48361	1.64786	1.842	0.798797	0.96067	0.555436	1.30234	1.20531	0.504847	196	195	960	361	391	466	173	220	135	255	246	105
MGG_00047	gene:MGG_00047	NA	NA		360.376	369.767	215.796	322.84	336.63	379.629	35.5119	36.0436	41.7122	88.0384	116.649	29.1224	12858	14717	9033	13582	13795	16582	1325	1426	1752	2980	4118	1048
MGG_00048	gene:MGG_00048	GO:0003674(molecular_function);GO:0005575(cellular_component);GO:0008150(biological_process)	03008(Ribosome biogenesis in eukaryotes)	hypothetical protein	0.313801	0.547212	0.963173	0.624784	0.253196	0.462982	0.476336	0.726905	0.846745	1.95935	1.24922	0.814936	48	93	171	112	44	86	76	122	151	281	187	125
MGG_00049	gene:MGG_00049	GO:0000981(RNA polymerase II transcription factor activity, sequence-specific DNA binding);GO:0003677(DNA binding);GO:0005634(nucleus);GO:0006351(transcription, DNA-templated);GO:0006355(regulation of transcription, DNA-templated);GO:0008270(zinc ion binding)	NA	hypothetical protein	11.2106	13.4898	16.2212	13.8227	14.4546	16.9496	10.4695	10.8794	10.2286	18.9239	16.3465	13.3326	1733	2326	2942	2520	2567	3208	1691	1865	1861	2775	2500	2077
MGG_00050	gene:MGG_00050	GO:0003674(molecular_function);GO:0005575(cellular_component);GO:0008150(biological_process)	00511(Other glycan degradation)	hypothetical protein	7.79562	8.211	9.75046	7.88075	7.0004	7.3358	7.04706	7.31239	7.01729	5.33712	4.82364	5.78328	2606	3061	3823	3106	2688	3002	2462	2710	2760	1692	1595	1948
MGG_00052	gene:MGG_00052	GO:0003674(molecular_function);GO:0005575(cellular_component)	NA	hypothetical protein	159.927	148.557	140.76	165.604	134.746	150.339	138.328	130.912	132.671	176.413	192.149	196.478	7844	8128	8100	9578	7592	9028	7091	7119	7659	8207	9324	9712
MGG_00053	gene:MGG_00053	GO:0003674(molecular_function);GO:0005730(nucleolus);GO:0008150(biological_process)	NA	hypothetical protein	4.94358	6.19856	16.2207	16.4152	13.6404	12.6808	9.18936	10.3522	9.77368	7.85924	7.03518	5.37367	876	1225	3372	3429	2776	2751	1702	2034	2038	1321	1233	960
MGG_00054	gene:MGG_00054	GO:0003674(molecular_function);GO:0016021(integral component of membrane);GO:0055085(transmembrane transport)	NA	hypothetical protein	5.76393	4.70226	8.4851	3.68033	3.82884	5.9629	11.6197	12.3691	9.32641	30.8148	30.4867	20.0365	633	576	1092	476	483	801	1332	1504	1204	3205	3307	2215
MGG_00056	gene:MGG_00056	GO:0005575(cellular_component)	00051(Fructose and mannose metabolism)	short-chain dehydrogenase/reductase SDR	6.02519	4.8792	7.54949	5.73328	5.53184	5.88831	7.21989	8.48064	8.55893	16.0283	19.269	7.56829	578	522	849	648	609	691	723	901	965	1456	1826	731
MGG_00057	gene:MGG_00057	GO:0005575(cellular_component);GO:0008270(zinc ion binding);GO:0016491(oxidoreductase activity);GO:0055114(oxidation-reduction process)	00010(Glycolysis / Gluconeogenesis);00071(Fatty acid degradation);00350(Tyrosine metabolism)	(R)-specific carbonyl reductase	6.77845	5.19006	9.01722	6.61915	5.42251	6.75869	7.14925	7.96189	8.47642	9.14693	8.03413	3.95601	562	480	876	646	516	685	619	731	826	719	658	330
MGG_00058	gene:MGG_00058	GO:0005575(cellular_component)	00061(Fatty acid biosynthesis);01040(Biosynthesis of unsaturated fatty acids);00780(Biotin metabolism);00333(Prodigiosin biosyntheses)	hypothetical protein	9.2258	9.50585	14.2361	12.0232	10.8634	11.383	16.571	18.2901	16.6417	18.7714	19.5862	13.5785	698	803	1264	1073	944	1055	1310	1534	1482	1347	1466	1036
MGG_00059	gene:MGG_00059	GO:0003674(molecular_function);GO:0005575(cellular_component);GO:0008150(biological_process)	00254(Aflatoxin biosynthesis)	isotrichodermin C-15 hydroxylase	1.27295	1.33931	2.664	3.00628	2.83426	2.23245	2.70014	2.87511	2.37074	3.00094	2.37447	2.23701	154	181	377	428	393	330	341	385	337	344	284	272
MGG_00061	gene:MGG_00061	NA	NA	hypothetical protein	3.83952	3.99472	7.02678	6.06878	7.52893	6.0644	8.53392	8.37309	7.0896	15.3545	12.6144	10.6585	232	269	497	431	521	447	537	559	503	877	751	647
MGG_00062	gene:MGG_00062	GO:0003674(molecular_function);GO:0005575(cellular_component);GO:0008150(biological_process)	NA	hypothetical protein	44.7122	44.2396	36.5404	42.2946	44.0799	44.1464	83.0466	85.4961	80.1333	96.8095	102.997	111.787	9474	10457	9084	10568	10728	11452	18390	20085	19984	19456	21590	23871
MGG_00063	gene:MGG_00063	GO:0005575(cellular_component)	00500(Starch and sucrose metabolism)	glycogen debranching enzymye	46.9334	48.2935	55.8949	44.6447	47.9486	47.4246	40.2654	44.4523	44.6958	36.5048	37.6323	45.8224	22812	26184	31874	25587	26769	28220	20453	23955	25568	16830	18095	22445
MGG_00065	gene:MGG_00065	GO:0005575(cellular_component)	NA	hypothetical protein	24.0814	24.648	29.2655	24.3985	26.2161	25.3345	19.66	19.9549	17.5292	19.3712	21.7312	18.6801	5301	6052	7558	6333	6628	6827	4523	4870	4541	4044	4732	4144
MGG_00066	gene:MGG_00066	GO:0003674(molecular_function);GO:0005575(cellular_component);GO:0008150(biological_process)	NA	hypothetical protein	1.01159	1.62597	3.00992	1.36843	1.01834	1.45497	0.941243	0.810632	1.644	1.35128	0.929178	0.837029	102	183	355	162	118	179	99	91	195	129	93	85
MGG_00067	gene:MGG_00067	NA	00564(Glycerophospholipid metabolism);04011(MAPK signaling pathway - yeast)	glycerol-3-phosphate dehydrogenase	87.7589	91.0273	86.5133	75.0404	82.6922	79.9933	49.4173	54.6805	57.2699	65.3276	69.1395	52.4944	13430	15539	15533	13541	14535	14987	7903	9278	10315	9483	10467	8096
MGG_00068	gene:MGG_00068	GO:0003674(molecular_function);GO:0005575(cellular_component)	00910(Nitrogen metabolism)	gliotoxin biosynthesis protein GliK	42.8198	47.0996	72.0998	78.2068	76.2876	54.9279	136.524	134.434	134.763	129.195	127.663	130.487	6979	8564	13787	15030	14282	10961	23254	24292	25851	19973	20585	21433
MGG_00070	gene:MGG_00070	NA	NA	hypothetical protein	23.9321	29.2218	23.9398	6.23412	5.33378	7.31664	46.7929	41.434	39.3198	16.3305	14.8381	25.911	3252	4430	3817	999	833	1218	6645	6242	6289	2105	1995	3549
MGG_00071	gene:MGG_00071	NA	NA	hypothetical protein	19.7183	24.0193	23.2567	0.919073	0.920454	4.7842	22.1419	22.6399	23.1586	6.97194	6.81157	20.6709	1876	2549	2596	104	101	558	2201	2388	2593	629	641	1982
MGG_00072	gene:MGG_00072	GO:0005575(cellular_component);GO:0008762(UDP-N-acetylmuramate dehydrogenase activity);GO:0016491(oxidoreductase activity);GO:0050660(flavin adenine dinucleotide binding);GO:0055114(oxidation-reduction process)	00061(Fatty acid biosynthesis);00071(Fatty acid degradation);04146(Peroxisome)	isoamyl alcohol oxidase	0.0001	0.234681	0.946059	0.02438	0.017861	0.20413	0.684101	0.85242	0.628129	0.367227	0.213049	0.308151	0	35	146	4	3	33	94	124	97	46	28	41
MGG_00073	gene:MGG_00073	GO:0005575(cellular_component);GO:0008150(biological_process)	03018(RNA degradation)	DNA polymerase sigma	11.5025	11.5173	12.965	11.0466	11.2815	10.7476	13.5864	13.6553	13.4254	10.6008	10.2754	9.84837	2274	2540	3007	2575	2562	2601	2807	2993	3123	1988	2010	1962
MGG_00074	gene:MGG_00074	GO:0003674(molecular_function);GO:0005575(cellular_component);GO:0008150(biological_process)	NA	hypothetical protein	0.434922	0.422851	1.44779	0.438648	1.0482	0.738319	0.65243	0.933195	0.475755	0.594443	0.440513	0.414973	30	33	117	36	83	63	47	72	39	39	30	29
MGG_00075	gene:MGG_00075	GO:0005575(cellular_component);GO:0045290(D-arabinose 1-dehydrogenase [NAD(P)+] activity);GO:0070485(dehydro-D-arabinono-1,4-lactone biosynthetic process)	NA	L-galactose dehydrogenase	14.1666	12.5914	22.0205	17.8451	15.8685	14.1439	25.3776	22.2366	19.8494	18.7189	18.3626	14.5093	2048	2030	3734	3042	2635	2503	3833	3564	3377	2567	2626	2114
MGG_00076	SIP5	GO:0005575(cellular_component)	NA	C2H2 zinc finger protein	9.15226	8.59833	12.9711	12.5642	11.694	11.6073	6.50452	6.00821	4.77428	6.3204	7.077	4.50107	1636	1715	2721	2649	2401	2541	1216	1191	1005	1072	1252	811
MGG_00077	gene:MGG_00077	GO:0003674(molecular_function);GO:0005575(cellular_component);GO:0005975(carbohydrate metabolic process)	NA	hypothetical protein	1.57879	1.67393	2.57149	1.30601	1.76642	2.34448	2.64532	2.14025	1.21139	1.38397	1.11384	0.95159	225	266	430	220	289	409	394	338	203	187	157	137
MGG_00078	gene:MGG_00078	GO:0003674(molecular_function);GO:0005575(cellular_component);GO:0008150(biological_process)	04111(Cell cycle - yeast)	hypothetical protein	0.500552	0.478527	1.14539	0.946594	1.11302	1.26879	1.00793	1.22901	0.948124	0.812311	0.965639	0.868802	47	50	126	105	120	146	99	128	105	72	90	82
MGG_00079	gene:MGG_00079	GO:0003674(molecular_function);GO:0005575(cellular_component);GO:0008150(biological_process);GO:0008150(biological_process)	NA	hypothetical protein, variant ;hypothetical protein	0.330097	0.199842	0.394053	0.153975	0.203106	0.336937	0.196974	0.333747	0.328818	0.900849	0.421808	0.27815	54	37	76	30	38	67	34	61	63	139	68	46
MGG_00080	gene:MGG_00080	NA	NA	hypothetical protein	45.1676	44.7583	90.662	71.562	80.8503	57.3531	200.927	188.423	180.442	165.346	175.453	160.433	2039	2253	4800	3808	4191	3169	9476	9427	9583	7077	7833	7296
MGG_00081	gene:MGG_00081	GO:0003674(molecular_function);GO:0005575(cellular_component);GO:0052051(interaction with host via protein secreted by type II secretion system)	NA	hypothetical protein	1553.04	1452.36	833.568	1850	1926.62	1814.27	281.871	268.192	259.605	680.685	605.837	333.569	114767	119724	72271	161205	163531	164140	21769	21974	22579	47711	44291	24842
MGG_00082	gene:MGG_00082	GO:0003674(molecular_function);GO:0005575(cellular_component);GO:0008150(biological_process)	00790(Folate biosynthesis)	hypothetical protein	2.6553	2.40326	4.86503	5.00564	5.57865	4.50859	1.85178	2.48777	1.64105	1.25353	1.29034	1.09713	642	648	1379	1426	1548	1334	468	667	467	288	309	268
MGG_00083	gene:MGG_00083	GO:0003674(molecular_function);GO:0005575(cellular_component);GO:0008150(biological_process)	NA	hypothetical protein	0.444829	0.622916	1.31275	5.40192	6.01681	3.93251	0.761192	0.559265	0.584235	1.00557	0.308594	0.968424	30	46	102	422	457	319	53	42	46	64	21	65
MGG_00084	gene:MGG_00084	GO:0004571(mannosyl-oligosaccharide 1,2-alpha-mannosidase activity);GO:0005509(calcium ion binding);GO:0006487(protein N-linked glycosylation);GO:0016020(membrane);GO:0043936(asexual sporulation resulting in formation of a cellular spore);GO:0070051(fibrinogen binding)	00510(N-Glycan biosynthesis);00513(Various types of N-glycan biosynthesis);04141(Protein processing in endoplasmic reticulum)	mannosyl-oligosaccharide 1,2-alpha-mannosidase IB	2.34715	1.83786	2.29136	9.12965	9.74037	8.70821	1.25509	2.17379	1.14278	7.64725	8.04518	3.95361	284	248	325	1301	1352	1288	159	292	163	876	962	482
MGG_00085	gene:MGG_00085	GO:0005351(carbohydrate:proton symporter activity);GO:0005355(glucose transmembrane transporter activity);GO:0005887(integral component of plasma membrane);GO:0046323(glucose import)	00230(Purine metabolism)	lactose permease	11.6185	10.2892	9.4838	8.67047	7.83022	13.7696	10.7093	11.2416	11.6565	15.8648	15.2481	13.3291	1830	1808	1753	1610	1417	2655	1763	1963	2161	2370	2376	2116
MGG_00086	gene:MGG_00086	GO:0005575(cellular_component);GO:0005975(carbohydrate metabolic process)	00520(Amino sugar and nucleotide sugar metabolism)	endochitinase	0.306088	0.145531	0.57004	0.609138	0.650007	0.647333	0.784854	0.552725	0.626454	0.662558	0.534482	0.273102	29	16	62	67	70	74	76	57	69	59	49	26
MGG_00087	gene:MGG_00087	GO:0000027(ribosomal large subunit assembly);GO:0019843(rRNA binding);GO:0030687(preribosome, large subunit precursor)	NA	ribosome biogenesis protein SSF1	12.9731	14.4232	20.6213	20.02	17.6822	17.9419	18.0086	20.7536	18.9199	17.4571	18.2934	19.6475	1507	1869	2810	2742	2359	2551	2186	2672	2586	1923	2102	2300
MGG_00088	gene:MGG_00088	GO:0003824(catalytic activity);GO:0005575(cellular_component);GO:0005975(carbohydrate metabolic process);GO:0030246(carbohydrate binding)	NA	glycosyl hydrolase	4.23486	3.53368	6.374	4.0605	4.78664	4.26226	5.06538	7.00192	4.41815	4.59685	5.83712	2.68209	526	489	928	594	682	648	657	963	645	541	717	336
MGG_00095	gene:MGG_00095	GO:0003674(molecular_function);GO:0005575(cellular_component);GO:0008150(biological_process)	NA	hypothetical protein	14.7185	15.7831	10.8368	14.2596	15.5294	16.4915	5.25889	5.17849	6.264	13.3059	13.4008	7.7765	3444	4120	2975	3935	4174	4724	1286	1344	1725	2953	3102	1834
MGG_00096	gene:MGG_00096	GO:0000981(RNA polymerase II transcription factor activity, sequence-specific DNA binding);GO:0005634(nucleus);GO:0006355(regulation of transcription, DNA-templated);GO:0008270(zinc ion binding)	00100(Steroid biosynthesis)	hypothetical protein	19.9742	22.4639	27.5444	25.3105	25.0844	24.4537	24.9275	24.1108	18.1528	29.0761	33.1646	27.8163	2574	3229	4164	3845	3712	3857	3357	3444	2753	3553	4227	3612
MGG_00097	gene:MGG_00097	GO:0005575(cellular_component);GO:0008150(biological_process)	00561(Glycerolipid metabolism)	hypothetical protein	224.662	230.813	260.712	252.588	234.645	230.718	33.8809	29.2084	31.8698	25.9364	27.4526	20.0133	31148	35697	42407	41294	37366	39161	4909	4490	5201	3411	3766	2797
MGG_00099	gene:MGG_00099	GO:0005575(cellular_component)	00970(Aminoacyl-tRNA biosynthesis)	hypothetical protein	2122.2	2070.43	1512.96	1302.77	1382.17	1566.56	271.684	282.489	300.831	194.001	198.748	166.885	276488	300902	231262	200140	206836	249872	36991	40805	46129	23974	25617	21912
MGG_00100	gene:MGG_00100	GO:0005575(cellular_component);GO:0008150(biological_process)	03008(Ribosome biogenesis in eukaryotes)	hypothetical protein	4.59736	4.2085	4.84694	5.28878	5.52475	4.34377	5.33086	4.23636	5.19553	8.56449	10.0171	6.80229	411	420	508	557	567	475	498	420	547	726	885	613
MGG_00101	gene:MGG_00101	GO:0005575(cellular_component);GO:0008150(biological_process)	NA	ATPase NPA3	13.9796	14.3106	35.435	31.9431	30.9409	31.1538	21.3778	21.3445	20.8134	15.0355	12.8077	10.331	1579	1803	4695	4254	4013	4307	2523	2673	2767	1611	1431	1176
MGG_00102	gene:MGG_00102	GO:0003674(molecular_function)	NA	cell cycle control protein cwf19	5.86729	6.19527	10.9476	12.4538	10.2079	10.2252	7.89379	8.57002	6.66304	6.5825	5.81256	6.83964	1000	1178	2188	2502	1997	2133	1406	1619	1336	1064	980	1174
MGG_00103	gene:MGG_00103	GO:0005575(cellular_component)	03060(Protein export)	ubiquitin-conjugating enzyme	35.9387	36.2932	50.0576	39.7195	40.149	48.6533	20.2527	18.4623	21.7561	21.1388	21.1518	19.2193	3667	4131	5992	4779	4705	6077	2160	2089	2613	2046	2135	1976
MGG_00104	gene:MGG_00104	NA	NA	hypothetical protein	49.7223	55.1133	73.9449	58.7877	58.783	69.0883	33.9639	33.4806	37.8999	45.8727	43.4942	39.933	3212	3972	5605	4478	4362	5464	2293	2398	2882	2811	2780	2600
MGG_00105	gene:MGG_00105	GO:0000417(HIR complex);GO:0005634(nucleus);GO:0006336(DNA replication-independent nucleosome assembly);GO:0031491(nucleosome binding)	NA	hypothetical protein	2.6835	3.23669	4.67819	5.66006	5.23839	4.96104	3.10392	3.83319	3.28478	2.59093	2.62266	2.06528	1280	1722	2618	3183	2869	2896	1547	2027	1844	1172	1238	993
MGG_00106	gene:MGG_00106	GO:0005575(cellular_component);GO:0008150(biological_process)	NA	bud site selection protein 7	26.3304	26.747	30.0393	31.9327	28.9016	32.9991	21.5467	20.4839	17.2735	19.5442	20.0028	17.4208	5227	5923	6997	7475	6591	8020	4471	4509	4036	3680	3929	3486
MGG_00109	gene:MGG_00109	GO:0015105(arsenite transmembrane transporter activity);GO:0015700(arsenite transport);GO:0016021(integral component of membrane)	NA	hypothetical protein	37.3253	37.8213	35.0153	49.8907	53.353	53.9916	9.69779	9.73009	9.59777	12.3804	10.9417	10.5133	7218	8158	7944	11375	11850	12781	1960	2086	2185	2271	2093	2049
MGG_00110	gene:MGG_00110	GO:0005575(cellular_component)	NA	hypothetical protein	3.054	3.77082	7.71466	25.101	25.8715	11.5509	0.227063	0.316573	0.632986	0.621138	0.365462	0.530679	374	516	1109	3624	3639	1732	30	43	92	73	45	66
MGG_00111	gene:MGG_00111	GO:0004012(phospholipid-translocating ATPase activity);GO:0005886(plasma membrane)	NA	phospholipid-transporting ATPase 1	7.07583	7.08269	5.93457	8.54658	7.18231	7.81182	2.73466	2.73461	2.73727	4.0731	4.05418	4.56823	2630	2936	2588	3745	3066	3554	1062	1127	1198	1436	1491	1711
MGG_00112	gene:MGG_00112	GO:0003674(molecular_function);GO:0005575(cellular_component)	NA	hypothetical protein	3.80126	3.33612	3.93358	7.35359	7.75522	4.36026	1.39033	1.23151	1.18668	4.22483	2.2745	2.71315	318	311	386	725	745	447	122	115	117	335	189	229
MGG_00116	gene:MGG_00116	NA	NA	hypothetical protein	2.89661	3.51338	4.18066	2.8713	4.1827	3.4186	2.46873	3.12039	2.92138	2.1097	2.60291	2.16406	305	413	517	357	506	441	272	365	362	211	271	230
MGG_00117	gene:MGG_00117	GO:0000126(transcription factor TFIIIB complex);GO:0001006(RNA polymerase III type 3 promoter sequence-specific DNA binding);GO:0006355(regulation of transcription, DNA-templated);GO:0008270(zinc ion binding);GO:0017025(TBP-class protein binding);GO:0045945(positive regulation of transcription by RNA polymerase III);GO:0070897(DNA-templated transcriptional preinitiation complex assembly)	NA	transcription initiation factor IIB	3.41861	4.31972	5.50621	4.70996	4.10188	5.28764	2.58549	2.35932	1.41439	2.02292	1.56684	1.68075	675	951	1275	1097	930	1278	534	517	329	379	306	335
MGG_00118	gene:MGG_00118	GO:0005096(GTPase activator activity);GO:0005622(intracellular);GO:0006886(intracellular protein transport);GO:0012505(endomembrane system);GO:0017137(Rab GTPase binding);GO:0031338(regulation of vesicle fusion);GO:0090630(activation of GTPase activity)	NA	hypothetical protein	6.09561	5.82073	6.37141	6.05766	6.41201	7.73449	6.71567	6.58075	6.48152	9.14191	8.13344	8.99457	2107	2244	2584	2469	2546	3273	2426	2522	2637	2997	2781	3133
MGG_00119	gene:MGG_00119	NA	NA		184.778	197.446	230.768	143.526	126.616	162.98	80.4345	85.0681	81.675	93.3116	86.9502	100.239	14461	17237	21188	13245	11382	15615	6579	7381	7523	6927	6732	7906
MGG_00120	gene:MGG_00120	GO:0003674(molecular_function);GO:0005575(cellular_component);GO:0008150(biological_process)	NA	hypothetical protein	29.3954	29.95	22.4631	18.4397	15.6998	18.6093	45.9028	47.9422	37.5245	106.374	105.541	81.149	1256	1428	1127	930	771	974	2050	2272	1887	4311	4462	3495
MGG_00123	gene:MGG_00123	GO:0005575(cellular_component);GO:0008150(biological_process)	NA	hypothetical protein	8.52948	10.1725	10.5102	10.3	10.1795	9.19222	11.2278	14.1395	12.6219	10.0365	10.6049	10.3123	2695	3585	3895	3837	3694	3555	3707	4952	4693	3007	3314	3283
MGG_00124	gene:MGG_00124	GO:0003674(molecular_function);GO:0005575(cellular_component);GO:0009405(pathogenesis);GO:0009847(spore germination);GO:0030437(ascospore formation)	NA	hypothetical protein	32.6893	31.7894	41.7584	62.1948	60.358	53.7072	41.0254	41.0693	34.0344	34.3053	32.0917	28.7531	9088	9859	13621	20389	19274	18280	11920	12659	11136	9046	8827	8056
MGG_00125	gene:MGG_00125	GO:0003674(molecular_function);GO:0005739(mitochondrion);GO:0008150(biological_process)	NA	hypothetical protein	45.2544	52.4222	55.4288	61.2219	59.7841	57.3654	68.7057	74.9829	79.4347	68.0933	73.4036	71.008	6571	8490	9442	10481	9970	10197	10425	12070	13573	9377	10543	10390
MGG_00126	gene:MGG_00126	GO:0003674(molecular_function);GO:0005575(cellular_component);GO:0008150(biological_process)	NA	hypothetical protein	20.0529	18.5144	28.2654	12.0655	12.6127	14.232	12.2169	11.8528	9.7653	5.30862	4.84412	6.24371	5677	5847	9388	4028	4102	4933	3615	3721	3254	1426	1357	1782
MGG_00127	gene:MGG_00127	GO:0005575(cellular_component)	NA	saccharopine dehydrogenase	24.5843	23.9683	24.1395	9.23954	9.66066	10.9	11.0399	10.805	12.4034	7.0462	7.0879	8.34211	3645	3964	4199	1615	1645	1979	1711	1776	2164	991	1040	1247
MGG_00128	gene:MGG_00128	GO:0000329(fungal-type vacuole membrane);GO:0003674(molecular_function);GO:0008150(biological_process)	NA	sporulation protein RMD1	20.7333	18.8181	28.0502	23.1516	23.2871	20.0932	35.5348	37.9997	34.0192	13.5723	15.8197	13.1444	4305	4358	6832	5668	5553	5107	7710	8747	8312	2673	3249	2750
MGG_00129	gene:MGG_00129	NA	NA	hypothetical protein	7.27224	9.05726	16.1797	10.2303	8.6435	11.8735	13.6353	12.9982	8.88262	8.9781	9.73944	6.36524	885	1229	2309	1468	1208	1769	1734	1753	1272	1036	1172	781
MGG_00130	gene:MGG_00130	NA	NA	hypothetical protein	7.91726	9.27564	8.99721	6.58256	7.6834	7.85524	8.10639	7.01996	6.43831	10.9599	11.2213	7.55294	1136	1484	1514	1113	1266	1379	1215	1116	1087	1491	1592	1092
MGG_00133	gene:MGG_00133	GO:0003674(molecular_function);GO:0005783(endoplasmic reticulum);GO:0016021(integral component of membrane);GO:0044718(siderophore transmembrane transport)	NA	siderophore iron transporter mirC	97.3015	97.457	58.759	50.819	51.5069	56.6285	49.3106	52.6741	52.866	50.0887	56.1211	54.8191	13787	15404	9768	8491	8383	9824	7302	8275	8817	6732	7867	7828
MGG_00134	gene:MGG_00134	GO:0005575(cellular_component);GO:0008150(biological_process)	NA	von Willebrand RING finger domain-containing protein	18.9962	18.2275	17.6645	19.0698	17.6765	18.7671	13.9796	14.3851	13.2902	15.2914	17.428	12.7322	6379	6828	6959	7551	6818	7715	4906	5356	5253	4871	5790	4309
MGG_00135	gene:MGG_00135	GO:0005575(cellular_component)	NA	T-complex protein 1	47.826	52.3586	96.3444	70.3446	75.864	78.2296	49.088	55.742	45.547	45.5753	43.1402	37.4079	7097	8667	16772	12308	12930	14211	7612	9170	7954	6415	6333	5594
MGG_00136	gene:MGG_00136	GO:0003674(molecular_function);GO:0005575(cellular_component);GO:0008150(biological_process)	NA	hypothetical protein	21.9206	21.867	29.7671	29.6809	28.9975	28.2074	17.1076	19.4266	14.9281	16.9551	19.2604	18.2679	2696	2999	4294	4303	4095	4246	2199	2649	2161	1978	2343	2264
MGG_00137	gene:MGG_00137	GO:0030437(ascospore formation);GO:0030448(hyphal growth)	NA	NF-X1-type zinc finger protein NFXL1	4.43084	4.93509	8.75671	5.94347	4.8583	7.85765	5.84756	7.02747	5.17905	4.36088	4.86007	3.24996	1307	1623	3029	2066	1646	2836	1802	2297	1797	1220	1418	966
MGG_00138	gene:MGG_00138	GO:0008150(biological_process)	NA	hypothetical protein	7.09051	9.28538	14.9867	17.9738	16.0271	15.5963	19.3111	22.0881	19.9125	11.2191	10.3488	7.81863	1598	2334	3961	4775	4147	4302	4546	5517	5279	2397	2307	1775
MGG_00139	gene:MGG_00139	GO:0000722(telomere maintenance via recombination);GO:0000724(double-strand break repair via homologous recombination);GO:0000790(nuclear chromatin);GO:0003688(DNA replication origin binding);GO:0003700(DNA binding transcription factor activity);GO:0004842(ubiquitin-protein transferase activity);GO:0006348(chromatin silencing at telomere);GO:0006355(regulation of transcription, DNA-templated);GO:…	NA	E3 ubiquitin-protein ligase bre-1	23.4682	27.096	42.7269	44.0701	43.9708	42.3762	35.6507	38.7961	38.4837	23.8523	25.7762	17.1253	4765	6137	10178	10551	10254	10533	7564	8733	9196	4594	5178	3504
MGG_00140	gene:MGG_00140	GO:0003674(molecular_function);GO:0030176(integral component of endoplasmic reticulum membrane);GO:2001256(regulation of store-operated calcium entry)	04139(Mitophagy - yeast)	hypothetical protein	8.40104	8.4773	9.49471	9.56873	9.33898	8.51052	8.79873	7.96684	6.10585	7.77632	8.30663	7.90514	1367	1539	1813	1836	1746	1696	1496	1438	1170	1200	1337	1297
MGG_00141	gene:MGG_00141	GO:0016021(integral component of membrane);GO:0042626(ATPase activity, coupled to transmembrane movement of substances);GO:0055085(transmembrane transport)	02010(ABC transporters)	leptomycin B resistance protein pmd1	31.4939	29.5232	26.4099	16.7362	17.9313	18.9527	14.5131	15.7153	14.4694	13.0889	13.8183	18.4286	11356	11875	11172	7116	7426	8367	5469	6283	6141	4477	4929	6697
MGG_00142	gene:MGG_00142	GO:0001411(hyphal tip);GO:0003674(molecular_function);GO:0005783(endoplasmic reticulum);GO:0005886(plasma membrane);GO:0009847(spore germination);GO:0030010(establishment of cell polarity)	NA	BEM46 family protein	21.6887	23.2128	28.7772	38.2481	38.3972	31.4156	16.2352	16.7076	13.9326	17.2987	16.9262	14.0515	4432	5291	6899	9216	9012	7859	3467	3785	3351	3353	3422	2894
MGG_00143	gene:MGG_00143	GO:0003674(molecular_function);GO:0005575(cellular_component);GO:0008150(biological_process)	NA	hypothetical protein	23.3889	28.5821	27.2123	30.0242	28.3821	27.3287	30.6416	32.4687	36.3213	23.9905	26.7181	24.1951	4050	5521	5529	6131	5645	5794	5545	6234	7402	3941	4577	4223
MGG_00144	gene:MGG_00144	NA	NA	MFS transporter	0.0001	0.0001	0.0001	0.0001	0.0001	0.0001	0.0001	0.0001	0.0001	0.0001	0.0001	0.0001	0	0	0	0	0	0	0	0	0	0	0	0
MGG_00145	gene:MGG_00145	GO:0008150(biological_process)	04146(Peroxisome)	hypothetical protein	3.41754	2.96916	4.76816	4.35328	4.11197	3.84374	3.06883	2.83062	2.21055	3.89448	4.14228	2.82613	819	794	1341	1230	1132	1128	769	752	624	885	982	683
MGG_00146	gene:MGG_00146	GO:0003674(molecular_function);GO:0005575(cellular_component);GO:0008150(biological_process)	NA	hypothetical protein	34.6406	33.2885	44.3914	45.4899	43.1772	40.0777	35.424	36.0689	33.9648	33.8167	31.5121	33.1492	4154	4453	6245	6432	5946	5883	4439	4795	4793	3846	3738	4006
MGG_00148	gene:MGG_00148	GO:0003674(molecular_function);GO:0005575(cellular_component);GO:0008150(biological_process)	NA	hypothetical protein	1.36003	1.38115	2.20128	2.03915	1.8081	2.79946	2.07037	1.48761	1.40918	2.28927	1.71554	2.58867	107	121	202	188	163	268	170	129	130	170	133	204
MGG_00149	gene:MGG_00149	GO:0005575(cellular_component);GO:0008150(biological_process)	03015(mRNA surveillance pathway);04113(Meiosis - yeast)	serine/threonine-protein phosphatase PP-Z	28.0259	31.9091	38.0269	38.9774	38.5216	42.6241	29.1679	31.1401	27.0572	35.1688	38.0419	32.5135	6482	8233	10319	10631	10234	12070	7051	7986	7366	7716	8705	7579
MGG_00150	gene:MGG_00150	GO:0003674(molecular_function);GO:0005575(cellular_component);GO:0008150(biological_process)	NA	hypothetical protein	420.254	415.035	283.376	649.891	613.527	602.694	322.644	360.132	353.993	659.64	536.002	465.759	60646	66811	47978	110588	101695	106480	48658	57620	60123	90289	76522	67736
MGG_00151	gene:MGG_00151	GO:0003674(molecular_function);GO:0005575(cellular_component)	NA	WD repeat-containing protein	5.10865	4.59086	9.14712	4.99126	5.34015	6.48415	10.0012	10.4952	7.56358	4.58778	5.87946	3.80123	1711	1715	3594	1971	2054	2659	3500	3897	2981	1458	1948	1283
MGG_00152	gene:MGG_00152	GO:0003700(DNA binding transcription factor activity);GO:0005515(protein binding);GO:0005634(nucleus);GO:0006349(regulation of gene expression by genetic imprinting);GO:0006351(transcription, DNA-templated);GO:0009646(response to absence of light);GO:0018024(histone-lysine N-methyltransferase activity);GO:0031519(PcG protein complex);GO:0043565(sequence-specific DNA binding);GO:0045892(negative r…	00310(Lysine degradation)	hypothetical protein	6.09027	6.23886	9.78892	7.79758	6.59915	7.01867	10.9707	12.1348	9.57094	7.78061	6.59358	5.88778	1961	2241	3698	2961	2441	2767	3692	4332	3627	2377	2101	1911
MGG_00153	gene:MGG_00153	GO:0004860(protein kinase inhibitor activity);GO:0005737(cytoplasm);GO:0005739(mitochondrion);GO:0005741(mitochondrial outer membrane);GO:0006897(endocytosis);GO:0008104(protein localization);GO:0009408(response to heat);GO:0032126(eisosome)	00510(N-Glycan biosynthesis);00513(Various types of N-glycan biosynthesis);04141(Protein processing in endoplasmic reticulum)	sphingolipid long chain base-responsive protein LSP1	129.439	139.381	151.419	153.721	147.986	146.03	93.1683	100.942	111.551	83.931	93.5253	97.0807	19263	23138	26437	26975	25295	26605	14490	16655	19538	11847	13769	14560
MGG_00154	gene:MGG_00154	GO:0003674(molecular_function);GO:0005575(cellular_component);GO:0008150(biological_process)	NA	hypothetical protein	76.3608	90.0255	213.452	203.771	198.9	174.851	144.111	131.725	123.732	85.9913	82.3769	75.3994	4112	5408	13484	12938	12301	11526	8109	7864	7841	4392	4388	4092
MGG_00155	gene:MGG_00155	GO:0003677(DNA binding);GO:0003697(single-stranded DNA binding);GO:0003824(catalytic activity);GO:0004518(nuclease activity);GO:0004519(endonuclease activity);GO:0005634(nucleus);GO:1901255(nucleotide-excision repair involved in interstrand cross-link repair)	03420(Nucleotide excision repair)	DNA-repair protein rad13	10.5676	10.5466	32.8585	26.9416	23.8418	22.9368	16.7701	16.9357	12.9138	8.06692	9.1572	7.06833	2926	3258	10673	8795	7582	7775	4852	5199	4208	2119	2508	1973
MGG_00156	gene:MGG_00156	GO:0005575(cellular_component);GO:0051172(negative regulation of nitrogen compound metabolic process)	00640(Propanoate metabolism);00562(Inositol phosphate metabolism);00280(Valine, leucine and isoleucine degradation);00410(beta-Alanine metabolism)	hypothetical protein	10.1047	8.67844	9.63598	6.22665	5.35693	5.84989	144.348	151.092	186.421	54.889	59.2854	140.611	710	680	794	516	432	503	10589	11759	15401	3655	4117	9947
MGG_00157	gene:MGG_00157	GO:0005052(peroxisome matrix targeting signal-1 binding);GO:0005053(peroxisome matrix targeting signal-2 binding);GO:0005778(peroxisomal membrane);GO:0006625(protein targeting to peroxisome);GO:0006631(fatty acid metabolic process);GO:0016021(integral component of membrane);GO:0016558(protein import into peroxisome matrix);GO:0016560(protein import into peroxisome matrix, docking);GO:0030674(prot…	04146(Peroxisome)	peroxisomal membrane protein PAS20	20.9626	21.6093	22.2224	24.2626	23.0368	21.2244	17.9797	19.101	14.8709	26.744	28.0824	21.0661	3796	4365	4722	5181	4792	4706	3403	3835	3170	4594	5031	3845
MGG_00158	gene:MGG_00158	GO:0000329(fungal-type vacuole membrane);GO:0005886(plasma membrane);GO:0006863(purine nucleobase transport);GO:0015205(nucleobase transmembrane transporter activity);GO:0015212(cytidine transmembrane transporter activity);GO:0015856(cytosine transport);GO:0015861(cytidine transport);GO:0015893(drug transport);GO:0035690(cellular response to drug);GO:0072530(purine-containing compound transmembra…	NA	purine-cytosine permease FCY21	0.0001	0.05952	0.087181	0.027794	0.169805	0.155118	0.102093	0.023709	0.073286	0.034836	0.071899	0.0001	0	8	11	4	21	21	12	3	10	4	8	0
MGG_00160	gene:MGG_00160	GO:0003674(molecular_function);GO:0005575(cellular_component);GO:0008150(biological_process)	NA	hypothetical protein	1.74694	1.50013	6.12117	8.0133	7.68695	6.34007	6.5454	5.6959	5.39309	2.12992	2.30882	0.943654	306	293	1256	1652	1544	1357	1196	1105	1110	354	400	167
MGG_00161	gene:MGG_00161	GO:0003676(nucleic acid binding);GO:0004812(aminoacyl-tRNA ligase activity);GO:0004824(lysine-tRNA ligase activity);GO:0005524(ATP binding);GO:0005737(cytoplasm);GO:0006418(tRNA aminoacylation for protein translation);GO:0006430(lysyl-tRNA aminoacylation)	00970(Aminoacyl-tRNA biosynthesis)	lysyl-tRNA synthetase	17.7839	16.2162	21.0024	17.8315	14.6012	18.3595	13.9833	12.8177	8.39375	13.443	11.787	13.1083	2951	3001	4088	3489	2783	3729	2425	2358	1639	2116	1935	2192
MGG_00162	gene:MGG_00162	GO:0005743(mitochondrial inner membrane);GO:0045039(protein import into mitochondrial inner membrane)	NA	mitochondrial import inner membrane translocase subunit tim-10	46.7095	45.292	59.6862	58.6811	56.1985	54.1255	40.8533	39.6584	37.0031	33.9726	28.6285	38.1538	3004	3249	4504	4450	4151	4262	2746	2828	2801	2073	1822	2473
MGG_00163	gene:MGG_00163	GO:0003674(molecular_function);GO:0005575(cellular_component);GO:0008150(biological_process)	00513(Various types of N-glycan biosynthesis)	hypothetical protein	13.2929	12.7207	11.597	5.40181	4.67508	6.62698	8.35409	7.01035	7.55658	2.90873	3.27891	5.65141	1724	1840	1764	826	697	1052	1132	1008	1153	358	421	739
MGG_00164	gene:MGG_00164	GO:0000009(alpha-1,6-mannosyltransferase activity);GO:0000136(alpha-1,6-mannosyltransferase complex);GO:0006487(protein N-linked glycosylation)	00513(Various types of N-glycan biosynthesis)	galactosyltransferase	20.0019	18.6204	19.7028	16.827	17.6283	19.796	8.62805	7.82414	6.6915	9.1439	7.38524	7.76241	4589	4765	5303	4552	4645	5560	2069	1990	1807	1990	1676	1795
MGG_00166	gene:MGG_00166	GO:0005575(cellular_component);GO:0008150(biological_process)	NA	hypothetical protein	34.1336	34.2429	42.421	45.1115	44.9049	39.9449	26.9451	27.0201	22.5258	30.8136	35.4153	32.1328	2739	3065	3993	4268	4138	3924	2259	2404	2127	2345	2811	2598
MGG_00167	gene:MGG_00167	GO:0000329(fungal-type vacuole membrane);GO:0005749(mitochondrial respiratory chain complex II, succinate dehydrogenase complex (ubiquinone));GO:0006099(tricarboxylic acid cycle);GO:0008177(succinate dehydrogenase (ubiquinone) activity);GO:0009055(electron transfer activity);GO:0009986(cell surface);GO:0030445(yeast-form cell wall);GO:0035690(cellular response to drug);GO:0051536(iron-sulfur clus…	00020(Citrate cycle (TCA cycle));00190(Oxidative phosphorylation)	succinate dehydrogenase iron-sulfur subunit	326.286	310.466	287.4	245.005	242.652	260.511	262.374	243.938	230.636	282.877	301.517	349.288	31912	33873	32979	28256	27260	31194	26818	26452	26549	26242	29174	34428
MGG_00168	gene:MGG_00168	GO:0005575(cellular_component)	00020(Citrate cycle (TCA cycle));00190(Oxidative phosphorylation)	hypothetical protein	229.098	219.423	216.104	181.776	173.73	197.046	170.845	172.755	165.279	206.853	211.712	222.078	38488	41120	42594	36009	33524	40527	29995	32177	32680	32961	35186	37599
MGG_00169	gene:MGG_00169	GO:0005622(intracellular);GO:0008150(biological_process);GO:0043565(sequence-specific DNA binding);GO:0046982(protein heterodimerization activity)	00230(Purine metabolism);00240(Pyrimidine metabolism);03030(DNA replication);03410(Base excision repair);03420(Nucleotide excision repair)	hypothetical protein	8.42045	11.8655	11.2428	11.0706	9.32861	9.77394	9.23331	11.3552	9.78795	12.6606	11.896	14.4422	949	1491	1486	1471	1207	1348	1087	1418	1298	1353	1326	1640
MGG_00170	gene:MGG_00170	GO:0004175(endopeptidase activity);GO:0004298(threonine-type endopeptidase activity);GO:0005635(nuclear envelope);GO:0005829(cytosol);GO:0010499(proteasomal ubiquitin-independent protein catabolic process);GO:0019774(proteasome core complex, beta-subunit complex);GO:0043161(proteasome-mediated ubiquitin-dependent protein catabolic process);GO:0080129(proteasome core complex assembly)	03050(Proteasome)	proteasome component PRE2	193.958	182.664	308.974	271.239	285.398	307.18	229.922	239.879	180.945	163.764	159.715	121.357	22395	23527	41855	36929	37850	43422	27744	30708	24589	17935	18244	14121
MGG_00171	gene:MGG_00171	GO:0005575(cellular_component);GO:0008150(biological_process)	00513(Various types of N-glycan biosynthesis)	mannan polymerase complexes MNN9 subunit	30.6036	29.1929	31.8903	38.4591	39.773	35.2095	21.7135	25.2517	20.8302	29.6536	30.7108	28.214	4588	4882	5609	6799	6849	6462	3402	4197	3675	4217	4555	4263
MGG_00172	gene:MGG_00172	GO:0005575(cellular_component)	NA	glycoprotease pgp1	16.3433	15.4083	21.3711	19.1217	18.7628	19.6639	26.9201	27.46	20.8841	20.4419	21.6704	18.4026	2741	2883	4205	3782	3615	4038	4719	5106	4123	3252	3596	3111
MGG_00174	gene:MGG_00174	GO:0003674(molecular_function);GO:0005575(cellular_component);GO:0008150(biological_process)	NA	hypothetical protein	11.3189	10.0038	12.0363	12.5913	10.4607	11.6799	9.24716	8.48738	6.84546	9.59466	9.96362	8.92051	2365	2332	2951	3102	2511	2988	2019	1966	1684	1902	2060	1879
MGG_00175	gene:MGG_00175	GO:0004616(phosphogluconate dehydrogenase (decarboxylating) activity);GO:0005739(mitochondrion);GO:0005777(peroxisome);GO:0005829(cytosol);GO:0005886(plasma membrane);GO:0006098(pentose-phosphate shunt);GO:0009051(pentose-phosphate shunt, oxidative branch);GO:0034599(cellular response to oxidative stress);GO:0046177(D-gluconate catabolic process);GO:0050661(NADP binding);GO:0055114(oxidation-redu…	00030(Pentose phosphate pathway);00480(Glutathione metabolism)	6-phosphogluconate dehydrogenase	674.306	643.885	661.091	493.964	531.01	589	288.414	308.761	317.525	357.303	356.784	326.243	97798	104173	112492	84478	88460	104584	43715	49649	54201	49153	51192	47685
MGG_00176	gene:MGG_00176	GO:0003674(molecular_function);GO:0005575(cellular_component);GO:0008150(biological_process)	NA	hypothetical protein	4.53998	5.71244	11.3105	10.905	9.9605	7.48973	7.14549	5.57988	5.34807	6.89681	6.00263	5.69716	386	541	1127	1092	971	779	634	526	535	556	504	488
MGG_00177	gene:MGG_00177	GO:0003674(molecular_function);GO:0005575(cellular_component);GO:0008150(biological_process)	NA	hypothetical protein	23.4966	24.793	35.4685	38.5247	33.6349	32.4191	24.32	24.9547	20.1071	21.5773	19.1292	20.9443	2437	2868	4315	4711	4006	4116	2636	2869	2454	2123	1963	2189
MGG_00178	gene:MGG_00178	GO:0003674(molecular_function);GO:0005575(cellular_component)	NA	hypothetical protein	17.6661	16.8747	22.1669	14.7233	15.4498	18.5383	12.8256	10.3614	11.6017	11.7852	10.1006	13.394	1460	1556	2149	1435	1467	1876	1108	950	1129	924	826	1116
MGG_00179	gene:MGG_00179	GO:0003674(molecular_function);GO:0005575(cellular_component)	NA	hypothetical protein	229.294	238.175	242.111	215.781	211.932	222.903	236.444	259.382	256.219	177.061	168.092	179.941	69494	80523	86090	77116	73777	82708	74890	87158	91394	50900	50400	54961
MGG_00180	gene:MGG_00180	GO:0005575(cellular_component)	NA	ubiquitin-conjugating enzyme	12.2352	13.8734	14.3955	12.7984	13.9746	12.9806	12.9743	11.9234	11.9125	15.4585	15.1774	16.9017	1681	2126	2320	2073	2205	2183	1863	1816	1926	2014	2063	2340
MGG_00181	gene:MGG_00181	GO:0003674(molecular_function);GO:0005575(cellular_component);GO:0008150(biological_process)	NA	hypothetical protein	1.87607	1.93674	4.11006	1.55385	1.58459	1.82611	2.4582	2.82506	2.09744	1.92404	2.28674	2.65616	205	236	527	201	199	245	281	343	270	200	248	293
MGG_00183	gene:MGG_00183	GO:0005737(cytoplasm)	04011(MAPK signaling pathway - yeast)	STE/STE11 protein kinase	5.95672	5.7286	8.00038	7.81102	7.39957	8.05933	3.3923	4.3719	3.48105	3.85595	3.23268	2.90182	2182	2340	3437	3373	3112	3613	1299	1775	1501	1340	1171	1071
MGG_00184	gene:MGG_00184	GO:0003677(DNA binding);GO:0003700(DNA binding transcription factor activity);GO:0005575(cellular_component);GO:0006355(regulation of transcription, DNA-templated);GO:0043565(sequence-specific DNA binding)	NA	hypothetical protein	28.721	28.9662	25.2745	42.6807	39.0845	39.9911	17.9363	19.3175	16.0849	35.8627	31.539	21.8997	7545	8488	7790	13220	11793	12861	4924	5626	4973	8936	8196	5798
MGG_00187	gene:MGG_00187	GO:0005575(cellular_component)	00561(Glycerolipid metabolism)	DL-glycerol-3-phosphatase 1	14.1269	13.3915	24.3455	26.8387	27.7601	26.8442	13.8513	12.7942	11.8475	11.4082	10.9757	12.0565	1177	1244	2379	2636	2656	2737	1206	1182	1162	902	905	1012
MGG_00190	gene:MGG_00190	GO:0005575(cellular_component);GO:0008150(biological_process);GO:0046983(protein dimerization activity)	00250(Alanine, aspartate and glutamate metabolism);00330(Arginine and proline metabolism)	hypothetical protein	3.93516	3.7314	3.31014	6.59201	5.27313	6.93351	5.11769	5.90009	6.06089	5.80752	5.45383	2.8636	417	441	411	822	641	898	566	692	755	583	571	306
MGG_00193	gene:MGG_00193	GO:0005575(cellular_component);GO:0008150(biological_process)	03018(RNA degradation)	mitotic control protein dis3	7.62211	8.66524	10.5232	7.20669	7.06366	9.23995	7.55139	6.77948	6.06377	6.00269	5.18282	5.49432	1931	2448	3127	2152	2055	2865	1999	1904	1808	1442	1299	1403
MGG_00194	gene:MGG_00194	GO:0003674(molecular_function)	NA	hypothetical protein	137.825	136.21	117.512	49.4662	41.792	43.1555	396.563	371	383.21	120.615	121.792	331.287	22864	25206	22871	9677	7964	8765	68750	68235	74819	18979	19988	55385
MGG_00195	gene:MGG_00195	GO:0003674(molecular_function);GO:0005575(cellular_component)	NA	clock-controlled-9 protein	282.837	281.448	170.795	100.002	100.58	163.638	240.751	259.223	252.226	289.937	304.842	417.51	66136	73413	46856	27573	27014	46845	58831	67203	69413	64305	70518	98386
MGG_00198	gene:MGG_00198	GO:0005575(cellular_component)	04011(MAPK signaling pathway - yeast);04111(Cell cycle - yeast);04113(Meiosis - yeast)	flavohemoglobin	637.467	629.374	514.124	572.199	511.662	513.814	3550.82	3221.59	3292.97	3045.63	3070.22	3293.78	84488	93051	79945	89425	77892	83373	491818	473392	513661	382870	402560	439944
MGG_00199	gene:MGG_00199	GO:0001411(hyphal tip);GO:0005085(guanyl-nucleotide exchange factor activity);GO:0005622(intracellular);GO:0007264(small GTPase mediated signal transduction);GO:0051056(regulation of small GTPase mediated signal transduction)	04111(Cell cycle - yeast)	hypothetical protein	2.61797	2.79163	2.61421	2.92923	2.61408	2.78702	2.81575	2.59961	2.05249	1.83467	2.22873	1.78795	1153	1371	1351	1521	1322	1502	1296	1269	1064	767	971	794
MGG_00201	gene:MGG_00201	GO:0005783(endoplasmic reticulum);GO:0016021(integral component of membrane);GO:0022857(transmembrane transporter activity);GO:0055085(transmembrane transport)	NA	membrane transporter	4.8339	5.3643	21.3322	12.1825	12.5372	11.4862	7.95575	8.39366	6.96301	4.70277	5.63751	3.37608	1002	1240	5183	2975	2983	2913	1722	1928	1698	924	1155	705
MGG_00202	gene:MGG_00202	GO:0005575(cellular_component)	NA	hypothetical protein	7.57021	6.46819	15.5278	9.06179	8.97276	10.9342	11.9576	11.1104	8.63517	8.15073	9.28405	7.78759	937	893	2255	1323	1276	1657	1547	1525	1258	957	1137	972
MGG_00203	gene:MGG_00203	GO:0005575(cellular_component)	NA	hypothetical protein	1.73416	1.70357	2.6566	1.62977	1.77429	2.28901	1.29142	1.65086	1.66275	2.68181	1.74535	1.03015	318	349	571	353	374	514	248	336	359	466	317	191
MGG_00204	gene:MGG_00204	GO:0006820(anion transport);GO:0016021(integral component of membrane);GO:0022857(transmembrane transporter activity);GO:0055085(transmembrane transport)	00730(Thiamine metabolism);00740(Riboflavin metabolism)	hypothetical protein	5.11403	4.96548	8.2595	7.50974	6.88242	7.03073	7.59313	7.90067	6.25069	10.0662	9.59568	8.36349	1039	1126	1969	1800	1607	1749	1613	1780	1495	1940	1929	1713
MGG_00205	gene:MGG_00205	GO:0003674(molecular_function);GO:0005575(cellular_component);GO:0008150(biological_process)	NA	hypothetical protein	7.74921	7.03539	8.78195	6.53198	7.34837	8.03098	5.14532	5.5417	4.08991	8.72904	8.70975	6.54166	948	960	1260	942	1032	1202	658	751	589	1012	1054	806
MGG_00207	gene:MGG_00207	GO:0003674(molecular_function);GO:0005575(cellular_component);GO:0008150(biological_process)	NA	hypothetical protein	6.1833	6.14263	8.80592	11.0734	9.15134	9.36066	5.63316	5.05433	4.01739	8.64593	9.46216	7.56868	460	510	768	971	782	852	438	417	352	610	696	567
MGG_00208	gene:MGG_00208	GO:0003674(molecular_function);GO:0005575(cellular_component);GO:0008150(biological_process)	NA	hypothetical protein	4.73151	5.62292	6.44891	4.90339	4.14888	5.21614	5.71758	6.23921	5.5423	4.4724	3.71685	3.48121	878	1163	1403	1072	884	1184	1108	1283	1210	787	682	651
MGG_00210	gene:MGG_00210	GO:0003674(molecular_function);GO:0005575(cellular_component);GO:0008150(biological_process)	NA	hypothetical protein	110.464	107.19	99.1648	126.76	126.915	123.416	109.745	110.727	99.3683	85.5873	94.6353	87.6589	10901	11799	11481	14750	14385	14910	11318	12114	11541	8011	9239	8718
MGG_00211	gene:MGG_00211	GO:0005575(cellular_component)	00562(Inositol phosphate metabolism);04070(Phosphatidylinositol signaling system);04933(AGE-RAGE signaling pathway in diabetic complications)	1-phosphatidylinositol-4,5-bisphosphate phosphodiesterase delta-3	17.6041	16.1978	27.5863	24.9549	24.2976	22.0969	12.4931	13.1767	10.5588	9.2445	8.86396	8.05631	2916	2993	5360	4873	4622	4480	2163	2420	2058	1453	1453	1345
MGG_00212	gene:MGG_00212	GO:0005575(cellular_component)	04146(Peroxisome)	superoxide dismutase	118.649	115.219	114.827	140.197	138.245	109.571	77.9442	78.8035	74.3705	108.508	128.849	94.1327	10596	11478	12031	14763	14181	11980	7275	7803	7817	9191	11384	8472
MGG_00213	gene:MGG_00213	GO:0000727(double-strand break repair via break-induced replication);GO:0000790(nuclear chromatin);GO:0000811(GINS complex);GO:0003674(molecular_function);GO:0005737(cytoplasm);GO:0031298(replication fork protection complex);GO:0071162(CMG complex);GO:1902975(mitotic DNA replication initiation)	NA	DNA replication complex GINS protein PSF3	15.3187	15.6866	21.3878	18.0179	15.5231	15.9323	13.5536	11.7284	12.2844	14.1618	17.7258	9.9568	1285	1468	2105	1782	1496	1636	1188	1091	1213	1127	1471	842
MGG_00215	gene:MGG_00215	GO:0004553(hydrolase activity, hydrolyzing O-glycosyl compounds);GO:0005576(extracellular region);GO:0005975(carbohydrate metabolic process);GO:0006629(lipid metabolic process);GO:0016787(hydrolase activity);GO:0016788(hydrolase activity, acting on ester bonds);GO:0030248(cellulose binding)	NA	fungal cellulose binding domain-containing protein	0.11283	0.03437	0.205137	0.101138	0.0001	0.215526	0.0001	0.0001	0.283733	0.0001	0.230534	0.169607	8	3	17	9	0	18	0	0	23	0	16	12
MGG_00216	gene:MGG_00216	GO:0003674(molecular_function);GO:0005575(cellular_component);GO:0008150(biological_process)	NA	hypothetical protein	0.0001	0.0001	0.079097	0.0001	0.0001	0.0001	0.0001	0.0001	0.0001	0.0001	0.0001	0.0001	0	0	3	0	0	0	0	0	0	0	0	0
MGG_00220	gene:MGG_00220	GO:0005575(cellular_component);GO:0008150(biological_process);GO:0044271(cellular nitrogen compound biosynthetic process)	00010(Glycolysis / Gluconeogenesis);00040(Pentose and glucuronate interconversions);00561(Glycerolipid metabolism)	NADP-dependent alcohol dehydrogenase 6	25.9862	25.2907	27.6994	12.315	13.9105	22.9082	14.2263	17.8563	17.7621	16.9094	17.6977	19.9807	2967	3221	3710	1658	1824	3202	1698	2260	2387	1831	1999	2299
MGG_00221	gene:MGG_00221	GO:0006364(rRNA processing);GO:0022627(cytosolic small ribosomal subunit);GO:0030686(90S preribosome);GO:0032040(small-subunit processome);GO:0042274(ribosomal small subunit biogenesis)	03010(Ribosome)	40S ribosomal protein S7	432.557	402.112	379.909	383.251	423.343	424.15	309.107	300.485	298.383	477.117	500.298	477.828	35046	36342	36112	36614	39396	42072	26172	26992	28453	36665	40100	39015
MGG_00222	gene:MGG_00222	GO:0005575(cellular_component);GO:0008150(biological_process)	NA	dynactin Arp1 p62 subunit RO2	7.96852	9.84219	10.3518	8.92135	7.97786	8.55399	5.67473	7.85955	5.8615	8.04526	8.88639	7.81848	1536	2116	2341	2028	1766	2019	1143	1680	1330	1471	1695	1519
MGG_00223	gene:MGG_00223	GO:0005575(cellular_component)	00010(Glycolysis / Gluconeogenesis);00030(Pentose phosphate pathway);00051(Fructose and mannose metabolism);00680(Methane metabolism)	fructose-bisphosphate aldolase	718.102	670.635	558.911	490.03	571.996	583.244	234.057	249.334	298.73	331.14	359.07	327.535	81139	84528	74092	65289	74235	80681	27638	31235	39726	35489	40137	37297
MGG_00225	gene:MGG_00225	NA	NA	hypothetical protein	1.05964	0.435536	1.34283	0.495193	0.335278	0.700343	0.71654	0.681523	1.12263	0.914341	1.86298	0.845637	42	19	62	23	16	34	30	30	52	34	72	34
MGG_00226	gene:MGG_00226	GO:0003674(molecular_function);GO:0005575(cellular_component);GO:0008150(biological_process)	00520(Amino sugar and nucleotide sugar metabolism)	hypothetical protein	4.72057	3.49171	7.72975	5.98222	6.3014	6.48296	3.85313	3.73709	3.13954	3.81081	3.76595	2.4335	920	760	1768	1375	1411	1547	785	808	721	705	727	478
MGG_00227	gene:MGG_00227	GO:0003674(molecular_function);GO:0005575(cellular_component);GO:0008150(biological_process)	00520(Amino sugar and nucleotide sugar metabolism)	hypothetical protein	0.0001	0.0001	0.035691	0.0001	0.0001	0.089256	0.206882	0.069596	0.072269	0.0001	0.0001	0.0001	0	0	4	0	0	10	20	8	8	0	0	0
MGG_00230	gene:MGG_00230	GO:0003674(molecular_function);GO:0005575(cellular_component);GO:0008150(biological_process)	NA	hypothetical protein	0.213334	0.322305	0.767388	15.1789	15.2488	2.73077	0.705554	0.752178	1.42157	0.218232	0.517241	0.423372	8	13	33	640	627	120	27	30	60	8	19	16
MGG_00232	gene:MGG_00232	GO:0003674(molecular_function);GO:0005575(cellular_component);GO:0008150(biological_process)	NA	hypothetical protein	0.0001	0.0001	0.0001	0.0001	0.560565	0.0001	0.0001	0.0001	0.0001	0.0001	0.611645	0.0001	0	0	0	0	8	0	0	0	0	0	7	0
MGG_00233	gene:MGG_00233	GO:0003824(catalytic activity);GO:0005575(cellular_component);GO:0008270(zinc ion binding);GO:0016491(oxidoreductase activity);GO:0016740(transferase activity);GO:0016747(transferase activity, transferring acyl groups other than amino-acyl groups);GO:0019748(secondary metabolic process);GO:0045461(sterigmatocystin biosynthetic process);GO:0055114(oxidation-reduction process);GO:1900554(asperfuran…	NA	fatty acid synthase S-acetyltransferase	0.659597	0.641906	3.1629	1.66359	1.33634	1.8419	2.63292	2.35934	1.62281	1.31087	1.17684	0.549297	344	373	1931	1021	799	1173	1432	1361	994	647	606	288
MGG_00234	gene:MGG_00234	GO:0003674(molecular_function);GO:0005575(cellular_component);GO:0008150(biological_process)	00404(Staurosporine biosynthesis)	sterigmatocystin 8-O-methyltransferase	0.0001	0.0001	0.0001	0.0001	0.0001	0.0001	0.0001	0.0001	0.0001	0.0001	0.0001	0.0001	0	0	0	0	0	0	0	0	0	0	0	0
MGG_00238	gene:MGG_00238	GO:0004497(monooxygenase activity);GO:0005506(iron ion binding);GO:0005575(cellular_component);GO:0019748(secondary metabolic process);GO:0020037(heme binding)	00904(Diterpenoid biosynthesis)	ent-kaurene oxidase	0.0001	0.0001	0.080961	0.028682	0.0001	0.026352	0.166881	0.06101	0.154787	0.0001	0.0001	0.0001	0	0	11	4	0	4	20	8	21	0	0	0
MGG_00239	gene:MGG_00239	GO:0016021(integral component of membrane);GO:0042626(ATPase activity, coupled to transmembrane movement of substances);GO:0055085(transmembrane transport)	02010(ABC transporters)	multidrug resistance protein 1	0.0001	0.124382	0.118467	0.0001	0.017022	0.011353	0.080602	0.101456	0.01672	0.058615	0.038654	0.017362	0	38	38	0	6	4	23	31	6	16	11	5
MGG_00241	gene:MGG_00241	GO:0004316(3-oxoacyl-[acyl-carrier-protein] reductase (NADPH) activity);GO:0005575(cellular_component);GO:0006633(fatty acid biosynthetic process);GO:0008137(NADH dehydrogenase (ubiquinone) activity);GO:0016788(hydrolase activity, acting on ester bonds);GO:0019748(secondary metabolic process);GO:0031177(phosphopantetheine binding);GO:0045461(sterigmatocystin biosynthetic process);GO:1900557(emeri…	NA	polyketide synthase	0.044618	0.091071	0.094218	0.37431	0.260648	0.151652	0.184292	0.045235	0.065083	0.238785	0.015904	0.0001	21	48	52	208	141	88	91	24	36	107	8	0
MGG_00242	gene:MGG_00242	GO:0003674(molecular_function);GO:0005575(cellular_component);GO:0008150(biological_process)	NA	hypothetical protein	0.0001	0.04508	0.085725	0.526735	0.118613	0.041075	0.0001	0.199765	0.0001	0.0001	0.0001	0.0001	0	4	8	47	11	4	0	17	0	0	0	0
MGG_00243	gene:MGG_00243	GO:0003674(molecular_function);GO:0005575(cellular_component);GO:0008150(biological_process)	NA	hypothetical protein	2.93608	3.32873	4.24006	5.90644	4.50045	4.79153	3.6	3.33154	2.73233	4.15287	4.58127	2.60295	425	537	719	1007	748	848	544	534	465	570	656	380
MGG_00244	gene:MGG_00244	GO:0003674(molecular_function);GO:0005575(cellular_component);GO:0008150(biological_process)	00051(Fructose and mannose metabolism)	15-hydroxyprostaglandin dehydrogenase	1.02036	1.11646	1.45963	0.604506	0.809322	1.29175	0.904042	0.412167	0.935712	1.53307	1.09291	1.25525	93	113	155	65	85	144	86	42	100	132	98	115
MGG_00245	gene:MGG_00245	GO:0003674(molecular_function);GO:0005575(cellular_component);GO:0008150(biological_process)	NA	hypothetical protein	21.7534	17.8186	13.3657	5.79597	6.19035	10.3855	14.8048	15.3901	13.2902	17.5596	19.4016	25.5223	2236	2043	1612	703	731	1307	1590	1754	1608	1712	1973	2643
MGG_00246	gene:MGG_00246	GO:0005575(cellular_component);GO:0008150(biological_process)	00010(Glycolysis / Gluconeogenesis);00040(Pentose and glucuronate interconversions);00561(Glycerolipid metabolism)	NADP-dependent alcohol dehydrogenase 6	4.55128	5.27079	4.81226	7.994	8.06524	6.78954	12.4904	12.633	10.9957	16.1806	20.1371	13.2506	528	681	654	1092	1073	963	1512	1623	1499	1778	2308	1547
MGG_00249	gene:MGG_00249	NA	NA	hypothetical protein	3.59741	3.4245	3.5728	3.69058	3.80604	3.48615	3.82875	3.60159	3.10812	4.60215	4.72209	4.24439	1127	1197	1314	1364	1370	1337	1254	1251	1146	1368	1464	1340
MGG_00252	gene:MGG_00252	GO:0003674(molecular_function);GO:0005575(cellular_component)	NA	hypothetical protein	10.4922	12.1242	18.5821	18.2019	16.9432	17.7603	26.139	26.2848	21.3908	11.9687	11.7515	11.5904	1524	1964	3166	3116	2826	3157	3966	4231	3655	1649	1688	1696
MGG_00253	gene:MGG_00253	NA	00340(Histidine metabolism)	imidazole glycerol phosphate synthase hisHF	17.1837	18.3937	21.2911	17.1256	18.1571	18.2579	15.3839	16.4829	12.267	11.8812	12.7777	11.2672	2610	3117	3794	3067	3168	3395	2442	2776	2193	1712	1920	1725
MGG_00254	gene:MGG_00254	GO:0005575(cellular_component);GO:0008150(biological_process)	NA	ornithine decarboxylase antizyme	132.015	131.932	127.315	169.526	171.112	154.907	157.882	142.916	139.795	166.052	165.176	142.894	15435	17207	17464	23372	22979	22173	19291	18526	19236	18414	19105	16837
MGG_00255	gene:MGG_00255	GO:0003674(molecular_function);GO:0005575(cellular_component);GO:0008150(biological_process)	00480(Glutathione metabolism)	hypothetical protein	31.1435	31.6692	42.8669	74.6385	68.3983	49.3299	37.0552	34.6103	37.3669	41.3758	43.9511	38.5741	3709	4208	5990	10482	9357	7193	4612	4570	5238	4674	5179	4630
MGG_00256	gene:MGG_00256	GO:0005634(nucleus);GO:0005739(mitochondrion);GO:0005829(cytosol);GO:0005840(ribosome);GO:0006751(glutathione catabolic process);GO:0008242(omega peptidase activity);GO:0070573(metallodipeptidase activity);GO:0097311(biofilm matrix)	00480(Glutathione metabolism)	cytosolic non-specific dipeptidase	134.4	120.581	158.926	183.608	198.415	180.414	99.4509	103.235	96.3679	96.5872	105.029	91.9261	19561	19577	27138	31511	33170	32148	15127	16659	16508	13334	15123	13484
MGG_00257	gene:MGG_00257	GO:0003674(molecular_function);GO:0005575(cellular_component);GO:0008150(biological_process)	NA	hypothetical protein	4.42795	3.71913	6.00775	5.42081	5.58477	5.01616	3.97561	4.5957	3.47132	3.56511	3.90909	2.35102	353	331	561	509	511	489	331	406	326	270	308	189
MGG_00258	gene:MGG_00258	GO:0003674(molecular_function);GO:0005575(cellular_component);GO:0008150(biological_process)	NA	hypothetical protein	2.59533	3.24125	2.65384	8.9122	8.22931	8.05237	3.88738	4.36706	4.30976	7.72776	7.56594	5.28476	402	560	482	1626	1463	1526	629	750	785	1134	1158	824
MGG_00259	gene:MGG_00259	GO:0003674(molecular_function);GO:0005575(cellular_component)	NA	hypothetical protein	1.19397	0.516829	0.470615	0.717094	0.571017	0.911781	0.493538	2.17283	0.771124	1.36293	1.11707	1.13021	39	19	18	28	22	37	17	78	30	42	36	37
MGG_00260	gene:MGG_00260	GO:0003674(molecular_function);GO:0005575(cellular_component);GO:0008150(biological_process)	NA	hypothetical protein	0.438166	0.508304	2.40548	2.38984	2.06331	1.82994	1.26819	1.07529	1.42896	0.870511	0.921747	0.878377	28	36	176	176	148	140	83	75	105	52	57	56
MGG_00261	gene:MGG_00261	GO:0003674(molecular_function);GO:0005575(cellular_component);GO:0008150(biological_process)	04120(Ubiquitin mediated proteolysis)	hypothetical protein	12.0984	13.9873	13.3095	20.7331	20.9357	19.1966	11.1958	11.6309	9.49044	17.4684	16.1367	13.0378	2880	3714	3716	5818	5723	5593	2785	3069	2659	3943	3799	3127
MGG_00264	gene:MGG_00264	GO:0003674(molecular_function)	00230(Purine metabolism)	hypothetical protein	63.1237	62.8843	110.336	126.735	133.365	98.7937	69.0922	70.0182	70.244	46.5605	50.9262	41.9746	7454	8283	15286	17646	18088	14282	8526	9167	9762	5215	5949	4995
MGG_00265	gene:MGG_00265	GO:0005575(cellular_component);GO:0008150(biological_process)	00230(Purine metabolism)	hypothetical protein	7.54965	6.95182	15.6526	10.2365	10.5626	10.0823	7.47691	5.88581	6.62613	4.10844	4.91344	3.2167	813	835	1977	1299	1306	1329	841	703	840	420	524	349
MGG_00266	gene:MGG_00266	GO:0003674(molecular_function);GO:0005575(cellular_component);GO:0008150(biological_process)	NA	hypothetical protein	0.0001	0.0001	0.0001	0.0001	0.0001	0.0001	0.0001	0.0001	0.0001	0.062925	0.0001	0.0001	0	0	0	0	0	0	0	0	0	4	0	0
MGG_00267	gene:MGG_00267	GO:0003674(molecular_function);GO:0005575(cellular_component);GO:0008150(biological_process)	NA	hypothetical protein	0.0001	0.0001	0.0001	0.0001	0.0001	0.0001	0.0001	0.0001	0.0001	0.0001	0.0001	0.0001	0	0	0	0	0	0	0	0	0	0	0	0
MGG_00268	gene:MGG_00268	GO:0003674(molecular_function);GO:0005575(cellular_component);GO:0008150(biological_process);GO:0008150(biological_process)	NA	hypothetical protein, variant ;hypothetical protein	1.68236	2.17702	3.70544	1.01879	1.3839	1.55981	0.285227	0.725501	0.528055	0.426815	0.118698	0.465666	324	468	836	231	306	368	58	155	120	78	23	91
MGG_00269	gene:MGG_00269	GO:0003674(molecular_function);GO:0005575(cellular_component);GO:0052051(interaction with host via protein secreted by type II secretion system)	NA	hypothetical protein	0.50208	0.568222	0.84318	1.21475	0.432638	0.728578	1.8077	1.05383	0.538651	1.06385	0.606596	0.4609	15	19	30	43	15	27	56	35	19	30	18	14
MGG_00270	gene:MGG_00270	GO:0005575(cellular_component);GO:0008150(biological_process)	00010(Glycolysis / Gluconeogenesis);00071(Fatty acid degradation);00350(Tyrosine metabolism)	zinc-containing alcohol dehydrogenase	64.8236	79.0832	69.3684	50.9949	47.1125	45.8476	419.613	391.452	490.811	266.27	271.643	396.858	6322	8603	7937	5864	5277	5474	42762	42322	56329	24628	26206	39001
MGG_00271	gene:MGG_00271	GO:0003674(molecular_function);GO:0005575(cellular_component);GO:0008150(biological_process);GO:0008150(biological_process)	NA	hypothetical protein	91.4967	83.9927	67.4047	48.8138	55.3745	61.9471	70.4533	62.4164	62.4898	67.7738	68.1689	69.84	8604	8811	7437	5413	5982	7132	6924	6508	6917	6045	6342	6619
MGG_00272	gene:MGG_00272	GO:0003674(molecular_function);GO:0005575(cellular_component)	NA	hypothetical protein	298.283	298.18	276.423	123.683	128.979	144.987	388.516	357.695	330.795	190.184	167.349	305.025	27765	30961	30187	13576	13790	16523	37793	36914	36239	16791	15411	28613
MGG_00273	gene:MGG_00273	GO:0003674(molecular_function);GO:0005575(cellular_component);GO:0008150(biological_process)	NA	hypothetical protein	202.583	243.287	246.923	66.8825	65.7726	97.6682	109.491	125.87	185.433	59.417	54.3602	115.264	5962	7987	8526	2321	2224	3519	3368	4107	6423	1659	1583	3419
MGG_00274	gene:MGG_00274	GO:0012505(endomembrane system);GO:0016020(membrane);GO:0020037(heme binding);GO:0032443(regulation of ergosterol biosynthetic process)	NA	membrane-associated progesterone receptor component 1	37.5251	39.784	41.7808	27.3685	32.621	32.588	21.5003	22.5988	19.2301	31.2155	33.2207	26.017	2967	3509	3876	2552	2963	3155	1777	1981	1790	2341	2599	2073
MGG_00275	gene:MGG_00275	GO:0006810(transport)	00730(Thiamine metabolism);00740(Riboflavin metabolism)	MFS transporter	67.228	66.4052	54.9535	43.1493	44.8333	44.9247	20.6666	19.5319	20.808	19.6655	22.8159	20.0109	11636	12822	11160	8807	8914	9520	3739	3749	4239	3229	3907	3491
MGG_00276	gene:MGG_00276	GO:0003674(molecular_function);GO:0005575(cellular_component)	NA	FAD binding domain-containing protein	25.0354	26.5254	32.4903	12.6093	13.4934	19.6511	3.55558	3.88527	3.48896	2.21671	2.25857	2.56986	2811	3322	4280	1670	1740	2701	418	484	461	237	251	291
MGG_00277	gene:MGG_00277	GO:0003674(molecular_function);GO:0005575(cellular_component);GO:0008150(biological_process)	03013(RNA transport);03015(mRNA surveillance pathway)	hypothetical protein	0.63394	0.962417	1.22787	0.66916	0.377155	0.431921	0.593382	0.552186	0.767798	0.417737	0.364237	0.416913	63	106	142	78	43	52	61	61	89	39	36	42
MGG_00278	gene:MGG_00278	GO:0003674(molecular_function);GO:0005575(cellular_component);GO:0008150(biological_process)	NA	hypothetical protein	0.083251	0.118198	0.185567	0.0001	0.0001	0.0001	0.0001	0.0001	0.0001	0.0001	0.0001	0.0001	2	3	5	0	0	0	0	0	0	0	0	0
MGG_00281	gene:MGG_00281	GO:0005575(cellular_component);GO:0008150(biological_process)	NA	hypothetical protein	0.89302	1.11834	1.71929	1.37573	1.02753	1.80119	2.61724	2.1794	2.28646	0.93085	0.819081	1.08826	45	63	102	82	60	111	138	122	135	45	41	55
MGG_00282	gene:MGG_00282	GO:0004252(serine-type endopeptidase activity)	NA	subtilisin	34.4502	31.5292	23.5704	41.8896	41.6071	48.6916	19.6322	21.6177	16.4849	68.4295	66.8241	51.5289	7440	7596	5972	10667	10321	12874	4431	5176	4190	14017	14277	11215
MGG_00283	gene:MGG_00283	GO:0003674(molecular_function);GO:0005575(cellular_component);GO:0008150(biological_process)	NA	hypothetical protein	7328.93	7098.42	4647.27	8253.58	8596.16	8502.25	4182.85	3733.49	4040.58	4929.26	4978.19	5756.52	451592	487911	335962	599686	608393	641386	269351	255056	293025	288089	303461	357465
MGG_00287	gene:MGG_00287	NA	NA	hypothetical protein	12.536	12.3711	19.9692	53.1881	56.6851	31.5082	2.2607	3.33525	2.70104	1.48693	2.17861	0.998689	1146	1262	2142	5733	5952	3527	216	339	291	129	198	93
MGG_00288	gene:MGG_00288	GO:0008150(biological_process)	NA	hypothetical protein	7.78187	7.9902	13.0372	12.3133	11.4178	10.3696	10.9445	11.0866	8.48092	7.26267	7.45359	5.38701	1809	2072	3555	3374	3048	2951	2658	2857	2320	1601	1714	1262
MGG_00289	gene:MGG_00289	NA	NA	amino-acid permease inda1	352.097	322.869	293.882	306.331	350.812	285.671	230.855	233.597	214.241	253.816	255.361	236.572	59023	60376	57799	60552	67547	58628	40443	43415	42269	40357	42349	39966
MGG_00290	gene:MGG_00290	GO:0003674(molecular_function);GO:0005575(cellular_component);GO:0008150(biological_process)	NA	hypothetical protein	18.4605	19.1366	57.1389	42.6981	40.4209	44.3424	93.6741	87.7455	66.1329	27.0753	30.537	16.5342	1617	1870	5870	4409	4066	4754	8572	8518	6816	2249	2646	1459
MGG_00291	gene:MGG_00291	GO:0005575(cellular_component);GO:0008150(biological_process);GO:0008270(zinc ion binding)	04138(Autophagy - yeast);04933(AGE-RAGE signaling pathway in diabetic complications)	ankyrin repeat domain-containing protein 28	5.06492	4.96065	7.94854	4.2401	4.04539	4.89266	4.86295	5.01349	4.7466	3.08589	3.33816	2.45248	2061	2251	3794	2034	1891	2437	2068	2261	2273	1191	1344	1006
MGG_00292	gene:MGG_00292	GO:0003674(molecular_function);GO:0005575(cellular_component);GO:0008150(biological_process)	NA	hypothetical protein	1.51877	1.8621	5.01394	2.48699	3.15382	3.04176	0.845058	1.96195	1.80456	1.61392	1.4892	1.01032	138	189	535	267	330	339	81	198	193	140	134	93
MGG_00294	gene:MGG_00294	GO:0003674(molecular_function);GO:0005575(cellular_component);GO:0008150(biological_process)	NA	hypothetical protein	4.20038	3.41356	5.99969	3.59872	3.28582	3.94667	2.6678	3.1484	2.4673	2.2473	2.05745	1.9742	615	557	1030	621	553	707	408	511	425	312	298	292
MGG_00295	gene:MGG_00295	GO:0005575(cellular_component)	NA	hypothetical protein	0.955541	1.01992	2.00804	0.959451	1.12178	1.57641	2.59544	2.43739	1.7059	1.34512	1.66522	1.16921	191	227	470	226	257	385	541	539	401	255	329	235
MGG_00296	gene:MGG_00296	GO:0003674(molecular_function);GO:0005575(cellular_component);GO:0008150(biological_process)	NA	glycosyl hydrolase	8.15362	8.28058	11.1603	8.42451	7.7469	8.97053	14.3775	13.8751	12.0429	10.9452	10.588	12.5813	1579	1789	2536	1924	1724	2127	2910	2979	2745	2011	2029	2456
MGG_00297	gene:MGG_00297	GO:0003674(molecular_function);GO:0008150(biological_process)	NA	hypothetical protein	18.0268	16.4556	23.4503	15.3882	15.3031	17.741	21.6525	23.3762	19.5183	16.9122	19.3992	15.6811	2453	2497	3743	2469	2391	2955	3078	3526	3125	2183	2611	2150
MGG_00298	gene:MGG_00298	GO:0003674(molecular_function);GO:0005575(cellular_component)	NA	hypothetical protein	1.68354	2.61244	2.3351	6.24205	5.68729	4.18383	2.77262	2.62322	1.39025	3.86318	3.36325	2.99124	188	324	305	819	727	570	323	324	182	408	370	336
MGG_00299	gene:MGG_00299	GO:0003674(molecular_function);GO:0005575(cellular_component);GO:0008150(biological_process)	NA	hypothetical protein	24.8717	30.4698	24.3159	28.0725	28.3821	33.0334	27.1897	26.8355	22.6863	21.1277	23.9314	16.123	4752	6493	5450	6324	6228	7726	5429	5684	5101	3829	4523	3104
MGG_00300	gene:MGG_00300	GO:0003674(molecular_function);GO:0005575(cellular_component);GO:0008150(biological_process)	00404(Staurosporine biosynthesis)	ent-kaurene oxidase	1.27389	1.42851	2.10068	4.75424	6.21983	3.66174	0.602069	0.455173	0.548241	0.69376	0.840253	0.721374	144	180	278	631	804	505	71	57	73	75	94	82
MGG_00301	gene:MGG_00301	GO:0005575(cellular_component)	02010(ABC transporters)	isotrichodermin C-15 hydroxylase	0.0001	0.062729	0.127163	0.059342	0.03046	0.0001	0.100436	0.061771	0.0001	0.0001	0.106098	0.134123	0	8	17	8	4	0	12	8	0	0	12	15
MGG_00302	gene:MGG_00302	GO:0003674(molecular_function);GO:0005575(cellular_component);GO:0008150(biological_process)	03450(Non-homologous end-joining)	hypothetical protein	19.9317	18.1999	36.7026	17.344	16.9634	18.1737	10.5342	12.1064	10.2459	4.60141	4.28999	5.23989	3999	4074	8639	4103	3909	4464	2209	2693	2420	876	852	1060
MGG_00304	gene:MGG_00304	GO:0005575(cellular_component);GO:0035673(oligopeptide transmembrane transporter activity);GO:0055085(transmembrane transport)	NA	peptide transporter MTD1	0.108739	0.159576	0.277166	0.324691	0.202685	0.620616	0.850217	1.30709	0.997534	0.301495	0.554692	0.23528	20	32	58	68	42	135	157	256	208	51	97	42
MGG_00305	gene:MGG_00305	GO:0003674(molecular_function);GO:0005575(cellular_component);GO:0008150(biological_process)	NA	hypothetical protein	0.0001	0.0001	0.0001	0.194082	0.091807	0.3789	0.0001	0.0001	0.037289	0.0001	0.0001	0.0001	0	0	0	10	5	21	0	0	2	0	0	0
MGG_00306	gene:MGG_00306	NA	NA	hypothetical protein	14.1313	14.6425	12.8524	17.7504	16.7415	16.2248	18.2374	19.2748	19.3931	30.1135	22.9629	20.7087	2857	3302	3049	4232	3888	4016	3853	4320	4614	5774	4593	4219
MGG_00307	gene:MGG_00307	GO:0003674(molecular_function)	04144(Endocytosis)	ARP2/3 complex 21 kDa subunit	87.4785	82.7764	130.79	126.549	136.094	114.346	86.1783	88.6862	79.4814	72.9461	68.4632	57.8531	6592	6958	11563	11245	11779	10549	6787	7409	7049	5214	5104	4394
MGG_00308	gene:MGG_00308	GO:0003743(translation initiation factor activity);GO:0005634(nucleus);GO:0006413(translational initiation);GO:0016429(tRNA (adenine-N1-)-methyltransferase activity);GO:0030488(tRNA methylation);GO:0031515(tRNA (m1A) methyltransferase complex)	NA	hypothetical protein	4.27427	4.55085	7.45649	5.6614	5.06437	5.66172	7.68489	7.22504	7.32348	5.08775	5.29734	4.42403	674	801	1379	1053	917	1093	1266	1263	1359	761	826	703
MGG_00309	gene:MGG_00309	GO:0005575(cellular_component)	NA	carboxypeptidase S	34.2002	30.9806	41.4396	28.7942	29.2494	30.1189	26.7694	28.6371	21.1516	22.0953	19.9553	14.4785	5000	5053	7108	4964	4912	5391	4090	4642	3640	3064	2887	2134
MGG_00310	gene:MGG_00310	NA	NA	hypothetical protein	1.36936	1.20102	1.54478	5.67109	5.09086	2.98798	1.40892	1.23816	1.32708	1.34698	1.5452	2.10709	203	198	268	988	864	541	218	203	231	189	226	314
MGG_00311	gene:MGG_00311	GO:0005575(cellular_component);GO:0052051(interaction with host via protein secreted by type II secretion system)	NA	hypothetical protein	5.73978	7.25569	2.45164	2.12936	2.504	3.59038	0.549351	0.740928	0.254774	1.00686	0.384203	0.733259	539	759	270	236	270	413	54	77	29	90	36	70
MGG_00312	gene:MGG_00312	GO:0003674(molecular_function);GO:0005575(cellular_component)	00500(Starch and sucrose metabolism)	glyoxylate reductase	10.406	11.0114	13.0829	6.61388	7.45132	7.58366	6.77791	6.96063	5.76988	9.60728	9.91194	8.59409	1576	1861	2325	1181	1297	1406	1073	1169	1029	1380	1485	1312
MGG_00314	gene:MGG_00314	GO:0005575(cellular_component);GO:0008150(biological_process)	04139(Mitophagy - yeast)	lipase 4	3.47552	3.7511	3.09573	1.85622	1.29381	3.52516	0.698943	0.546841	0.777568	1.61374	1.26326	1.33246	497	598	519	313	213	617	105	87	131	219	179	192
MGG_00316	gene:MGG_00316	GO:0005575(cellular_component);GO:0005975(carbohydrate metabolic process)	00511(Other glycan degradation)	tissue alpha-L-fucosidase	4.78489	5.65787	6.50773	2.88784	3.2004	4.84596	2.10192	2.49575	2.43987	2.60889	2.25278	3.32979	1028	1356	1640	732	790	1275	472	595	617	532	479	721
MGG_00317	gene:MGG_00317	GO:0005575(cellular_component)	00350(Tyrosine metabolism)	fumarylacetoacetase	23.6604	24.6559	24.9218	24.7401	24.5465	25.1846	9.9142	12.073	11.7233	10.721	13.2377	11.6217	2815	3272	3478	3471	3354	3668	1233	1593	1642	1210	1558	1394
MGG_00318	gene:MGG_00318	GO:0000981(RNA polymerase II transcription factor activity, sequence-specific DNA binding);GO:0003676(nucleic acid binding);GO:0003677(DNA binding);GO:0005634(nucleus);GO:0005956(protein kinase CK2 complex);GO:0006351(transcription, DNA-templated);GO:0006355(regulation of transcription, DNA-templated);GO:0008270(zinc ion binding);GO:0019887(protein kinase regulator activity)	00970(Aminoacyl-tRNA biosynthesis)	fungal specific transcription factor domain-containing protein	5.73098	8.21068	10.4706	8.58455	7.90612	9.83717	4.95201	5.58224	4.99707	7.07328	6.94417	6.24975	1300	2078	2786	2296	2060	2732	1174	1404	1334	1522	1558	1429
MGG_00319	gene:MGG_00319	GO:0005575(cellular_component)	00500(Starch and sucrose metabolism)	endoglucanase VIII	2.85594	2.47695	2.33691	3.64466	3.34657	3.71694	0.840763	0.739953	0.681621	1.22626	1.17197	0.705705	424	410	407	638	571	675	131	122	119	173	172	106
MGG_00320	gene:MGG_00320	NA	NA	hypothetical protein	1.97832	1.88525	1.89695	1.71596	1.74995	2.19025	1.14859	1.57286	1.42543	1.64774	2.1624	2.17804	568	603	638	581	577	769	345	500	481	449	614	630
MGG_00321	gene:MGG_00321	GO:0003674(molecular_function);GO:0005575(cellular_component);GO:0008150(biological_process)	NA	hypothetical protein	0.239264	0.495838	0.268506	0.534339	0.809904	0.407142	0.098363	0.245871	0.174837	0.41643	0.216858	0.176308	18	41	24	47	68	37	8	20	16	29	16	13
MGG_00322	gene:MGG_00322	GO:0003674(molecular_function);GO:0005575(cellular_component);GO:0008150(biological_process)	00340(Histidine metabolism)	hypothetical protein	3.7601	3.13444	9.38949	3.44307	2.63567	3.98676	1.4991	1.53737	1.67096	0.910495	1.14067	0.770072	519	482	1519	560	418	673	216	235	272	120	156	107
MGG_00325	gene:MGG_00325	GO:0003674(molecular_function);GO:0005575(cellular_component);GO:0008150(biological_process)	NA	hypothetical protein	0.399358	0.395873	0.385898	0.363707	0.491264	0.24961	0.063973	0.242272	0.16487	0.233621	0.153729	0.30887	45	50	51	49	64	35	8	31	22	25	18	36
MGG_00329	gene:MGG_00329	NA	NA	hypothetical protein	49.6668	48.7489	71.929	63.8517	63.5668	53.1017	57.2886	61.4458	52.613	26.4096	20.865	33.5567	10484	11479	17814	15893	15413	13723	12638	14381	13071	5288	4358	7139
MGG_00330	gene:MGG_00330	GO:0008540(proteasome regulatory particle, base subcomplex);GO:0017025(TBP-class protein binding);GO:0030433(ubiquitin-dependent ERAD pathway);GO:0031595(nuclear proteasome complex);GO:0031597(cytosolic proteasome complex);GO:0036402(proteasome-activating ATPase activity);GO:0045899(positive regulation of RNA polymerase II transcriptional preinitiation complex assembly)	03050(Proteasome)	26S protease subunit rpt4	92.6591	109.932	201.821	215.554	203.204	199.242	156.674	163.546	151.979	107.508	106.509	98.3062	11608	15362	29662	31841	29239	30557	20511	22715	22408	12775	13200	12411
MGG_00331	gene:MGG_00331	GO:0004175(endopeptidase activity);GO:0004298(threonine-type endopeptidase activity);GO:0005634(nucleus);GO:0010499(proteasomal ubiquitin-independent protein catabolic process);GO:0019774(proteasome core complex, beta-subunit complex);GO:0034515(proteasome storage granule);GO:0043161(proteasome-mediated ubiquitin-dependent protein catabolic process);GO:0043248(proteasome assembly)	03050(Proteasome)	proteasome component PRE4	127.489	126.03	193.034	195.927	200.111	207.184	133.462	124.384	115.742	101.894	104.638	85.2912	12599	13893	22381	22831	22715	25067	13784	13628	13462	9551	10230	8495
MGG_00332	gene:MGG_00332	GO:0003674(molecular_function);GO:0005575(cellular_component)	NA	hypothetical protein	10.9086	9.93684	13.1445	11.8695	10.872	12.2032	7.24208	7.53822	6.22581	6.25944	6.63487	5.37495	3208	3260	4535	4116	3673	4394	2226	2458	2155	1746	1931	1593
MGG_00333	gene:MGG_00333	GO:0003674(molecular_function);GO:0005575(cellular_component)	NA	hypothetical protein	22.8584	24.2822	17.3505	16.8696	14.9273	16.6825	16.4192	16.1516	13.8257	11.9851	8.42494	13.2714	4538	5378	4041	3949	3404	4055	3407	3555	3231	2257	1655	2656
MGG_00336	gene:MGG_00336	GO:0003674(molecular_function);GO:0008150(biological_process)	NA	COP9 signalosome complex subunit 4	84.2621	74.4928	104.696	85.8454	87.9848	88.5609	62.2727	66.062	57.8692	45.7794	47.1856	35.5371	13666	13477	19922	16418	16391	17585	10555	11879	11047	7043	7571	5809
MGG_00338	gene:MGG_00338	GO:0005575(cellular_component);GO:0008150(biological_process)	NA	hypothetical protein	2.80152	3.68465	5.19924	3.60731	3.78716	4.45257	2.96463	2.99477	3.09236	2.98105	2.76383	2.98904	704	1033	1532	1069	1093	1369	779	834	914	711	687	757
MGG_00339	gene:MGG_00339	GO:0003674(molecular_function);GO:0005575(cellular_component);GO:0008150(biological_process)	00051(Fructose and mannose metabolism);00520(Amino sugar and nucleotide sugar metabolism)	hypothetical protein	5.86941	6.05825	18.4649	25.5469	24.0422	19.5456	36.219	34.4125	24.6158	12.9009	13.0187	6.91105	876	1009	3234	4496	4122	3572	5650	5695	4324	1827	1923	1040
MGG_00340	gene:MGG_00340	GO:0003674(molecular_function);GO:0005575(cellular_component);GO:0008150(biological_process)	NA	hypothetical protein	3.51988	3.4021	4.36771	2.61562	3.05472	3.75449	4.14439	3.77344	3.86565	3.78161	3.58686	1.68827	212	229	309	186	212	277	261	252	274	216	214	103
MGG_00341	gene:MGG_00341	GO:0005575(cellular_component)	03013(RNA transport)	eukaryotic translation initiation factor 3 subunit D	76.6091	81.5928	94.0792	59.4465	61.5587	78.2767	53.7562	56.5826	54.33	60.9727	60.5477	54.2865	11696	13896	16851	10702	10795	14631	8577	9578	9762	8829	9145	8353
MGG_00342	gene:MGG_00342	GO:0003700(DNA binding transcription factor activity);GO:0005634(nucleus);GO:0006357(regulation of transcription by RNA polymerase II);GO:0044212(transcription regulatory region DNA binding)	NA	hypothetical protein	37.0102	38.7434	40.8288	25.2552	22.1657	27.5517	40.6599	38.3964	38.6688	30.8696	29.8143	37.3722	3123	3646	4042	2513	2148	2846	3585	3592	3840	2471	2489	3178
MGG_00343	gene:MGG_00343	GO:0005575(cellular_component)	00561(Glycerolipid metabolism);00564(Glycerophospholipid metabolism)	hypothetical protein	16.3132	17.0223	20.3599	18.0823	15.9874	13.3494	20.9168	24.9834	20.1975	18.2561	20.5647	21.9279	3541	4122	5185	4628	3986	3548	4745	6012	5160	3759	4416	4797
MGG_00345	gene:MGG_00345	GO:0005575(cellular_component)	04138(Autophagy - yeast);04113(Meiosis - yeast)	AGC protein kinase	9.44565	9.51423	9.54825	11.8773	11.5389	11.1507	9.48514	10.1693	10.0447	8.91666	9.43453	7.67146	5271	5922	6251	7815	7396	7618	5531	6292	6597	4720	5208	4314
MGG_00346	gene:MGG_00346	GO:0016021(integral component of membrane)	NA	pi-transporter A-1	12.3324	13.3649	10.08	10.0327	10.8138	11.4373	8.52757	9.11946	7.22882	7.83502	7.57024	7.41934	2704	3269	2593	2594	2723	3070	1954	2217	1866	1630	1642	1640
MGG_00347	gene:MGG_00347	GO:0005634(nucleus);GO:0006284(base-excision repair);GO:0019104(DNA N-glycosylase activity)	03410(Base excision repair)	N-glycosylase/DNA lyase	3.93685	4.23812	5.8971	5.75194	4.37256	4.79285	3.32639	2.53221	2.32367	3.53524	3.83994	3.42273	379	455	666	653	483	565	335	270	263	323	366	332
MGG_00348	gene:MGG_00348	GO:0000243(commitment complex);GO:0008187(poly-pyrimidine tract binding);GO:0016607(nuclear speck);GO:0030628(pre-mRNA 3'-splice site binding);GO:0071004(U2-type prespliceosome);GO:0089701(U2AF)	03040(Spliceosome)	splicing factor U2AF 50 kDa subunit	14.0055	13.4948	15.9104	15.5653	14.0348	15.3279	10.1431	10.2603	8.14799	12.88	11.2893	12.3409	2430	2611	3238	3184	2797	3255	1839	1974	1664	2119	1938	2158
MGG_00349	gene:MGG_00349	NA	03010(Ribosome)	40S ribosomal protein S13	380.578	353.665	415.498	326.008	371.624	405.614	226.158	243.477	238.502	363.605	389.689	394.598	27958	28982	35811	28240	31358	36480	17363	19831	20621	25336	28321	29214
MGG_00350	gene:MGG_00350	GO:0003674(molecular_function)	NA	hypothetical protein	12.5877	14.2262	16.8262	18.9926	17.866	13.6621	12.3825	11.328	9.14039	18.4932	14.3142	13.0031	1116	1407	1751	1986	1820	1483	1148	1114	954	1555	1256	1162
MGG_00351	gene:MGG_00351	GO:0003674(molecular_function);GO:0008150(biological_process)	NA	coiled-coil domain-containing protein MTMR15	1.29634	1.39833	1.84413	1.19465	1.0223	1.5936	0.653825	0.580772	0.801335	0.976422	1.03475	0.567287	288	346	480	313	261	433	152	143	209	206	227	127
MGG_00352	gene:MGG_00352	NA	NA	hypothetical protein	1.36486	2.08251	1.91778	2.35175	2.98801	2.22802	1.82678	1.39473	1.16628	3.0593	3.92647	1.43351	216	367	356	438	542	431	302	245	217	459	614	229
MGG_00354	gene:MGG_00354	NA	NA	nuclear transcription factor Y subunit A-7	33.705	33.3337	33.4791	36.0972	33.166	34.15	35.9244	35.9138	38.9804	46.7787	47.7631	50.9304	10975	12108	12790	13860	12404	13614	12225	12965	14938	14447	15386	16713
MGG_00355	gene:MGG_00355	GO:0003674(molecular_function)	03040(Spliceosome);03018(RNA degradation)	U6 snRNA-associated Sm-like protein LSm2	95.2192	96.3902	135.667	106.166	111.277	111.612	100.183	89.8208	87.9173	70.3975	75.8439	67.2241	5882	6642	9831	7732	7895	8440	6467	6151	6391	4125	4635	4185
MGG_00356	gene:MGG_00356	GO:0005575(cellular_component)	03040(Spliceosome)	splicing factor 3B subunit 1	12.3616	11.3245	21.3482	19.7119	17.2388	17.5418	13.9424	14.4005	11.5096	10.9315	10.3827	9.51839	3711	3792	7519	6977	5944	6447	4374	4793	4067	3113	3084	2880
MGG_00357	gene:MGG_00357	GO:0005575(cellular_component)	NA	hypothetical protein	20.98	19.3181	28.7591	9.72127	11.0745	10.5289	67.2034	65.8676	74.4613	22.0505	28.1275	51.688	3016	3098	4850	1648	1829	1853	10095	10496	12596	3007	4000	7487
MGG_00359	gene:MGG_00359	GO:0005575(cellular_component)	00071(Fatty acid degradation);04146(Peroxisome)	Delta(3,5)-Delta(2,4)-dienoyl-CoA isomerase	15.5955	13.4118	24.6351	14.7751	13.9664	19.6067	9.13436	9.05926	5.84955	9.71725	10.0091	7.96016	1576	1512	2920	1760	1621	2425	965	1015	696	931	1001	811
MGG_00360	gene:MGG_00360	GO:0000301(retrograde transport, vesicle recycling within Golgi);GO:0005794(Golgi apparatus);GO:0007030(Golgi organization);GO:0032258(protein localization by the Cvt pathway)	NA	hypothetical protein	5.66268	5.61483	9.10023	7.14737	7.39254	7.98837	5.02074	5.50305	4.22528	5.05471	4.3084	4.08926	997	1102	1879	1483	1494	1721	924	1074	875	844	750	725
MGG_00361	gene:MGG_00361	GO:0000462(maturation of SSU-rRNA from tricistronic rRNA transcript (SSU-rRNA, 5.8S rRNA, LSU-rRNA));GO:0005730(nucleolus);GO:0032040(small-subunit processome)	NA	hypothetical protein	7.33329	8.13684	14.9977	15.6065	11.0424	11.4063	12.4795	12.6666	10.9617	8.60792	9.52359	6.78615	1142	1414	2740	2866	1975	2175	2031	2187	2009	1272	1468	1065
MGG_00362	gene:MGG_00362	GO:0005575(cellular_component);GO:0030148(sphingolipid biosynthetic process);GO:0047560(3-dehydrosphinganine reductase activity)	00600(Sphingolipid metabolism)	3-ketodihydrosphingosine reductase tsc10	16.4336	15.635	17.6716	16.5507	17.6049	18.2464	14.8051	13.7898	13.7271	12.3772	12.1277	12.4193	1850	1964	2334	2197	2276	2515	1742	1721	1819	1322	1351	1409
MGG_00363	gene:MGG_00363	NA	NA	hypothetical protein	3.39175	3.07139	3.87776	2.81814	3.15131	3.31993	2.0743	2.36604	2.12951	2.29791	1.92663	2.22474	1107	1118	1485	1085	1181	1327	708	856	818	712	622	732
MGG_00364	gene:MGG_00364	GO:0003674(molecular_function);GO:0005634(nucleus);GO:0005829(cytosol);GO:0008150(biological_process);GO:0071944(cell periphery)	NA	smr domain-containing protein	41.8587	48.5057	52.7675	50.3653	48.3769	51.7653	32.007	30.7111	33.6309	32.6173	29.12	29.1704	3693	4774	5462	5239	4902	5591	2951	3004	3492	2730	2542	2594
MGG_00365	MAGB	GO:0005575(cellular_component)	NA	guanine nucleotide-binding protein subunit alpha	48.8773	52.4274	48.6121	60.8199	66.488	59.3318	43.3479	40.8469	36.4681	42.5602	42.4972	33.988	7562	9048	8823	11095	11815	11238	7008	7006	6640	6245	6504	5299
MGG_00366	gene:MGG_00366	GO:0003674(molecular_function);GO:0005575(cellular_component);GO:0008150(biological_process)	00600(Sphingolipid metabolism)	hypothetical protein	5.27272	5.48367	8.08648	7.88576	8.7534	9.85736	5.69849	7.77275	6.4637	6.57597	6.35272	4.49221	536	622	964	945	1022	1226	605	876	773	634	639	460
MGG_00367	gene:MGG_00367	GO:0003674(molecular_function);GO:0005575(cellular_component);GO:0008150(biological_process)	NA	hypothetical protein	1.09959	1.02327	2.114	2.51847	1.95823	1.63722	1.55622	1.97052	1.03465	3.55174	2.93001	2.11793	40	41	89	107	81	72	59	79	44	121	104	77
MGG_00369	gene:MGG_00369	GO:0005737(cytoplasm);GO:0007346(regulation of mitotic cell cycle)	NA	cell division cycle protein 123	13.5398	13.8287	19.0523	12.6288	12.6517	14.2691	14.1523	14.3942	14.3771	18.1587	26.1093	20.7273	1778	2026	2935	1956	1909	2294	1942	2096	2222	2262	3392	2743
MGG_00370	gene:MGG_00370	GO:0003674(molecular_function)	NA	pre-mRNA-splicing factor cwc-21	6.89681	7.24727	13.4863	10.6518	9.11364	10.8039	12.6964	12.4559	10.8538	14.0173	14.0898	10.6875	834	978	1914	1519	1266	1600	1605	1670	1545	1608	1686	1303
MGG_00371	gene:MGG_00371	GO:0000747(conjugation with cellular fusion);GO:0001302(replicative cell aging);GO:0005088(Ras guanyl-nucleotide exchange factor activity);GO:0005634(nucleus);GO:0005789(endoplasmic reticulum membrane);GO:0005829(cytosol);GO:0005886(plasma membrane);GO:0007089(traversing start control point of mitotic cell cycle);GO:0007163(establishment or maintenance of cell polarity);GO:0007265(Ras protein sig…	04111(Cell cycle - yeast)	cell division control protein 25	13.2441	14.6288	18.3599	16.469	16.766	18.2402	11.4394	11.1897	9.93968	9.97462	9.25944	8.58419	5612	6915	9127	8229	8160	9462	5066	5257	4957	4009	3882	3666
MGG_00373	gene:MGG_00373	GO:0008150(biological_process)	NA	hypothetical protein	21.7885	22.6908	21.2997	27.4837	24.6727	20.4848	23.4155	19.0088	17.022	22.8081	21.1072	17.7457	6894	8008	7907	10253	8966	7935	7742	6668	6339	6845	6607	5658
MGG_00374	gene:MGG_00374	GO:0005575(cellular_component)	NA	hypothetical protein	7.06213	6.3948	7.25981	7.69924	7.4608	7.34344	2.32674	2.27134	2.39512	2.62264	2.19975	2.07528	695	702	838	893	843	884	240	248	278	245	214	206
MGG_00375	gene:MGG_00375	GO:0005575(cellular_component);GO:0008150(biological_process)	NA	glucanase B	2.25781	3.98932	8.81519	9.50465	8.94567	8.02156	6.79688	5.90084	4.58413	4.90644	4.60827	1.34254	210	413	959	1039	952	910	659	607	500	432	423	126
MGG_00378	gene:MGG_00378	GO:0005575(cellular_component);GO:0008150(biological_process)	NA	tubulin-specific chaperone E	6.09556	5.49094	7.01849	4.88529	5.00869	6.81149	5.03402	4.10144	4.08669	4.12913	4.43165	3.48765	820	824	1108	775	774	1122	708	612	647	527	590	473
MGG_00379	gene:MGG_00379	GO:0005575(cellular_component);GO:0008150(biological_process)	NA	hypothetical protein	1.26352	1.94922	2.66045	1.65608	1.57806	1.53745	3.57914	3.16495	1.40929	2.36157	2.23102	1.57434	107	184	265	166	154	160	317	297	141	190	187	135
MGG_00380	gene:MGG_00380	GO:0003674(molecular_function);GO:0005575(cellular_component);GO:0008150(biological_process)	NA	hypothetical protein	0.957863	0.949347	1.41341	1.1761	0.626492	0.753981	0.253241	0.300723	0.283967	0.298409	0.095772	0.525215	32	36	56	47	25	31	9	12	12	10	4	18
MGG_00382	gene:MGG_00382	GO:0005575(cellular_component);GO:0008150(biological_process)	NA	GPN-loop GTPase 3 like protein	4.54239	4.68621	5.50995	6.13007	7.96246	5.00521	4.56827	3.20629	4.41922	4.21324	3.89155	3.63065	577	664	822	919	1162	779	607	452	661	508	489	465
MGG_00383	gene:MGG_00383	GO:0004478(methionine adenosyltransferase activity);GO:0005829(cytosol)	00270(Cysteine and methionine metabolism)	S-adenosylmethionine synthase	323.955	303.547	230.071	282.635	284.795	262.325	295.695	305.253	314.679	336.138	354.616	346.759	49009	51226	40836	50419	49488	48586	46750	51200	56030	48234	53074	52868
MGG_00384	gene:MGG_00384	GO:0003674(molecular_function);GO:0005575(cellular_component);GO:0008150(biological_process)	NA	hypothetical protein	5.18535	5.02111	5.36923	5.63724	5.15056	4.94737	3.59394	3.57669	2.20104	4.79866	5.20007	4.3949	1557	1682	1892	1996	1777	1819	1128	1191	778	1367	1545	1330
MGG_00385	gene:MGG_00385	GO:0003824(catalytic activity);GO:0005575(cellular_component);GO:0008152(metabolic process);GO:0031177(phosphopantetheine binding)	NA	L-aminoadipate-semialdehyde dehydrogenase	6.8438	7.00918	10.4689	8.68439	7.27301	8.07497	4.75019	4.6069	3.60143	3.1522	3.43159	2.90433	1862	2128	3342	2786	2273	2690	1351	1390	1154	814	924	797
MGG_00387	gene:MGG_00387	NA	NA	hypothetical protein	5.80743	5.79824	6.19827	8.33266	8.89373	5.80257	1.02391	1.397	1.22733	0.73258	0.737285	0.918782	624	695	781	1055	1097	763	115	167	156	75	79	100
MGG_00388	gene:MGG_00388	GO:0003674(molecular_function);GO:0005575(cellular_component);GO:0008150(biological_process)	NA	hypothetical protein	2.73526	3.2107	3.79892	2.53845	2.3949	3.07347	1.32118	1.11929	1.09335	1.38818	1.43409	1.04183	800	1047	1303	875	804	1100	404	363	377	385	415	307
MGG_00389	gene:MGG_00389	GO:0003674(molecular_function);GO:0005575(cellular_component);GO:0008150(biological_process)	NA	hypothetical protein	5.4943	5.76193	9.58977	22.9605	18.2147	13.5948	25.7928	19.6661	16.4171	13.0881	13.223	7.24989	173	202	354	850	657	523	847	685	607	390	411	230
MGG_00390	gene:MGG_00390	GO:0003674(molecular_function);GO:0005575(cellular_component);GO:0008150(biological_process)	NA	hypothetical protein	1.06499	1.6245	1.78619	0.941875	0.950954	1.64543	0.203274	0.454081	1.18892	0.400065	0.368825	0.0001	61	103	119	63	62	115	13	29	80	22	21	0
MGG_00391	gene:MGG_00391	GO:0003674(molecular_function);GO:0005575(cellular_component);GO:0008150(biological_process)	NA	hypothetical protein	19.4927	20.6974	37.8459	35.8137	33.0492	31.5539	43.7087	40.1042	39.1243	29.1151	26.3921	23.0325	1540	1824	3508	3336	2999	3052	3608	3512	3637	2182	2063	1834
MGG_00392	gene:MGG_00392	GO:0003674(molecular_function);GO:0005575(cellular_component);GO:0006629(lipid metabolic process)	NA	hypothetical protein	18.2539	19.7448	17.5298	22.0293	21.2659	21.4539	27.4105	27.1759	26.8552	32.986	38.3091	24.506	2781	3355	3133	3957	3721	4001	4363	4589	4814	4766	5773	3762
MGG_00393	gene:MGG_00393	GO:0005575(cellular_component);GO:0008150(biological_process)	NA	leucine-rich repeat-containing protein 40	5.3924	4.88658	6.04066	5.82604	5.84886	7.31885	9.7315	8.39192	6.6729	10.3823	10.823	10.3413	1774	1793	2331	2260	2210	2947	3345	3060	2583	3239	3522	3428
MGG_00394	gene:MGG_00394	GO:0003674(molecular_function);GO:0005575(cellular_component);GO:0008150(biological_process)	NA	hypothetical protein	1.28117	1.62834	2.11331	1.96541	1.69149	1.7107	3.61912	2.114	1.83961	1.78408	2.18043	2.73657	92	131	178	167	140	151	272	169	156	122	155	198
MGG_00395	gene:MGG_00395	NA	NA	hypothetical protein	10.0624	11.5607	8.19623	11.3872	11.2783	9.71309	13.0786	12.3166	13.7819	8.81566	9.36272	12.0408	1273	1631	1216	1698	1638	1504	1729	1727	2051	1058	1172	1535
MGG_00396	gene:MGG_00396	GO:0005634(nucleus);GO:0005829(cytosol);GO:0006631(fatty acid metabolic process);GO:0006637(acyl-CoA metabolic process);GO:0047617(acyl-CoA hydrolase activity)	NA	PaaI_thioesterase	43.3228	44.1882	66.9292	47.6245	47.5531	49.7126	24.4751	23.0256	26.0783	23.786	23.6202	28.8142	2651	3016	4805	3436	3342	3724	1565	1562	1878	1381	1430	1777
MGG_00397	gene:MGG_00397	NA	03022(Basal transcription factors);03420(Nucleotide excision repair)	RNA polymerase II transcription factor B subunit 2	6.894	10.1539	13.7592	11.5442	13.2346	12.7872	9.86304	8.89333	7.87018	15.182	16.686	8.76683	1044	1716	2445	2062	2302	2371	1561	1494	1403	2181	2500	1338
MGG_00398	gene:MGG_00398	NA	NA	hypothetical protein	0.188911	0.307694	0.40434	0.270729	0.679176	0.268911	0.413192	1.03104	0.603837	1.07398	0.928375	1.38447	37	67	93	62	152	64	84	222	138	198	179	271
MGG_00399	gene:MGG_00399	GO:0003674(molecular_function);GO:0005622(intracellular);GO:0030447(filamentous growth)	NA	hypothetical protein	13.2069	14.639	12.3715	14.0305	12.1693	13.5958	38.9031	39.0417	38.7855	63.1785	77.9572	60.7973	5385	6658	5918	6746	5699	6787	16576	17648	18612	24432	31444	24981
MGG_00400	gene:MGG_00400	NA	NA	hypothetical protein	12.3365	14.2521	8.53189	16.4881	14.5418	14.3136	71.2745	59.494	59.6472	85.381	81.2033	70.1534	889	1145	721	1401	1203	1262	5364	4750	5056	5832	5785	5091
MGG_00401	gene:MGG_00401	GO:0003674(molecular_function);GO:0005575(cellular_component);GO:0008150(biological_process)	NA	secreted protein	0.211894	0.355708	0.16169	3.22725	4.09526	1.29646	0.312659	0.667369	0.166803	0.165858	0.0001	0.262283	13	23	11	220	272	92	19	43	12	10	0	16
MGG_00402	gene:MGG_00402	GO:0005575(cellular_component);GO:0008152(metabolic process);GO:0016491(oxidoreductase activity)	NA	hypothetical protein	0.0001	0.0001	0.183304	0.499519	0.181846	0.199548	0.0001	0.078706	0.148286	0.0001	0.0001	0.043294	0	0	19	51	19	22	0	8	16	0	0	4
MGG_00406	gene:MGG_00406	GO:0005744(mitochondrial inner membrane presequence translocase complex);GO:0030150(protein import into mitochondrial matrix)	NA	mitochondrial import inner membrane translocase subunit tim-16	21.441	22.8326	29.9562	31.5399	33.4376	29.1771	33.3696	30.2394	26.3378	31.0605	26.6216	31.437	1911	2269	3131	3314	3422	3183	3107	2987	2762	2625	2347	2823
MGG_00407	gene:MGG_00407	GO:0003674(molecular_function);GO:0005575(cellular_component);GO:0008150(biological_process)	NA	hypothetical protein	31.911	31.375	41.8691	36.7381	37.2609	36.7912	29.7278	28.1476	23.3841	31.8131	26.201	27.3648	4443	4873	6839	6032	5959	6271	4326	4345	3832	4201	3609	3840
MGG_00408	gene:MGG_00408	GO:0000054(ribosomal subunit export from nucleus);GO:0000790(nuclear chromatin);GO:0005087(Ran guanyl-nucleotide exchange factor activity);GO:0006407(rRNA export from nucleus);GO:0007096(regulation of exit from mitosis);GO:0010972(negative regulation of G2/M transition of mitotic cell cycle);GO:0016973(poly(A)+ mRNA export from nucleus);GO:0031291(Ran protein signal transduction);GO:0032888(regul…	NA	RCC1 domain-containing protein	188.869	187.752	128.794	103.21	104.936	124.697	225.908	249.632	271.145	210.146	212.572	245.464	27585	30589	22070	17775	17604	22297	34481	40423	46609	29112	30715	36130
MGG_00409	gene:MGG_00409	GO:0003674(molecular_function);GO:0005575(cellular_component);GO:0008150(biological_process)	NA	hypothetical protein	2325.69	2339.82	1993.42	1618.5	1563.32	1849.09	1478.81	1358.52	1510.06	2051.85	1847.88	1800.78	124039	139208	124736	101788	95770	120739	82425	80332	94789	103799	97500	96791
MGG_00410	gene:MGG_00410	GO:0005575(cellular_component)	NA	hypothetical protein	4.32167	5.8697	5.31702	7.58806	5.42914	4.98654	6.87177	6.45	6.69293	15.457	14.8198	12.7439	120	182	173	248	173	170	199	198	219	406	406	356
MGG_00411	gene:MGG_00411	GO:0003674(molecular_function);GO:0005575(cellular_component);GO:0008150(biological_process)	NA	hypothetical protein	3.88653	3.54242	5.82619	4.83633	5.45447	5.44616	3.98415	5.1426	4.1758	6.5016	4.82558	5.13429	848	862	1491	1244	1366	1454	908	1243	1072	1345	1041	1128
MGG_00413	gene:MGG_00413	GO:0003674(molecular_function);GO:0005575(cellular_component);GO:0008150(biological_process)	NA	hypothetical protein	96.8387	103.092	94.847	148.957	133.908	143.828	326.742	307.662	308.289	383.857	387.066	306.024	18387	21835	21129	33350	29204	33433	64833	64765	68891	69129	72705	58557
MGG_00415	gene:MGG_00415	GO:0003674(molecular_function);GO:0005575(cellular_component);GO:0008150(biological_process)	NA	hypothetical protein	0.642029	0.584418	2.44347	0.704781	0.960858	1.39775	2.22987	2.06623	1.89816	1.1237	0.972186	0.829614	61	62	272	79	105	163	221	218	212	102	92	80
MGG_00416	gene:MGG_00416	GO:0003674(molecular_function);GO:0016021(integral component of membrane);GO:0055085(transmembrane transport)	NA	MFS transporter	0.5659	0.684487	2.41762	0.695576	0.647752	1.13849	4.27244	4.63227	3.74785	1.68697	1.2467	1.58114	61	83	305	89	80	150	480	552	475	172	133	172
MGG_00417	gene:MGG_00417	NA	NA	zinc finger transcription factor	1.45839	1.73414	3.19623	1.58881	1.52465	2.01907	2.16916	2.42885	2.02049	1.87657	1.26846	1.39549	266	353	684	342	320	451	413	491	434	325	229	257
MGG_00418	gene:MGG_00418	GO:0003674(molecular_function);GO:0005575(cellular_component);GO:0008150(biological_process)	NA	hypothetical protein	0.0001	0.231578	0.872643	0.488693	0.055203	0.158891	0.0001	0.419783	0.0001	0.29765	0.0001	0.083275	0	7	26	15	2	5	0	12	0	8	0	3
MGG_00419	gene:MGG_00419	GO:0003674(molecular_function);GO:0005575(cellular_component);GO:0008150(biological_process)	NA	major facilitator superfamily transporter	0.137888	0.078988	0.429459	0.117904	0.124122	0.352322	0.074484	0.096014	0.061099	0.17269	0.053954	0.186823	17	11	61	17	18	52	10	13	9	20	7	23
MGG_00420	gene:MGG_00420	GO:0003674(molecular_function);GO:0005575(cellular_component)	00730(Thiamine metabolism);04122(Sulfur relay system)	oxidoreductase	0.526025	0.315416	2.07805	1.78682	1.56043	1.73947	1.27373	1.23939	1.40902	0.625016	0.516596	0.457245	62	42	285	246	210	249	156	161	194	70	60	54
MGG_00421	gene:MGG_00421	GO:0003674(molecular_function);GO:0005575(cellular_component);GO:0008150(biological_process)	NA	hypothetical protein	0.747055	0.253789	3.51009	3.41905	2.31637	2.7152	2.22898	2.1608	1.08976	0.937152	0.982817	0.733393	53	20	290	284	188	235	165	169	91	63	69	53
MGG_00422	gene:MGG_00422	GO:0005575(cellular_component)	NA	retinol dehydrogenase 12	0.254926	0.272688	0.462209	0.345871	0.376694	0.342488	0.108808	0.191424	0.198289	0.156811	0.159133	0.0001	17	20	36	27	29	28	8	14	16	10	11	0
MGG_00423	gene:MGG_00423	GO:0005507(copper ion binding);GO:0016722(oxidoreductase activity, oxidizing metal ions);GO:0052716(hydroquinone:oxygen oxidoreductase activity)	NA	laccase TilA	0.115369	0.046065	0.845871	0.442106	0.122089	0.369492	0.462518	0.5934	0.446182	0.147847	0.141751	0.13915	10	5	80	42	12	37	39	53	43	12	12	12
MGG_00426	gene:MGG_00426	GO:0005575(cellular_component);GO:0016491(oxidoreductase activity);GO:0019748(secondary metabolic process)	00590(Arachidonic acid metabolism);00790(Folate biosynthesis)	short-chain dehydrogenase/reductase SDR	0.626893	1.12697	3.68414	5.93715	6.45419	7.70986	1.25161	1.17875	1.19303	1.11706	1.18356	0.466649	38	75	258	417	442	562	78	78	84	64	70	28
MGG_00427	gene:MGG_00427	GO:0003674(molecular_function);GO:0005575(cellular_component);GO:0008150(biological_process)	NA	conidial yellow pigment biosynthesis polyketide synthase	2.39325	2.80152	2.91546	4.06882	2.92869	2.82888	7.28772	7.34882	7.36644	5.59339	4.01914	4.29252	1490	1946	2130	2987	2094	2156	4741	5072	5397	3303	2475	2693
MGG_00428	gene:MGG_00428	GO:0003674(molecular_function);GO:0005575(cellular_component);GO:0008150(biological_process)	NA	conidial yellow pigment biosynthesis polyketide synthase	1.7856	1.20405	2.35768	1.57173	1.83723	1.69385	2.66992	2.50894	2.81304	1.14546	1.8325	1.75615	1181	888	1829	1226	1395	1371	1845	1839	2189	719	1199	1170
MGG_00429	gene:MGG_00429	GO:0003824(catalytic activity);GO:0005575(cellular_component);GO:0016740(transferase activity);GO:0019748(secondary metabolic process);GO:0031177(phosphopantetheine binding)	NA	hypothetical protein	5.37591	5.53019	10.485	12.6335	13.3151	13.6205	15.6258	17.1137	17.2532	8.15653	7.56577	8.32532	676	775	1545	1871	1921	2094	2051	2383	2550	972	940	1054
MGG_00431	gene:MGG_00431	GO:0005575(cellular_component)	00350(Tyrosine metabolism)	homogentisate 1,2-dioxygenase	56.5914	52.5744	82.228	115.005	109.314	86.9707	141.502	147.891	130.119	121.695	127.097	115.785	7649	7927	13039	18329	16970	14391	19986	22161	20698	15601	16994	15771
MGG_00432	gene:MGG_00432	GO:0003674(molecular_function);GO:0005575(cellular_component);GO:0008150(biological_process)	NA	hypothetical protein	1169.23	1265.92	1276.61	1221.21	1263	1423.03	1429.92	1430.77	1723.51	1343.82	1424.37	1395.75	84874	102508	108723	104530	105306	126465	108475	115150	147247	92524	102288	102106
MGG_00433	gene:MGG_00433	GO:0003674(molecular_function);GO:0005575(cellular_component);GO:0008150(biological_process)	NA	hypothetical protein	15.517	18.2628	22.5768	30.3901	32.057	27.658	44.1002	36.1312	37.459	44.8883	46.8101	48.1768	694	911	1184	1602	1646	1514	2060	1791	1971	1903	2070	2170
MGG_00435	gene:MGG_00435	GO:0003674(molecular_function);GO:0005575(cellular_component);GO:0008150(biological_process)	NA	integral membrane protein	4.58501	4.21439	7.03912	6.17189	6.29506	5.02252	5.22376	4.70745	5.23191	4.21432	4.59147	4.69911	599	614	1079	951	945	803	713	682	805	522	594	619
MGG_00436	gene:MGG_00436	GO:0004077(biotin-[acetyl-CoA-carboxylase] ligase activity);GO:0005634(nucleus);GO:0005737(cytoplasm);GO:0009305(protein biotinylation);GO:0071734(biotin-[pyruvate-carboxylase] ligase activity)	00780(Biotin metabolism)	biotin-protein ligase	12.0612	11.7371	20.0023	18.7105	17.4833	17.2332	13.9528	16.6336	14.3743	14.7474	12.7527	12.1225	1783	1936	3469	3261	2968	3119	2156	2726	2501	2068	1865	1806
MGG_00438	gene:MGG_00438	GO:0003674(molecular_function);GO:0005575(cellular_component);GO:0008150(biological_process)	NA	hypothetical protein	65.93	60.3532	68.162	66.7897	65.5808	63	76.2337	77.0756	62.6573	51.9961	52.1307	52.8462	7771	7935	9426	9283	8878	9091	9390	10072	8692	5813	6079	6277
MGG_00439	gene:MGG_00439	GO:0003674(molecular_function);GO:0005575(cellular_component)	NA	hypothetical protein	2.63719	3.41168	7.54246	6.29292	5.07525	5.55903	17.8078	15.0418	11.5955	5.13883	5.3487	3.1705	337	486	1130	948	745	869	2376	2130	1743	623	676	408
MGG_00440	gene:MGG_00440	GO:0052689(carboxylic ester hydrolase activity)	04139(Mitophagy - yeast)	inactive carboxylesterase 4	3.33348	3.60244	8.36534	5.20387	5.5556	7.23211	6.21459	5.22803	4.30565	2.62946	1.77562	0.915085	442	533	1301	814	846	1174	861	769	672	331	233	123
MGG_00441	gene:MGG_00441	GO:0003674(molecular_function);GO:0005575(cellular_component);GO:0008150(biological_process)	NA	hypothetical protein	1.47665	1.02255	2.68922	1.56048	1.43867	2.10975	1.15171	1.16032	1.07395	1.77238	1.17294	0.849013	66	51	141	82	74	115	54	58	57	75	52	39
MGG_00443	gene:MGG_00443	GO:0003674(molecular_function);GO:0005575(cellular_component);GO:0008150(biological_process)	NA	hypothetical protein	1264.22	1539.63	1369.44	869.175	797.441	786.999	958.579	845.622	1269.95	452.871	409.397	686.823	58240	79121	74017	47216	42196	44387	46150	43191	68856	19789	18659	31887
MGG_00444	gene:MGG_00444	GO:0005575(cellular_component);GO:0008150(biological_process)	NA	hypothetical protein	435.453	473.648	679.878	646.329	617.96	541.589	510.096	527.738	666.716	460.997	443.79	463.998	42653	51753	78130	74650	69524	64946	52215	57311	76860	42829	43004	45802
MGG_00445	gene:MGG_00445	GO:0005575(cellular_component);GO:0008150(biological_process)	NA	hypothetical protein	8.72721	11.3795	10.5144	11.9103	10.8435	11.6577	33.3652	14.3024	14.7484	18.4506	18.1489	17.8711	1373	1997	1941	2210	1960	2246	5486	2495	2731	2754	2825	2834
MGG_00446	gene:MGG_00446	GO:0005737(cytoplasm);GO:0005956(protein kinase CK2 complex);GO:0006356(regulation of transcription by RNA polymerase I);GO:0006359(regulation of transcription by RNA polymerase III);GO:0006974(cellular response to DNA damage stimulus);GO:0009268(response to pH);GO:0010378(temperature compensation of the circadian clock);GO:0018105(peptidyl-serine phosphorylation);GO:0018107(peptidyl-threonine ph…	03008(Ribosome biogenesis in eukaryotes);04139(Mitophagy - yeast)	casein kinase II subunit beta-1	41.8728	44.0793	51.1868	53.0268	55.3912	60.1275	37.7745	41.8804	40.735	39.1483	44.0162	42.014	3213	3773	4609	4798	4882	5649	3030	3563	3679	2850	3342	3249
MGG_00447	gene:MGG_00447	GO:0005886(plasma membrane);GO:0008559(xenobiotic transmembrane transporting ATPase activity);GO:0016021(integral component of membrane);GO:0035376(sterol import);GO:0035690(cellular response to drug)	02010(ABC transporters)	brefeldin A resistance protein	16.3644	18.2955	15.3777	12.8913	12.9052	14.1653	14.4392	13.2703	12.7351	16.0486	19.9717	19.2988	6505	8112	7171	6042	5892	6893	5998	5848	5958	6051	7854	7731
MGG_00448	gene:MGG_00448	GO:0005634(nucleus);GO:0005737(cytoplasm);GO:0030695(GTPase regulator activity)	NA	RanGTP-binding protein	4.79299	5.35084	9.43172	6.38221	6.70466	7.83523	3.12327	4.06733	2.6722	3.70395	3.30842	2.98211	803	1000	1853	1260	1290	1606	547	755	527	589	548	504
MGG_00449	gene:MGG_00449	GO:0005575(cellular_component)	03015(mRNA surveillance pathway)	eukaryotic peptide chain release factor GTP-binding subunit	59.8949	60.5371	82.6267	59.5863	57.4582	71.4002	34.5546	37.2168	35.8742	39.6095	39.4361	28.3476	11843	13352	19167	13892	13049	17283	7140	8159	8348	7429	7714	5649
MGG_00450	gene:MGG_00450	GO:0004612(phosphoenolpyruvate carboxykinase (ATP) activity);GO:0005829(cytosol);GO:0006094(gluconeogenesis)	00010(Glycolysis / Gluconeogenesis);00020(Citrate cycle (TCA cycle));00620(Pyruvate metabolism)	phosphoenolpyruvate carboxykinase	322.383	339.952	234.094	168.848	181.958	198.746	136.271	132.577	156.956	130.426	139.678	106.011	65544	77100	55839	40479	42492	49470	28954	29885	37557	25152	28094	21721
MGG_00451	gene:MGG_00451	GO:0003674(molecular_function);GO:0005575(cellular_component);GO:0008150(biological_process)	NA	hypothetical protein	61.0229	64.311	51.5544	44.8157	43.2927	45.6011	23.2674	22.62	20.3882	22.5093	26.6494	19.5452	6793	7986	6734	5883	5536	6215	2707	2792	2672	2377	2935	2193
MGG_00454	gene:MGG_00454	GO:0003674(molecular_function)	04138(Autophagy - yeast);04136(Autophagy - other eukaryotes)	hypothetical protein	24.942	24.5827	29.1631	23.6658	23.7802	23.2491	29.558	31.5055	26.7633	28.268	29.8238	27.5653	8772	9645	12034	9815	9607	10011	10864	12285	11078	9430	10377	9770
MGG_00455	HSE1	GO:0000329(fungal-type vacuole membrane);GO:0003674(molecular_function);GO:0005628(prospore membrane);GO:0005634(nucleus);GO:0005794(Golgi apparatus);GO:0005829(cytosol);GO:0031321(ascospore-type prospore assembly);GO:0033565(ESCRT-0 complex);GO:0043328(protein transport to vacuole involved in ubiquitin-dependent protein catabolic process via the multivesicular body sorting pathway)	04144(Endocytosis)	class E vacuolar protein-sorting machinery protein HSE1	55.6607	51.5748	85.6022	99.9691	94.5673	83.2101	75.3026	78.0621	67.0544	57.3626	60.7948	43.7826	11794	12191	21280	24977	23016	21586	16675	18339	16722	11529	12744	9350
MGG_00456	gene:MGG_00456	GO:0005575(cellular_component);GO:0008150(biological_process)	NA	BTB domain and ankyrin repeat protein	7.18293	7.0163	13.3951	8.18013	8.95614	9.10371	12.4042	12.9026	11.6306	6.07683	6.15923	5.02839	2911	3172	6369	3909	4169	4517	5254	5798	5548	2336	2470	2054
MGG_00457	gene:MGG_00457	GO:0003674(molecular_function);GO:0005575(cellular_component);GO:0008150(biological_process)	NA	hypothetical protein	2.44502	2.78407	4.65782	4.04908	3.63748	3.86071	2.01316	1.6992	1.52273	2.72573	3.08371	2.22841	298	379	666	582	509	576	257	230	219	315	372	274
MGG_00458	gene:MGG_00458	GO:0000111(nucleotide-excision repair factor 2 complex);GO:0005200(structural constituent of cytoskeleton);GO:0005509(calcium ion binding);GO:0005825(half bridge of spindle pole body);GO:0005829(cytosol);GO:0007020(microtubule nucleation);GO:0043161(proteasome-mediated ubiquitin-dependent protein catabolic process);GO:0043549(regulation of kinase activity);GO:0044732(mitotic spindle pole body);GO…	NA	caltractin	32.1528	32.3344	37.249	28.5743	32.3239	28.8366	28.0488	23.7743	23.4031	21.8425	20.0961	20.681	2129	2388	2893	2231	2458	2337	1941	1745	1824	1372	1317	1380
MGG_00459	gene:MGG_00459	GO:0003674(molecular_function);GO:0008150(biological_process)	NA	hypothetical protein	19.2679	17.3019	26.5545	14.9504	13.6896	16.0256	25.4673	21.4974	22.0251	24.5689	28.8707	38.8209	1752	1755	2832	1603	1430	1784	2420	2167	2357	2119	2597	3557
MGG_00460	gene:MGG_00460	GO:0005575(cellular_component)	03030(DNA replication);04111(Cell cycle - yeast);04113(Meiosis - yeast)	rhamnolipids biosynthesis 3-oxoacyl-	42.2779	37.6583	46.5159	32.8998	31.3724	37.9171	51.6359	42.58	42.7117	48.9985	67.2707	82.1181	5115	5083	6603	4694	4360	5617	6529	5712	6082	5623	8052	10013
MGG_00461	gene:MGG_00461	GO:0003674(molecular_function);GO:0005575(cellular_component);GO:0008150(biological_process)	NA	hypothetical protein	2.67621	2.4469	4.04544	2.65151	2.05207	2.53376	2.79918	2.32029	2.66685	3.72104	3.08563	2.55464	299	305	529	349	263	346	326	287	350	394	341	287
MGG_00464	gene:MGG_00464	GO:0001406(glycerophosphodiester transmembrane transporter activity);GO:0001407(glycerophosphodiester transmembrane transport);GO:0005887(integral component of plasma membrane)	NA	MFS phospholipid transporter Git1	38.3572	32.507	28.7785	25.3171	25.7663	27.83	21.5965	22.0043	21.3493	25.3806	30.1219	22.4089	5683	5373	5003	4423	4385	5048	3344	3615	3723	3567	4416	3346
MGG_00466	gene:MGG_00466	GO:0000131(incipient cellular bud site);GO:0000329(fungal-type vacuole membrane);GO:0000750(pheromone-dependent signal transduction involved in conjugation with cellular fusion);GO:0000902(cell morphogenesis);GO:0000905(sporocarp development involved in asexual reproduction);GO:0000920(cell separation after cytokinesis);GO:0001403(invasive growth in response to glucose limitation);GO:0001411(hyph…	04011(MAPK signaling pathway - yeast);04144(Endocytosis);04933(AGE-RAGE signaling pathway in diabetic complications)	cell division control protein 42	59.9384	55.426	56.2945	56.3722	55.603	58.6041	44.6796	44.0318	44.3235	53.3332	51.618	54.7407	15775	16273	17383	17495	16809	18883	12289	12849	13730	13314	13440	14519
MGG_00467	gene:MGG_00467	GO:0003674(molecular_function);GO:0008150(biological_process)	NA	hypothetical protein	4.13207	4.1795	6.22898	5.01127	5.04578	4.84578	2.63547	2.69869	2.34755	3.76797	3.57588	2.93218	938	1058	1658	1341	1315	1346	625	679	627	811	803	671
MGG_00468	gene:MGG_00468	GO:0005216(ion channel activity);GO:0005247(voltage-gated chloride channel activity);GO:0006821(chloride transport);GO:0016020(membrane);GO:0055085(transmembrane transport)	NA	chloride channel protein 5	14.4322	12.7087	16.0017	13.7905	14.7957	14.5704	9.12061	8.45201	7.0156	8.15434	7.99926	7.87533	3145	3090	4092	3544	3704	3888	2078	2043	1800	1686	1725	1730
MGG_00469	gene:MGG_00469	GO:0003674(molecular_function);GO:0030176(integral component of endoplasmic reticulum membrane);GO:0034975(protein folding in endoplasmic reticulum);GO:0071944(cell periphery)	NA	hypothetical protein	10.2024	10.8115	10.8008	11.7273	11.2681	13.9276	4.81958	5.10293	4.42411	7.70575	8.63853	7.40012	2613	3089	3245	3541	3315	4367	1290	1449	1334	1872	2189	1910
MGG_00470	gene:MGG_00470	GO:0000166(nucleotide binding);GO:0000228(nuclear chromosome);GO:0003723(RNA binding);GO:0005829(cytosol);GO:0007127(meiosis I);GO:0007165(signal transduction);GO:0031139(positive regulation of conjugation with cellular fusion);GO:0033620(Mei2 nuclear dot complex);GO:0034064(Tor2-Mei2-Ste11 complex);GO:0051728(cell cycle switching, mitotic to meiotic cell cycle);GO:1904514(positive regulation of …	NA	hypothetical protein	0.833084	0.522621	1.37773	0.921558	1.28364	1.24849	1.52627	1.47731	1.34496	1.1386	1.61308	1.11687	134	94	259	174	236	245	255	262	253	173	255	180
MGG_00471	gene:MGG_00471	GO:0000145(exocyst);GO:0003674(molecular_function);GO:0006904(vesicle docking involved in exocytosis)	NA	exocyst complex component Sec15	32.6784	35.9994	34.3932	33.156	32.0677	35.3834	22.6201	24.5737	22.0833	25.7579	26.5522	23.1098	7000	8603	8644	8375	7891	9280	5064	5837	5568	5234	5627	4989
MGG_00472	gene:MGG_00472	GO:0008150(biological_process)	NA	transcriptional activator hap5	38.0686	38.4602	41.9318	34.911	32.1297	39.7616	19.551	17.1663	16.1678	22.8835	20.2148	22.8987	4949	5578	6396	5352	4798	6328	2657	2475	2474	2822	2600	3000
MGG_00473	gene:MGG_00473	GO:0003674(molecular_function);GO:0005730(nucleolus);GO:0008150(biological_process)	00970(Aminoacyl-tRNA biosynthesis)	rRNA-processing protein FCF2	22.2856	25.3732	32.7577	26.7696	20.1988	27.8327	15.4358	14.8548	11.5433	21.3442	19.9966	21.5396	1735	2203	2991	2457	1806	2652	1256	1282	1058	1576	1540	1690
MGG_00475	gene:MGG_00475	GO:0005575(cellular_component)	NA	hypothetical protein	12.2546	12.009	15.0757	10.3896	11.7321	13.8394	4.24969	4.6745	4.28114	6.53711	6.50269	5.72971	3422	3741	4940	3422	3763	4732	1241	1448	1408	1732	1797	1613
MGG_00476	AMPP	GO:0005575(cellular_component)	NA	xaa-Pro aminopeptidase 1	40.7321	40.1507	56.1282	36.2986	36.5677	43.031	25.1507	26.3475	23.3446	27.3924	25.9156	25.576	7731	8501	12499	8124	7972	9999	4989	5545	5215	4932	4866	4892
MGG_00477	gene:MGG_00477	GO:0003674(molecular_function);GO:0005575(cellular_component);GO:0008150(biological_process)	NA	hypothetical protein	5.94408	6.28406	7.96841	4.82433	4.74431	5.46782	7.96656	6.57807	7.0375	5.85809	5.95507	6.98025	1126	1328	1771	1078	1032	1268	1577	1382	1569	1053	1116	1333
MGG_00478	gene:MGG_00478	GO:0003674(molecular_function);GO:0005634(nucleus);GO:0005829(cytosol);GO:0031929(TOR signaling);GO:0032516(positive regulation of phosphoprotein phosphatase activity);GO:1900437(regulation of filamentous growth of a population of unicellular organisms in response to chemical stimulus)	04138(Autophagy - yeast)	type 2A phosphatase activator TIP41	15.0355	13.9629	15.9451	11.6696	12.8458	16.1352	7.327	7.18787	6.21878	9.46913	11.1153	9.60361	1749	1811	2175	1600	1716	2297	891	927	851	1045	1279	1126
MGG_00479	gene:MGG_00479	GO:0005575(cellular_component)	NA	AUR protein kinase	13.1849	13.7801	13.1645	16.8599	14.891	13.2668	10.711	11.3488	9.24781	19.0198	17.5314	19.4925	1745	2034	2044	2631	2264	2150	1482	1665	1441	2388	2295	2600
MGG_00480	ATP23	NA	NA	metalloprotease ATP23	12.9623	13.6327	20.4954	23.6637	21.7781	21.3846	10.0735	9.56339	9.94073	12.2402	11.0091	12.5751	1222	1434	2267	2630	2358	2468	993	1000	1103	1095	1027	1195
MGG_00481	gene:MGG_00481	GO:0004349(glutamate 5-kinase activity);GO:0005737(cytoplasm);GO:0006561(proline biosynthetic process)	00330(Arginine and proline metabolism);00332(Carbapenem biosynthesis)	glutamate 5-kinase	24.4463	27.5295	35.4584	24.9584	24.5812	30.2038	11.3065	10.2206	10.9523	15.268	16.288	13.281	3221	4046	5481	3878	3720	4872	1557	1493	1699	1908	2123	1764
MGG_00482	gene:MGG_00482	GO:0005575(cellular_component);GO:0008150(biological_process)	NA	60S ribosome subunit biogenesis protein NIP7	19.6203	18.2038	20.1765	22.905	21.3389	21.2648	16.912	12.7621	11.5608	19.2589	17.847	21.4641	1261	1305	1521	1735	1575	1673	1136	909	874	1174	1135	1390
MGG_00485	gene:MGG_00485	GO:0000287(magnesium ion binding);GO:0003684(damaged DNA binding);GO:0003887(DNA-directed DNA polymerase activity);GO:0005730(nucleolus);GO:0016779(nucleotidyltransferase activity);GO:0035861(site of double-strand break);GO:0042276(error-prone translesion synthesis);GO:0070987(error-free translesion synthesis);GO:0072686(mitotic spindle)	NA	DNA polymerase IV	1.43272	1.3691	2.84233	1.70343	1.6823	1.73579	1.90762	2.33478	1.94633	1.51933	2.01585	1.25835	426	454	991	597	574	631	592	769	681	428	593	377
MGG_00486	gene:MGG_00486	GO:0005575(cellular_component)	NA	hypothetical protein	1.12394	1.60952	2.05588	1.23873	1.42403	2.08653	3.47771	2.02908	2.47916	4.35533	3.46465	5.98315	79	126	169	102	114	179	254	157	204	288	239	421
MGG_00487	OCT1	GO:0005575(cellular_component)	NA	mitochondrial intermediate peptidase	6.09226	5.97385	8.95309	9.42637	9.17662	9.64715	4.84223	5.45712	3.78166	7.24792	7.5984	4.91804	1349	1476	2326	2461	2334	2615	1121	1340	986	1523	1665	1098
MGG_00488	gene:MGG_00488	GO:0042407(cristae formation);GO:0044284(mitochondrial crista junction);GO:0061617(MICOS complex)	NA	hypothetical protein	62.0438	62.1999	65.4217	78.4025	73.0917	76.462	43.7846	42.2008	33.1487	50.7881	46.1317	47.4683	6019	6731	7446	8969	8144	9081	4439	4539	3785	4673	4428	4641
MGG_00489	TPC1	GO:0003735(structural constituent of ribosome);GO:0006412(translation)	NA	mitochondrial thiamine pyrophosphate carrier 1	22.7174	23.3851	20.2968	19.6383	21.2798	21.7103	14.3135	12.9689	9.76284	17.2861	19.0507	15.8298	2539	2916	2662	2588	2732	2971	1672	1607	1285	1833	2107	1783
MGG_00490	gene:MGG_00490	GO:0003674(molecular_function);GO:0005575(cellular_component);GO:0008150(biological_process)	NA	hypothetical protein	24.9489	25.5358	31.1859	36.6975	33.2545	28.4759	39.8896	41.6993	37.686	53.8201	50.8997	38.4148	3517	4016	5158	6100	5385	4915	5877	6518	6253	7197	7099	5458
MGG_00491	gene:MGG_00491	GO:0005575(cellular_component)	04146(Peroxisome)	superoxide dismutase	48.3567	47.1337	41.0994	44.7017	41.6569	44.0635	36.2231	33.7458	31.7325	35.7298	34.2898	40.0566	5190	5643	5176	5658	5136	5790	4063	4016	4009	3638	3641	4333
MGG_00492	gene:MGG_00492	GO:0003674(molecular_function);GO:0005575(cellular_component);GO:0008150(biological_process)	NA	hypothetical protein	5.24939	6.10788	4.39052	5.30653	5.2239	5.17546	4.50782	4.51017	4.32404	7.78868	8.67493	6.80001	2204	2861	2163	2628	2520	2661	1978	2100	2137	3102	3604	2878
MGG_00494	gene:MGG_00494	GO:0000768(syncytium formation by plasma membrane fusion);GO:0000981(RNA polymerase II transcription factor activity, sequence-specific DNA binding);GO:0005634(nucleus);GO:0006351(transcription, DNA-templated);GO:0006355(regulation of transcription, DNA-templated);GO:0008270(zinc ion binding);GO:0030437(ascospore formation);GO:0030448(hyphal growth);GO:0042752(regulation of circadian rhythm);GO:0…	NA	transcriptional regulatory protein Pro-1	49.3112	51.5921	52.8409	48.6292	48.7673	51.3051	56.122	53.0946	50.308	70.9574	72.3383	58.8846	11800	13771	14835	13721	13404	15030	14034	14086	14168	16105	17124	14200
MGG_00495	gene:MGG_00495	GO:0003674(molecular_function);GO:0005575(cellular_component);GO:0008150(biological_process)	NA	hypothetical protein	41.1148	39.874	25.2054	40.9105	41.6089	35.7442	131.82	111.724	117.455	104.44	100.503	157.995	5919	6403	4257	6944	6880	6300	19830	17831	19899	14260	14312	22920
MGG_00496	gene:MGG_00496	GO:0006865(amino acid transport);GO:0006888(ER to Golgi vesicle-mediated transport);GO:0030176(integral component of endoplasmic reticulum membrane);GO:0051082(unfolded protein binding)	NA	ER membrane protein SH3	40.2324	38.7696	36.7726	39.5158	43.5235	44.8531	24.2053	23.6881	23.6802	30.0398	35.0328	31.1748	4482	4818	4806	5191	5569	6117	2818	2926	3105	3174	3861	3500
MGG_00497	gene:MGG_00497	GO:0003674(molecular_function);GO:0005575(cellular_component);GO:0008150(biological_process)	NA	hypothetical protein	2.67845	2.52294	2.11163	2.48223	3.05541	2.48238	1.58041	1.14082	1.21422	3.299	2.82844	2.48972	747	785	691	817	979	848	461	353	399	873	781	700
MGG_00499	gene:MGG_00499	GO:0052689(carboxylic ester hydrolase activity)	NA	acetylcholinesterase	4.52064	5.7837	4.03232	5.60895	5.70629	4.51816	1.60274	2.66332	1.71119	3.02523	2.86382	2.93574	617	880	645	902	894	755	229	403	275	392	387	404
MGG_00500	gene:MGG_00500	GO:0003674(molecular_function);GO:0005634(nucleus);GO:0005829(cytosol);GO:0008150(biological_process)	NA	meiotically up-regulated 71 protein	8.06996	7.75314	11.7143	9.47048	10.0609	10.2826	6.60611	6.37352	6.15833	4.94829	4.43608	3.05186	2636	2825	4488	3647	3774	4111	2255	2308	2367	1533	1434	1005
MGG_00501	gene:MGG_00501	GO:0008150(biological_process);GO:0009405(pathogenesis)	NA	CGBP1	159.152	158.587	179.406	232.279	234.942	215.026	98.6485	103.901	89.1772	86.9657	85.5686	75.0422	32496	36121	42978	55925	55100	53752	21050	23521	21431	16843	17285	15442
MGG_00503	gene:MGG_00503	GO:0004144(diacylglycerol O-acyltransferase activity);GO:0005783(endoplasmic reticulum);GO:0005811(lipid droplet);GO:0006672(ceramide metabolic process);GO:0016021(integral component of membrane);GO:0019432(triglyceride biosynthetic process);GO:0035356(cellular triglyceride homeostasis);GO:0140042(lipid droplet formation)	00561(Glycerolipid metabolism)	diacylglycerol O-acyltransferase 2A	70.583	66.8582	60.2967	72.516	77.3774	78.0452	24.6473	24.6239	23.2279	31.5189	30.7382	19.6247	17054	18019	17092	20660	21473	23085	6224	6596	6605	7223	7347	4779
MGG_00504	gene:MGG_00504	GO:0000909(sporocarp development involved in sexual reproduction);GO:0003676(nucleic acid binding);GO:0005575(cellular_component);GO:0043935(sexual sporulation resulting in formation of a cellular spore);GO:0043941(positive regulation of sexual sporulation resulting in formation of a cellular spore);GO:0048315(conidium formation);GO:0075308(negative regulation of conidium formation)	NA	zinc finger protein 740	13.3172	14.6151	17.6021	20.3175	17.7594	18.5435	10.7451	11.0378	9.63788	10.1925	11.3156	10.1929	3341	4090	5181	6010	5117	5695	2817	3070	2846	2425	2808	2577
MGG_00505	gene:MGG_00505	NA	NA	septation protein SUN4	1632.71	1480.35	1498.21	1898.2	1961.83	1976.45	1213.91	1248.3	1199.68	1157.84	1104.82	1258.23	227309	229902	244717	311619	313720	336877	176617	192681	196574	152895	152168	176536
MGG_00506	VPS10	GO:0003674(molecular_function);GO:0008150(biological_process)	NA	hypothetical protein	17.1301	17.4682	22.9256	28.4222	27.0715	24.355	12.3093	13.182	9.85856	13.1089	11.0454	9.50729	6474	7365	10165	12666	11752	11269	4862	5524	4385	4699	4130	3621
MGG_00509	gene:MGG_00509	GO:0003674(molecular_function);GO:0005783(endoplasmic reticulum);GO:0046521(sphingoid catabolic process)	NA	hypothetical protein	70.2552	66.7841	66.0267	69.2522	70.3265	74.8654	61.0565	64.2954	62.2653	74.8035	83.0994	76.552	8893	9430	9806	10337	10225	11602	8077	9024	9276	8981	10406	9766
MGG_00510	gene:MGG_00510	GO:0003674(molecular_function);GO:0005575(cellular_component);GO:0008150(biological_process)	NA	hypothetical protein	0.930069	0.763262	0.200642	1.50695	0.47105	0.72343	1.50569	1.5173	1.20199	1.78222	1.905	3.20096	71	65	18	136	42	68	121	129	108	129	144	247
MGG_00511	gene:MGG_00511	NA	NA	hypothetical protein	0.0001	0.0001	0.0001	0.0001	0.0001	0.174873	0.129154	0.0001	0.097831	0.080466	0.0001	0.0001	0	0	0	0	0	11	7	0	6	4	0	0
MGG_00512	gene:MGG_00512	GO:0003674(molecular_function);GO:0005575(cellular_component);GO:0008150(biological_process)	NA	hypothetical protein	0.222158	0.0001	0.013755	0.105623	0.077067	0.0001	0.174308	0.146668	0.0001	0.57253	0.615334	0.479295	6	0	1	4	3	0	5	5	0	15	17	13
MGG_00513	gene:MGG_00513	GO:0003674(molecular_function);GO:0005575(cellular_component);GO:0007275(multicellular organism development)	NA	hypothetical protein	2.08049	1.46852	3.1927	2.32294	1.30839	1.20994	2.69019	2.26808	2.84471	2.46418	3.68945	2.34618	55	43	98	72	40	39	74	66	88	61	95	62
MGG_00514	gene:MGG_00514	GO:0000723(telomere maintenance);GO:0003729(mRNA binding);GO:0005634(nucleus);GO:0005737(cytoplasm)	NA	Poly(rC)-binding protein 3	43.8862	43.9665	46.3395	45.0591	44.0447	46.0593	30.0069	30.0763	20.6777	39.2761	42.8783	42.5018	9577	10702	11864	11594	11040	12305	6843	7277	5311	8129	9257	9347
MGG_00517	gene:MGG_00517	GO:0005829(cytosol);GO:0008478(pyridoxal kinase activity);GO:0009443(pyridoxal 5'-phosphate salvage);GO:0042816(vitamin B6 metabolic process)	00750(Vitamin B6 metabolism)	pyridoxal kinase	34.9744	35.7809	32.3743	45.4828	45.0667	51.2381	10.7924	11.5001	10.6332	23.3733	25.9827	20.3008	4250	4850	4615	6516	6289	7622	1371	1550	1521	2694	3123	2486
MGG_00518	gene:MGG_00518	GO:0005634(nucleus);GO:0006272(leading strand elongation);GO:0006298(mismatch repair);GO:0019985(translesion synthesis);GO:0030337(DNA polymerase processivity factor activity);GO:0043626(PCNA complex)	03030(DNA replication);03410(Base excision repair);03420(Nucleotide excision repair);03430(Mismatch repair)	proliferating cell nuclear antigen	42.2478	39.264	35.8509	32.5389	29.9058	38.2164	12.3083	9.94765	11.3862	17.226	14.043	16.5241	4175	4329	4157	3792	3395	4624	1272	1090	1325	1615	1373	1646
MGG_00519	gene:MGG_00519	GO:0005634(nucleus);GO:0006272(leading strand elongation);GO:0006298(mismatch repair);GO:0019985(translesion synthesis);GO:0030337(DNA polymerase processivity factor activity);GO:0043626(PCNA complex)	NA	hypothetical protein	7.60181	9.5816	9.3777	9.15016	9.74833	9.60833	5.56443	4.65415	4.29533	10.2207	7.67497	6.85426	1465	2059	2120	2079	2157	2266	1121	994	974	1868	1463	1331
MGG_00520	gene:MGG_00520	GO:0003674(molecular_function);GO:0008150(biological_process)	03030(DNA replication);03410(Base excision repair);03420(Nucleotide excision repair);03430(Mismatch repair)	hypothetical protein	13.1594	14.7039	13.2855	16.5279	16.8312	15.5738	8.94014	9.29353	7.33401	14.2103	14.7337	10.6637	964	1202	1142	1428	1416	1397	685	755	633	988	1068	788
MGG_00521	gene:MGG_00521	GO:0005575(cellular_component)	NA	hypothetical protein	27.8962	27.9975	28.3431	31.8715	28.5405	29.5173	34.6563	33.4318	29.975	41.4396	45.6005	43.8316	7065	7909	8421	9517	8302	9152	9172	9387	8934	9954	11424	11186
MGG_00522	gene:MGG_00522	GO:0003674(molecular_function);GO:0005575(cellular_component)	NA	hypothetical protein	108.683	121.406	148.272	188.002	172.749	157.982	173.269	172.002	154.705	181.126	169.942	164.16	15755	19633	25218	32136	28764	28038	26250	27644	26395	24905	24372	23983
MGG_00523	gene:MGG_00523	GO:0005575(cellular_component);GO:0008150(biological_process)	NA	pre-mRNA-splicing factor ATP-dependent RNA helicase PRP2	1.71619	2.68486	4.06385	3.28444	4.2928	3.28684	2.2905	1.81012	1.60057	2.99388	2.08647	1.83363	323	563	895	727	926	756	450	377	354	533	388	347
MGG_00527	gene:MGG_00527	GO:0003674(molecular_function);GO:0005575(cellular_component);GO:0008150(biological_process)	NA	hypothetical protein	786.084	689.267	592.863	1095.48	1158.55	1110.44	1000.64	1025.78	1053.94	1616.78	1678.43	1461.63	35643	34863	31539	58570	60338	61641	47415	51566	56243	69532	75288	66789
MGG_00528	gene:MGG_00528	GO:0005575(cellular_component)	00510(N-Glycan biosynthesis)	sterol esterase 2	11.487	12.1158	13.9561	14.6619	12.623	13.1969	2.67089	3.15315	2.34282	3.90479	3.90678	2.91854	2686	3161	3829	4043	3391	3778	653	818	645	867	904	688
MGG_00529	gene:MGG_00529	GO:0005575(cellular_component);GO:0008150(biological_process)	04146(Peroxisome)	peroxisomal biogenesis factor 6	4.044	3.64279	6.2539	6.80458	6.46331	6.26639	3.14578	3.39434	2.74646	4.7024	3.32334	3.6003	1346	1353	2442	2670	2471	2553	1094	1253	1076	1485	1094	1208
MGG_00530	gene:MGG_00530	GO:0005575(cellular_component)	00500(Starch and sucrose metabolism)	endoglucanase E1	28.042	26.5798	36.3917	37.0484	35.7735	35.4173	33.0486	33.85	31.2167	25.3768	26.722	23.6601	4502	4760	6854	7013	6596	6960	5544	6024	5898	3864	4244	3828
MGG_00531	gene:MGG_00531	GO:0003674(molecular_function);GO:0005575(cellular_component);GO:0008150(biological_process)	04138(Autophagy - yeast)	hypothetical protein	1.68404	1.58872	1.40012	1.7947	1.5742	1.35294	1.32826	1.44516	1.56235	2.23738	2.19252	1.23813	335	353	327	421	360	330	276	319	366	422	431	248
MGG_00532	gene:MGG_00532	GO:0008150(biological_process)	NA	hypothetical protein	33.9929	37.0528	44.218	34.1986	34.8865	41.1888	14.9158	16.4556	14.419	13.2533	10.0566	9.82789	6008	7305	9168	7127	7082	8912	2755	3225	2999	2222	1759	1751
MGG_00534	gene:MGG_00534	GO:0005575(cellular_component)	00030(Pentose phosphate pathway);00040(Pentose and glucuronate interconversions)	ribulose-phosphate 3-epimerase	45.3872	39.489	59.7202	41.6581	43.5343	47.1647	24.8819	25.8684	22.726	23.8243	24.2697	20.5854	5614	5448	8666	6075	6185	7142	3216	3547	3308	2795	2970	2566
MGG_00535	gene:MGG_00535	GO:0005575(cellular_component)	NA	hypothetical protein	37.257	39.403	34.2704	32.4174	33.3066	33.0556	37.6813	43.4218	41.3457	39.3476	41.1516	42.7425	9865	11639	10647	10122	10130	10716	10427	12748	12885	9882	10780	11406
MGG_00537	gene:MGG_00537	GO:0005887(integral component of plasma membrane);GO:0008519(ammonium transmembrane transporter activity);GO:0015695(organic cation transport);GO:0019740(nitrogen utilization);GO:0072488(ammonium transmembrane transport);GO:0072488(ammonium transmembrane transport)	NA	ammonium transporter MEP1	311.222	302.052	264.419	393.666	407.144	333.725	303.004	294.788	286.989	336.126	361.602	332.441	59680	64612	59488	89013	89676	78347	60721	62673	64770	61136	68598	64245
MGG_00538	gene:MGG_00538	GO:0005575(cellular_component);GO:0008150(biological_process)	00730(Thiamine metabolism);00740(Riboflavin metabolism)	acid phosphatase	25.2113	23.0399	23.0029	25.8206	29.5518	24.4155	12.0385	11.9803	10.0941	20.0255	18.5676	15.3834	3959	4036	4238	4781	5330	4694	1976	2086	1866	2983	2885	2435
MGG_00539	gene:MGG_00539	GO:0003674(molecular_function);GO:0005575(cellular_component);GO:0008150(biological_process)	NA	hypothetical protein	1231.87	1179.82	859.349	1006.25	1044.15	929.619	1128.44	1138.07	1198.04	1067.64	1050.76	1278.25	97746	104430	80000	94149	95163	90307	93573	100120	111882	80352	82483	102216
MGG_00540	gene:MGG_00540	GO:0003674(molecular_function);GO:0005575(cellular_component);GO:0008150(biological_process)	NA	hypothetical protein	25.7552	30.56	45.8439	42.2426	37.3776	40.3475	32.7092	34.1971	32.7597	30.1498	33.1095	28.0052	4056	5368	8470	7844	6761	7778	5383	5970	6072	4503	5158	4444
MGG_00541	gene:MGG_00541	GO:0003674(molecular_function);GO:0005575(cellular_component);GO:0008150(biological_process)	NA	hypothetical protein	15.1606	15.9074	16.366	12.5366	13.0995	13.7169	7.85084	7.61574	8.00906	8.81638	9.15671	8.33817	3183	3726	4031	3104	3159	3526	1723	1773	1979	1756	1902	1764
MGG_00542	gene:MGG_00542	GO:0003674(molecular_function);GO:0005575(cellular_component);GO:0008150(biological_process)	NA	hypothetical protein	1.28522	1.08473	1.8353	1.60943	1.30385	1.11499	1.28653	0.631245	0.588691	1.23814	1.27436	1.81225	150	141	250	221	174	159	157	82	81	137	147	212
MGG_00543	gene:MGG_00543	GO:0005576(extracellular region);GO:0005634(nucleus);GO:0005829(cytosol);GO:0006508(proteolysis);GO:0008236(serine-type peptidase activity)	03040(Spliceosome)	hypothetical protein	65.0585	60.537	62.8863	48.8229	51.3588	60.6997	34.883	38.8394	33.534	55.3985	56.7705	51.7746	10311	10702	11693	9124	9349	11777	5778	6825	6255	8328	8901	8269
MGG_00544	gene:MGG_00544	GO:0003674(molecular_function)	NA	hypothetical protein	8.32291	11.6087	13.8586	11.921	11.194	10.001	9.53089	9.21599	8.87257	12.0761	12.5715	14.218	356	554	695	601	550	524	426	437	447	490	532	613
MGG_00545	gene:MGG_00545	GO:0003674(molecular_function);GO:0005575(cellular_component)	NA	hypothetical protein	3.51385	5.12371	4.80393	4.92229	4.51023	4.48696	3.33897	3.62361	3.00886	8.38102	8.8049	8.42315	553	899	886	913	815	864	549	632	557	1250	1370	1335
MGG_00546	gene:MGG_00546	NA	03010(Ribosome)	60S ribosomal protein L44	750.815	844.073	1120.69	758.326	826.942	898.684	806.953	813.87	1074.78	990.861	1019.84	929.409	17513	21962	30668	20857	22155	25663	19670	21047	29505	21922	23533	21847
MGG_00547	gene:MGG_00547	GO:0005777(peroxisome);GO:0005829(cytosol);GO:0006281(DNA repair);GO:0008413(8-oxo-7,8-dihydroguanosine triphosphate pyrophosphatase activity)	NA	NUDIX domain-containing protein	44.8498	40.7362	50.1183	52.0632	49.8792	56.5618	29.4936	29.0926	26.8018	50.0202	39.2879	44.488	3393	3438	4448	4644	4334	5238	2332	2440	2387	3589	2940	3392
MGG_00548	gene:MGG_00548	NA	NA	CTR2 short splice ;CTR2 short splice, variant	693.466	710.983	679.752	682.557	685.535	551.389	1200.98	1308.43	1288.85	879.222	874.711	1063.79	74324	85004	85476	86262	84394	72351	134518	155478	162578	89381	92746	114903
MGG_00549	BNA1	GO:0005575(cellular_component)	00380(Tryptophan metabolism)	3-hydroxyanthranilate 3,4-dioxygenase	111.775	113.68	113.315	152.305	150.576	141.063	106.786	97.6091	108.93	105.209	105.709	97.8775	8439	9574	10037	13559	13058	13039	8426	8171	9679	7534	7896	7447
MGG_00552	gene:MGG_00552	GO:0003993(acid phosphatase activity);GO:0005576(extracellular region);GO:0009277(fungal-type cell wall);GO:0019521(D-gluconate metabolic process)	00730(Thiamine metabolism);00740(Riboflavin metabolism)	acid phosphatase	197.954	179.913	200.779	253.751	252.396	238.815	161.492	162.88	147.797	211.828	181.207	125.553	20023	20300	23827	30265	29323	29573	17071	18266	17595	20323	18133	12799
MGG_00554	gene:MGG_00554	GO:0003674(molecular_function);GO:0005575(cellular_component);GO:0008150(biological_process)	NA	hypothetical protein	1.49251	0.768782	0.695643	1.08961	1.09409	1.40505	2.06607	2.30539	1.72351	4.16379	4.0689	1.8867	93	54	51	80	79	107	135	159	127	246	251	119
MGG_00555	gene:MGG_00555	GO:0003674(molecular_function);GO:0005575(cellular_component);GO:0008150(biological_process)	NA	hypothetical protein	11.4886	12.1688	13.038	14.4092	12.9349	14.1085	8.14899	7.29757	6.28111	10.2114	10.0425	9.54915	2059	2433	2741	3045	2663	3096	1526	1450	1325	1736	1781	1725
MGG_00556	gene:MGG_00556	GO:0003674(molecular_function);GO:0005575(cellular_component);GO:0008150(biological_process)	NA	hypothetical protein	65.3556	70.872	61.8079	33.9502	35.2839	40.3235	36.4031	32.1114	39.935	18.1976	17.8349	32.8625	1482	1793	1644	908	919	1120	863	808	1066	392	401	751
MGG_00559	gene:MGG_00559	GO:0002181(cytoplasmic translation);GO:0005737(cytoplasm);GO:0008175(tRNA methyltransferase activity);GO:0030488(tRNA methylation)	NA	tRNA (uridine-2'-O-)-methyltransferase TRM7	10.0957	9.91484	13.9509	12.2462	13.7456	14.423	7.56593	7.7223	6.2847	10.488	10.0102	8.07148	1047	1147	1698	1498	1638	1831	820	888	767	1032	1027	844
MGG_00560	gene:MGG_00560	GO:0004004(ATP-dependent RNA helicase activity);GO:0010501(RNA secondary structure unwinding)	NA	ATP-dependent RNA helicase MAK5	6.57622	7.29558	10.2489	8.25124	7.68203	8.48008	6.29909	6.89022	6.38811	7.59086	7.22497	8.01796	1241	1535	2268	1835	1664	1958	1242	1441	1418	1358	1348	1524
MGG_00561	gene:MGG_00561	GO:0003674(molecular_function);GO:0005575(cellular_component);GO:0008150(biological_process)	NA	hypothetical protein	1.81359	2.93127	3.05682	1.20123	1.26699	1.24192	2.65031	2.75363	1.50926	1.38944	1.09296	1.9445	149	268	294	116	120	125	227	250	146	108	89	161
MGG_00562	gene:MGG_00562	GO:0000140(acylglycerone-phosphate reductase activity);GO:0004316(3-oxoacyl-[acyl-carrier-protein] reductase (NADPH) activity);GO:0004806(triglyceride lipase activity);GO:0005741(mitochondrial outer membrane);GO:0005783(endoplasmic reticulum);GO:0005811(lipid droplet);GO:0006633(fatty acid biosynthetic process);GO:0006654(phosphatidic acid biosynthetic process);GO:0008137(NADH dehydrogenase (ubiq…	00564(Glycerophospholipid metabolism);00565(Ether lipid metabolism)	NADPH-dependent 1-acyldihydroxyacetone phosphate reductase	14.9622	14.1247	29.859	13.7395	11.163	15.1335	5.91658	6.27555	4.39342	4.00103	3.57388	2.70582	2130	2243	4987	2307	1826	2638	881	991	737	541	504	389
MGG_00563	gene:MGG_00563	GO:0003674(molecular_function);GO:0005575(cellular_component);GO:0008150(biological_process)	NA	hypothetical protein	0.501227	0.25383	1.18657	8.9362	8.15102	3.27142	0.388421	0.266386	0.225996	0.221206	0.530369	0.180346	39	22	107	804	715	306	31	23	21	17	41	14
MGG_00564	gene:MGG_00564	GO:0003674(molecular_function);GO:0005575(cellular_component);GO:0008150(biological_process)	NA	hypothetical protein	9.66356	10.53	9.37076	10.2148	9.6992	9.28653	9.21899	7.99578	8.2166	8.75496	7.95642	5.85581	411	500	468	512	474	484	410	377	412	353	335	251
MGG_00565	gene:MGG_00565	GO:0003674(molecular_function);GO:0005575(cellular_component)	NA	hypothetical protein	1.62825	2.60549	3.51919	3.45673	3.08518	2.71562	4.59682	7.21441	4.80209	4.60165	8.27531	3.25662	67	119	169	167	145	136	196	327	231	178	334	134
MGG_00566	gene:MGG_00566	GO:0003674(molecular_function);GO:0005575(cellular_component);GO:0008150(biological_process)	NA	hypothetical protein	1.09342	0.59306	3.91048	1.84316	1.98041	1.79762	0.887736	0.810252	0.556327	1.11434	1.20037	0.401843	87	53	365	173	181	175	74	72	52	84	95	33
MGG_00567	gene:MGG_00567	GO:0003674(molecular_function);GO:0005575(cellular_component);GO:0044271(cellular nitrogen compound biosynthetic process)	NA	hypothetical protein	3.47921	3.78331	7.14752	5.93502	5.65304	5.43555	1.87146	2.28566	2.14583	1.88319	2.13091	1.80352	1357	1646	3271	2730	2533	2596	763	989	985	697	823	709
MGG_00569	gene:MGG_00569	GO:0003674(molecular_function);GO:0008150(biological_process)	00500(Starch and sucrose metabolism)	hypothetical protein	6.78903	7.49711	9.67919	6.54421	6.85126	9.28325	4.14187	4.48465	3.88896	4.44615	4.69869	3.60693	1757	2164	2939	1997	2037	2941	1120	1287	1185	1092	1203	941
MGG_00570	gene:MGG_00570	GO:0005575(cellular_component)	NA	hypothetical protein	10.8199	8.44381	25.364	25.3333	27.1347	26.9135	16.7955	14.5332	11.9698	9.19075	8.72959	6.40269	810	705	2225	2234	2331	2464	1313	1205	1054	652	646	483
MGG_00571	gene:MGG_00571	GO:0000784(nuclear chromosome, telomeric region);GO:0003684(damaged DNA binding);GO:0006303(double-strand break repair via nonhomologous end joining);GO:0031848(protection from non-homologous end joining at telomere);GO:0035312(5'-3' exodeoxyribonuclease activity);GO:0036297(interstrand cross-link repair)	NA	hypothetical protein	3.53481	4.66254	6.13272	5.38207	5.03638	5.33975	1.91806	2.03581	1.65233	1.91576	1.98828	1.21869	668	983	1359	1199	1093	1235	379	427	368	344	372	232
MGG_00572	gene:MGG_00572	GO:0004497(monooxygenase activity);GO:0005506(iron ion binding);GO:0005575(cellular_component);GO:0020037(heme binding)	NA	cytochrome P450	24.3294	20.4248	21.9315	17.8304	18.4341	20.4477	12.4453	14.4692	11.1474	17.0992	15.89	14.6563	2912	2727	3080	2517	2534	2996	1557	1920	1571	1941	1882	1768
MGG_00573	gene:MGG_00573	GO:0005575(cellular_component);GO:0008150(biological_process);GO:0019748(secondary metabolic process)	NA	hypothetical protein	3.12839	3.14509	5.00267	2.9434	2.09804	2.62357	1.61998	1.19488	1.37815	2.06053	1.90848	1.52067	211	236	395	234	162	216	114	89	109	132	127	103
MGG_00574	gene:MGG_00574	GO:0004553(hydrolase activity, hydrolyzing O-glycosyl compounds);GO:0005575(cellular_component);GO:0005975(carbohydrate metabolic process)	NA	galactan 1,3-beta-galactosidase	3.10647	3.6175	3.64297	1.04248	1.06781	1.62293	0.863056	0.95515	1.10106	1.01407	1.28557	1.93199	342	444	470	136	135	219	100	117	143	106	140	214
MGG_00575	gene:MGG_00575	GO:0003674(molecular_function);GO:0005575(cellular_component)	NA	hypothetical protein	4.0837	4.40614	2.99617	1.9423	2.38279	2.02337	0.602627	0.82495	1.02344	1.63917	1.59858	1.74438	630	759	543	354	423	383	98	142	186	240	244	272
MGG_00576	gene:MGG_00576	GO:0003674(molecular_function);GO:0008150(biological_process)	NA	hypothetical protein	7.14041	7.57655	8.43616	7.61723	7.89223	8.26027	6.47172	5.88786	5.82856	10.5794	9.68424	11.1689	439	520	609	553	558	622	416	402	422	617	589	692
MGG_00577	gene:MGG_00577	GO:0005575(cellular_component);GO:0008150(biological_process)	NA	hypothetical protein	4.31874	4.2471	6.8335	5.32	5.0455	4.9747	2.59938	3.44641	3.38063	3.3407	3.6454	3.4807	616	675	1142	894	826	868	387	545	567	452	514	500
MGG_00578	gene:MGG_00578	GO:0005575(cellular_component);GO:0008150(biological_process)	NA	hypothetical protein	2.23238	1.89988	1.86997	1.40544	1.73293	1.50329	1.07411	1.372	0.874975	1.12277	1.34115	1.34938	327	311	322	243	292	270	165	223	151	156	195	200
MGG_00579	gene:MGG_00579	GO:0003674(molecular_function);GO:0005575(cellular_component);GO:0008150(biological_process)	NA	hypothetical protein	0.304051	0.300416	0.739179	0.640501	0.940551	1.12166	0.540423	0.272435	0.391582	0.507226	0.393799	0.869047	25	28	71	62	89	112	47	25	38	40	32	72
MGG_00580	gene:MGG_00580	GO:0003674(molecular_function);GO:0005575(cellular_component);GO:0008150(biological_process)	NA	hypothetical protein	0.313713	0.36087	0.426307	0.20897	0.445548	0.321175	0.41476	0.0001	0.41873	0.185827	0.480694	0.275729	15	19	23	12	24	18	20	0	23	9	22	13
MGG_00581	gene:MGG_00581	GO:0003674(molecular_function);GO:0005575(cellular_component);GO:0008150(biological_process)	NA	hypothetical protein	0.179197	0.459432	0.442325	0.742214	0.411245	0.357726	0.117286	0.549532	0.257617	0.689578	0.351403	0.091395	7	20	20	33	18	17	5	23	12	25	13	4
MGG_00583	gene:MGG_00583	GO:0004553(hydrolase activity, hydrolyzing O-glycosyl compounds);GO:0005975(carbohydrate metabolic process);GO:0043231(intracellular membrane-bounded organelle)	00052(Galactose metabolism);00600(Sphingolipid metabolism);00511(Other glycan degradation)	beta-galactosidase	9.01319	7.90774	8.74811	7.61895	6.70115	8.68952	4.10751	3.85357	3.44487	4.52624	4.08976	4.2358	2539	2485	2891	2531	2168	2997	1209	1204	1142	1210	1140	1203
MGG_00585	gene:MGG_00585	NA	NA	hypothetical protein	0.0001	0.262901	0.38058	0.669948	0.320076	0.234713	0.685189	0.0001	0.3755	0.310068	0.604907	0.135566	0	8	12	21	10	8	19	0	12	8	16	4
MGG_00587	gene:MGG_00587	GO:0003700(DNA binding transcription factor activity);GO:0005575(cellular_component);GO:0006355(regulation of transcription, DNA-templated);GO:0043565(sequence-specific DNA binding)	NA	hypothetical protein	33.4254	43.2018	37.5623	60.5082	63.2122	51.1437	6.52128	7.54993	6.39042	18.4459	17.0611	6.53263	4176	6020	5505	8912	9070	7821	852	1046	940	2186	2109	823
MGG_00588	gene:MGG_00588	GO:0003674(molecular_function);GO:0008150(biological_process)	NA	CIA30 family protein	100.958	100.346	129.815	106.649	107.62	116.128	54.0867	55.4768	54.1348	52.6085	52.6971	50.2987	11364	12599	17143	14155	13914	16003	6362	6923	7172	5617	5868	5706
MGG_00589	gene:MGG_00589	GO:0003674(molecular_function);GO:0005684(U2-type spliceosomal complex);GO:0008150(biological_process);GO:0071014(post-mRNA release spliceosomal complex)	NA	coiled-coil domain-containing protein 130	2.04779	2.40367	2.89592	2.31717	2.36961	3.00586	3.06898	2.21084	1.6804	2.61344	3.24486	2.10166	267	350	443	356	355	480	418	320	258	323	419	276
MGG_00590	gene:MGG_00590	GO:0000070(mitotic sister chromatid segregation);GO:0000417(HIR complex);GO:0003682(chromatin binding);GO:0005634(nucleus);GO:0005829(cytosol);GO:0030466(chromatin silencing at silent mating-type cassette);GO:0034728(nucleosome organization);GO:0070868(heterochromatin organization involved in chromatin silencing);GO:1990141(chromatin silencing at centromere outer repeat region)	NA	HIR1	4.77499	5.18538	4.96087	5.0041	4.50574	5.22605	3.18125	2.49338	2.37511	3.33965	3.47796	3.21708	1315	1593	1603	1625	1425	1762	916	762	770	873	948	893
MGG_00591	gene:MGG_00591	GO:0003674(molecular_function);GO:0005575(cellular_component);GO:0008150(biological_process)	NA	hypothetical protein	2.15177	1.79738	2.17364	1.90017	1.58353	1.45793	2.00159	1.98795	1.30955	1.76726	1.57986	1.21744	268	250	318	279	227	223	261	275	192	209	195	153
MGG_00592	gene:MGG_00592	GO:0005575(cellular_component)	NA	cell wall glucanosyltransferase	569.024	536.64	419.825	614.026	587.061	538.869	878.811	889.277	785.743	622.1	566.033	723.219	85877	90345	74337	109272	101767	99566	138606	148799	139567	89053	84511	109998
MGG_00593	gene:MGG_00593	GO:0003674(molecular_function);GO:0005576(extracellular region);GO:0008150(biological_process)	00564(Glycerophospholipid metabolism)	hypothetical protein	0.809544	0.73713	0.999071	1.16172	1.27888	0.771722	0.852729	1.06869	0.794701	1.1326	1.02564	1.4303	180	182	260	304	326	210	198	263	207	238	225	319
MGG_00594	gene:MGG_00594	GO:0005575(cellular_component);GO:0008150(biological_process)	03013(RNA transport)	hypothetical protein	9.59714	11.2604	15.85	14.8452	13.278	14.1838	10.2548	10.4066	9.17031	11.6465	11.3939	9.25823	4729	6190	9163	8626	7515	8557	5281	5685	5318	5443	5554	4598
MGG_00595	gene:MGG_00595	NA	NA	hypothetical protein	166.848	193.335	214.828	137	140.428	164.142	236.654	262.647	253.954	232.589	228.741	252.224	32164	41575	48588	31142	31094	38739	47677	56136	57618	42528	43624	49001
MGG_00596	gene:MGG_00596	GO:0005575(cellular_component)	NA	xaa-Pro dipeptidase	11.0691	10.1912	9.88415	9.70197	11.3965	10.4315	12.4253	11.522	10.1998	12.5267	14.4916	14.1982	1548	1590	1622	1600	1831	1786	1816	1786	1679	1662	2005	2001
MGG_00597	gene:MGG_00597	GO:0001100(negative regulation of exit from mitosis);GO:0003676(nucleic acid binding);GO:0005634(nucleus);GO:0006260(DNA replication);GO:0008270(zinc ion binding);GO:0031431(Dbf4-dependent protein kinase complex);GO:0033314(mitotic DNA replication checkpoint);GO:0043392(negative regulation of DNA binding);GO:0043539(protein serine/threonine kinase activator activity);GO:0044732(mitotic spindle po…	04111(Cell cycle - yeast);04113(Meiosis - yeast)	Hsk1-interacting molecule 1	21.572	22.6008	22.2376	19.6322	19.0246	23.0561	15.9818	16.9343	15.3525	22.6228	20.6468	27.03	5308	6203	6420	5696	5377	6945	4110	4620	4446	5280	5026	6703
MGG_00598	ATG12	GO:0005575(cellular_component)	00770(Pantothenate and CoA biosynthesis)	3-methyl-2-oxobutanoate hydroxymethyltransferase	9.83109	10.8239	13.8639	10.3913	11.8614	11.215	12.5847	12.8313	10.0022	11.0235	11.3998	7.41299	1720	2112	2845	2144	2383	2402	2301	2489	2059	1829	1973	1307
MGG_00599	gene:MGG_00599	GO:0005575(cellular_component)	00770(Pantothenate and CoA biosynthesis)	3-methyl-2-oxobutanoate hydroxymethyltransferase	7.25539	6.23358	7.55481	9.59398	8.73696	7.63913	6.63072	9.00435	6.48132	14.606	16.8246	9.94442	829	794	1012	1292	1146	1068	792	1140	871	1582	1901	1145
MGG_00600	gene:MGG_00600	GO:0005575(cellular_component);GO:0008150(biological_process);GO:0016881(acid-amino acid ligase activity)	04120(Ubiquitin mediated proteolysis)	ubiquitin-conjugating enzyme E2 8	97.2641	93.7699	89.0434	69.347	81.0895	80.5299	76.6311	86.6163	102.044	73.8959	76.7311	79.2631	3690	3968	3963	3102	3533	3740	3038	3643	4556	2659	2880	3030
MGG_00601	gene:MGG_00601	GO:0004000(adenosine deaminase activity);GO:0005829(cytosol);GO:0006154(adenosine catabolic process);GO:0043103(hypoxanthine salvage);GO:0046103(inosine biosynthetic process)	00230(Purine metabolism)	hypothetical protein	6.38835	7.53482	8.32444	9.07621	8.13383	9.69152	3.45207	4.16162	3.39231	10.4326	7.18775	4.7303	1344	1768	2054	2251	1965	2496	759	971	840	2081	1496	1003
MGG_00602	gene:MGG_00602	NA	04138(Autophagy - yeast)	cross-pathway control protein 1	1931.2	1748.32	1498.27	1451.49	1490.81	1584.67	488.309	457.957	469.592	1238.85	1420.26	990.396	255393	257916	232465	226346	226452	256566	67487	67147	73090	155396	185813	131995
MGG_00604	gene:MGG_00604	GO:0000070(mitotic sister chromatid segregation);GO:0003924(GTPase activity);GO:0005200(structural constituent of cytoskeleton);GO:0005525(GTP binding);GO:0005816(spindle pole body);GO:0005829(cytosol);GO:0005876(spindle microtubule);GO:0005881(cytoplasmic microtubule);GO:0007019(microtubule depolymerization);GO:0030473(nuclear migration along microtubule);GO:0031122(cytoplasmic microtubule organ…	04145(Phagosome)	tubulin beta chain	358.047	334.28	309.225	324.386	331.542	330.159	289.901	288.098	283.398	404.452	391.585	446.704	48079	50073	48717	51363	51136	54277	40683	42892	44789	51514	52020	60451
MGG_00606	gene:MGG_00606	GO:0000329(fungal-type vacuole membrane);GO:0003674(molecular_function);GO:0016021(integral component of membrane);GO:0055085(transmembrane transport)	00790(Folate biosynthesis)	hypothetical protein	5.4004	5.19134	8.79744	8.5374	8.10302	9.41658	5.3945	5.64444	4.59472	6.1782	11.6853	3.6954	1044	1120	1995	1946	1799	2229	1090	1210	1046	1133	2235	720
MGG_00607	gene:MGG_00607	GO:0005575(cellular_component);GO:0008150(biological_process);GO:0016772(transferase activity, transferring phosphorus-containing groups)	NA	hypothetical protein	3.97558	4.31568	7.11483	5.42549	5.86542	4.84457	3.72689	4.24848	3.45083	3.72014	3.50666	2.95195	390	472	818	627	660	581	382	462	398	346	340	292
MGG_00610	gene:MGG_00610	NA	NA	hypothetical protein	0.465123	0.169278	0.102891	0.459017	0.493108	0.393633	0.723275	0.305693	0.705305	0.78846	0.459947	0.455574	17	7	5	19	20	17	27	12	30	27	16	17
MGG_00611	gene:MGG_00611	GO:0005575(cellular_component)	NA	2OG-Fe(II) oxygenase	5.52672	3.44459	4.23036	4.1906	3.55481	3.58821	4.93738	4.62946	4.57958	3.21931	2.6875	3.40953	578	402	519	517	427	460	540	537	564	320	278	360
MGG_00612	gene:MGG_00612	GO:0015098(molybdate ion transmembrane transporter activity);GO:0015689(molybdate ion transport);GO:0016020(membrane);GO:0016021(integral component of membrane)	00010(Glycolysis / Gluconeogenesis);00051(Fructose and mannose metabolism);00052(Galactose metabolism);00500(Starch and sucrose metabolism);00520(Amino sugar and nucleotide sugar metabolism);00524(Neomycin, kanamycin and gentamicin biosynthesis)	hypothetical protein	35.1062	32.7858	37.4676	31.3835	29.8222	36.193	35.5813	33.5081	28.4403	53.7235	50.6367	48.1936	4717	4914	5906	4972	4603	5954	4996	4992	4498	6847	6731	6526
MGG_00613	gene:MGG_00613	GO:0005654(nucleoplasm);GO:0005730(nucleolus)	NA	hypothetical protein	23.4064	24.6623	42.6255	38.8061	37.2211	33.5452	33.8788	33.915	33.1016	27.0971	23.1427	26.3218	2747	3229	5869	5370	5018	4820	4155	4413	4572	3017	2687	3113
MGG_00614	gene:MGG_00614	GO:0003674(molecular_function);GO:0005575(cellular_component);GO:0008150(biological_process)	NA	hypothetical protein	6.36123	6.73141	5.38657	7.13239	6.12814	5.13096	77.9742	69.2702	74.6914	58.5755	83.4646	77.0431	195	230	193	257	215	192	2487	2344	2683	1696	2520	2370
MGG_00617	gene:MGG_00617	GO:0003674(molecular_function);GO:0005634(nucleus);GO:0005992(trehalose biosynthetic process);GO:0009847(spore germination);GO:0030435(sporulation resulting in formation of a cellular spore);GO:0034644(cellular response to UV);GO:0043942(negative regulation of sexual sporulation resulting in formation of a cellular spore);GO:0048315(conidium formation);GO:0070301(cellular response to hydrogen per…	NA	developmental regulator VosA	50.7604	51.6699	45.2094	59.9658	58.5873	59.6444	72.9605	71.3136	67.0113	61.367	58.2631	62.7054	14322	16263	14966	19951	18987	20603	21514	22309	22253	16423	16263	17830
MGG_00618	gene:MGG_00618	GO:0052051(interaction with host via protein secreted by type II secretion system)	00040(Pentose and glucuronate interconversions)	pectinesterase	4.90698	5.2453	4.87157	6.91308	5.33115	7.07138	5.09332	6.1403	4.89246	7.97321	6.60084	7.01783	503	599	585	834	627	886	545	697	590	774	669	724
MGG_00619	gene:MGG_00619	NA	NA	hypothetical protein	8.61445	7.97248	24.5967	4.75397	4.76875	5.2417	13.4895	13.6453	13.3303	11.1129	15.5348	14.6664	406	419	1359	264	258	303	664	713	739	497	724	696
MGG_00620	gene:MGG_00620	GO:0005575(cellular_component)	00520(Amino sugar and nucleotide sugar metabolism)	N-acetylglucosamine-6-phosphate deacetylase	11.7313	10.9851	16.0954	9.70535	9.53736	10.8731	11.4253	10.1985	8.67864	10.3087	10.2338	15.5404	1803	1884	2903	1759	1684	2046	1835	1738	1570	1503	1556	2407
MGG_00621	gene:MGG_00621	GO:0009254(peptidoglycan turnover)	00520(Amino sugar and nucleotide sugar metabolism);00531(Glycosaminoglycan degradation);01501(beta-Lactam resistance)	beta-hexosaminidase	6.7493	7.09793	8.71307	6.57366	6.98593	8.20395	5.04789	5.90491	4.07978	5.41796	5.17021	5.56345	1913	2244	2897	2197	2274	2846	1495	1855	1361	1456	1450	1589
MGG_00622	gene:MGG_00622	GO:0000228(nuclear chromosome);GO:0003700(DNA binding transcription factor activity);GO:0045944(positive regulation of transcription by RNA polymerase II)	00520(Amino sugar and nucleotide sugar metabolism)	transcriptional regulator PacG/VIB-1	31.9225	30.8232	34.5326	29.7023	27.3864	28.7611	29.0133	28.0445	24.3355	26.6746	29.0336	25.9119	6184	6661	7849	6785	6094	6822	5874	6024	5549	4902	5565	5059
MGG_00623	gene:MGG_00623	GO:0001678(cellular glucose homeostasis);GO:0004340(glucokinase activity);GO:0005829(cytosol);GO:0006096(glycolytic process);GO:0008865(fructokinase activity);GO:0019158(mannokinase activity)	00010(Glycolysis / Gluconeogenesis);00051(Fructose and mannose metabolism);00052(Galactose metabolism);00500(Starch and sucrose metabolism);00520(Amino sugar and nucleotide sugar metabolism);00524(Neomycin, kanamycin and gentamicin biosynthesis)	hexokinase-1	6.85873	6.01888	6.80026	4.58604	5.00851	6.42844	4.12749	3.29057	3.05666	4.91321	5.55532	6.744	1494	1462	1737	1178	1253	1714	940	795	784	1015	1197	1480
MGG_00625	gene:MGG_00625	GO:0005575(cellular_component);GO:0005975(carbohydrate metabolic process);GO:0044271(cellular nitrogen compound biosynthetic process)	00520(Amino sugar and nucleotide sugar metabolism)	glucosamine-6-phosphate isomerase	5.79042	5.90104	9.60441	6.79965	6.51802	8.56979	20.4447	19.7577	19.1351	17.4319	14.6904	23.6762	602	684	1171	834	778	1091	2221	2277	2341	1719	1511	2480
MGG_00627	gene:MGG_00627	GO:0003674(molecular_function);GO:0005575(cellular_component);GO:0008150(biological_process)	NA	hypothetical protein	0.172872	0.347075	0.845334	0.718813	0.222494	0.491714	0.425211	0.681745	0.618847	0.368268	0.452553	0.273694	12	26	65	56	17	40	29	50	48	23	30	18
MGG_00628	gene:MGG_00628	GO:0003674(molecular_function);GO:0005575(cellular_component);GO:0008150(biological_process)	NA	hypothetical protein	0.0001	0.087359	0.166122	0.041322	0.084842	0.222141	0.046624	0.268831	0.149744	0.0001	0.0001	0.042177	0	8	16	4	8	21	4	24	14	0	0	4
MGG_00629	gene:MGG_00629	NA	NA	hypothetical protein	0.0001	0.212474	0.182875	0.089023	0.0001	0.0001	0.0001	0.0001	0.353598	0.137632	0.727578	0.0001	0	6	6	3	0	0	0	0	11	4	18	0
MGG_00630	gene:MGG_00630	GO:0000724(double-strand break repair via homologous recombination);GO:0003677(DNA binding);GO:0004003(ATP-dependent DNA helicase activity);GO:0005524(ATP binding);GO:0005634(nucleus);GO:0006301(postreplication repair);GO:0016787(hydrolase activity);GO:0034644(cellular response to UV);GO:0044732(mitotic spindle pole body);GO:0072686(mitotic spindle)	03420(Nucleotide excision repair);03430(Mismatch repair)	ATP-dependent DNA helicase srs2	2.96874	2.6178	4.19748	2.64814	2.30919	2.98011	4.49657	4.33329	3.92972	4.85025	5.09587	4.42213	829	815	1374	872	740	1018	1311	1341	1291	1284	1407	1244
MGG_00631	gene:MGG_00631	GO:0003674(molecular_function);GO:0005575(cellular_component);GO:0008150(biological_process)	NA	hypothetical protein	20.2107	19.5129	21.4142	6.03606	6.52948	9.78753	11.2752	11.2876	9.6378	13.8835	13.0204	12.3297	4397	4736	5466	1549	1632	2607	2564	2723	2468	2865	2803	2704
MGG_00632	gene:MGG_00632	GO:0000932(P-body);GO:0017148(negative regulation of translation);GO:0030015(CCR4-NOT core complex)	03018(RNA degradation)	cell differentiation protein rcd1	15.3	15.4652	18.8447	27.7833	28.2694	23.4882	16.5479	16.8561	15.685	19.4762	18.6986	13.7675	3111	3508	4496	6661	6602	5847	3516	3800	3754	3756	3761	2821
MGG_00633	gene:MGG_00633	GO:0005451(monovalent cation:proton antiporter activity);GO:0006885(regulation of pH);GO:0012505(endomembrane system)	NA	potassium:hydrogen antiporter	158.511	175.052	167.295	156.194	159.194	178.223	203.071	218.012	213.564	215.759	196.173	212.738	35729	44015	44241	41514	41215	49181	47835	54482	56655	46128	43744	48325
MGG_00634	gene:MGG_00634	GO:0005575(cellular_component)	00910(Nitrogen metabolism)	nitrite reductase	218.342	215.757	199.42	255.332	234.676	226.387	176.881	178.524	170.075	218.722	198.948	175.94	67491	74396	72321	93066	83321	85673	57139	61182	61874	64127	60838	54808
MGG_00635	gene:MGG_00635	GO:0003674(molecular_function);GO:0005575(cellular_component);GO:0008150(biological_process)	NA	hypothetical protein	4.55992	4.64159	6.2212	6.41979	6.30959	5.93983	10.9987	11.4178	9.28103	7.04505	6.88414	5.43445	1205	1368	1929	2001	1915	1922	3037	3345	2886	1766	1800	1447
MGG_00636	gene:MGG_00636	GO:0000030(mannosyltransferase activity);GO:0005789(endoplasmic reticulum membrane);GO:0006506(GPI anchor biosynthetic process);GO:0031501(mannosyltransferase complex)	00563(Glycosylphosphatidylinositol(GPI)-anchor biosynthesis)	GPI mannosyltransferase 2	2.78515	1.91112	3.64442	2.62459	2.69032	2.78836	1.65516	2.23353	1.22852	1.58265	1.77856	1.98237	396	303	607	440	439	485	246	352	206	214	250	284
MGG_00637	gene:MGG_00637	GO:0003674(molecular_function);GO:0005575(cellular_component);GO:0008150(biological_process)	NA	hypothetical protein	0.0001	0.06172	0.125958	0.0001	0.094379	0.048003	0.071113	0.076836	0.097034	0.0001	0.04026	0.015982	0	9	19	0	14	8	10	11	15	0	6	3
MGG_00638	gene:MGG_00638	NA	NA	hypothetical protein	2.1574	3.24647	3.59148	2.79291	3.18973	3.52688	2.79142	3.18528	2.94805	4.38196	3.99862	2.48147	392	657	764	598	665	783	529	641	630	754	718	454
MGG_00645	gene:MGG_00645	GO:0003674(molecular_function);GO:0005575(cellular_component);GO:0008150(biological_process)	00770(Pantothenate and CoA biosynthesis)	phosphopantothenoylcysteine decarboxylase	38.5665	38.4258	54.7502	84.333	86.8287	67.1607	34.5968	36.2652	33.1329	29.5199	27.9508	26.7251	6757	7510	11254	17422	17473	14405	6335	7044	6832	4906	4845	4719
MGG_00646	gene:MGG_00646	GO:0005575(cellular_component);GO:0008150(biological_process)	NA	hypothetical protein	9.14181	10.8719	12.3509	13.4095	13.9169	11.1263	9.61384	8.16845	6.43291	9.48799	14.5377	9.44978	762	1010	1207	1317	1332	1135	837	755	631	750	1198	794
MGG_00647	gene:MGG_00647	GO:0003954(NADH dehydrogenase activity);GO:0009060(aerobic respiration);GO:0010181(FMN binding);GO:0051287(NAD binding);GO:0051539(4 iron, 4 sulfur cluster binding)	00190(Oxidative phosphorylation)	hypothetical protein	155.363	146.731	153.388	137.451	126.357	152.086	76.1189	74.5755	74.9636	77.84	72.4734	76.509	21167	22301	24519	22082	19774	25368	10838	11265	12021	10059	9769	10505
MGG_00648	gene:MGG_00648	GO:0003674(molecular_function)	00190(Oxidative phosphorylation)	hypothetical protein	15.9752	16.7743	14.5068	17.0247	16.5843	17.5404	9.62041	9.25637	10.9384	14.0122	20.6471	10.1274	1557	1824	1659	1957	1857	2093	980	1000	1255	1296	1991	995
MGG_00649	gene:MGG_00649	NA	NA	hypothetical protein	69.816	63.8653	56.8029	85.3409	85.2632	81.1165	26.3073	28.49	25.1478	24.1276	24.3487	26.2749	8396	8568	8015	12102	11778	11943	3307	3799	3560	2753	2897	3185
MGG_00650	gene:MGG_00650	GO:0003674(molecular_function);GO:0008150(biological_process)	00254(Aflatoxin biosynthesis)	hypothetical protein	95.9427	91.063	86.5395	117.79	111.98	104.648	77.3593	82.2026	71.4755	74.2661	71.1135	71.7024	8331	8821	8817	12061	11169	11125	7020	7914	7305	6117	6109	6275
MGG_00651	gene:MGG_00651	GO:0003824(catalytic activity);GO:0005506(iron ion binding);GO:0005575(cellular_component);GO:0009055(electron transfer activity);GO:0016705(oxidoreductase activity, acting on paired donors, with incorporation or reduction of molecular oxygen);GO:0020037(heme binding);GO:0045461(sterigmatocystin biosynthetic process);GO:0055114(oxidation-reduction process)	02010(ABC transporters)	isotrichodermin C-15 hydroxylase	3.42237	2.79054	2.70464	1.43379	1.45556	1.72999	3.66582	4.50093	4.34969	2.67395	2.9522	4.71452	417	379	386	206	204	258	466	607	623	309	356	578
MGG_00652	gene:MGG_00652	GO:0005575(cellular_component)	00650(Butanoate metabolism);00250(Alanine, aspartate and glutamate metabolism);00310(Lysine degradation);00350(Tyrosine metabolism);00760(Nicotinate and nicotinamide metabolism)	salicylaldehyde dehydrogenase	32.1877	30.2855	43.0558	14.9929	16.376	18.8959	10.0226	10.1927	8.05399	9.15446	8.97222	8.86063	5831	6120	9151	3203	3408	4191	1898	2048	1718	1573	1608	1618
MGG_00653	gene:MGG_00653	GO:0003674(molecular_function);GO:0005575(cellular_component);GO:0008150(biological_process)	NA	hypothetical protein	0.776334	0.823542	0.0001	0.774322	1.14564	1.00621	0.123894	0.462914	0.177674	1.66412	1.02615	1.79448	61	72	0	72	103	97	11	41	17	124	80	142
MGG_00654	gene:MGG_00654	GO:0005575(cellular_component);GO:0008150(biological_process)	NA	EF hand domain-containing protein	5.30586	5.5762	8.96811	6.70031	6.91858	8.23791	6.01722	5.7679	3.62353	6.11137	6.15127	4.75083	1333	1562	2642	1984	1996	2532	1579	1606	1071	1456	1528	1202
MGG_00655	gene:MGG_00655	GO:0008150(biological_process)	04146(Peroxisome)	peroxisomal biogenesis factor 2	6.93706	6.38112	13.6949	10.4876	12.1464	12.2302	9.16733	9.95452	8.30038	10.9357	10.711	10.4893	1023	1049	2368	1823	2056	2207	1412	1627	1440	1529	1562	1558
MGG_00656	gene:MGG_00656	GO:0003674(molecular_function);GO:0008150(biological_process)	NA	hypothetical protein	9.73803	10.0014	8.24988	9.39335	7.88681	9.33319	11.6283	11.3142	12.1856	18.0355	20.2782	20.7206	1752	2007	1741	1992	1630	2055	2186	2256	2580	3077	3608	3756
MGG_00659	gene:MGG_00659	GO:0003674(molecular_function);GO:0005575(cellular_component);GO:0005975(carbohydrate metabolic process)	00500(Starch and sucrose metabolism)	glucan 1,3-beta-glucosidase	0.615408	0.543235	0.47644	0.502695	0.61707	0.612647	0.408814	0.341134	0.443223	0.880957	0.724469	0.726092	104	102	94	100	120	127	72	64	88	141	121	124
MGG_00660	gene:MGG_00660	GO:0003700(DNA binding transcription factor activity);GO:0005575(cellular_component);GO:0006366(transcription by RNA polymerase II);GO:0034251(regulation of cellular amide catabolic process);GO:0044212(transcription regulatory region DNA binding)	NA	hypothetical protein	6.31532	6.60947	7.30239	5.56006	4.88739	6.61353	4.0903	4.21255	4.45352	5.42478	5.04693	4.65494	1881	2196	2552	1953	1672	2411	1273	1391	1561	1533	1487	1397
MGG_00663	gene:MGG_00663	GO:0005575(cellular_component);GO:0008150(biological_process)	NA	phytanoyl-CoA dioxygenase	3.06726	3.72812	3.64208	5.11822	2.38373	4.19719	1.71598	1.94224	2.04965	4.28117	3.24348	2.25261	290	392	403	569	259	485	170	203	228	383	303	214
MGG_00664	gene:MGG_00664	GO:0003674(molecular_function);GO:0005634(nucleus);GO:0005829(cytosol);GO:0006995(cellular response to nitrogen starvation);GO:0010508(positive regulation of autophagy);GO:0015824(proline transport);GO:0015840(urea transport);GO:0042493(response to drug);GO:0097042(extrinsic component of fungal-type vacuolar membrane);GO:1903833(positive regulation of cellular response to amino acid starvation);G…	NA	tumor suppressor candidate 4	5.32128	5.74318	7.01932	5.91652	6.76311	6.50369	3.7077	3.06126	2.4135	4.56462	4.53712	3.14284	818	985	1266	1072	1194	1224	596	522	437	666	690	487
MGG_00665	gene:MGG_00665	GO:0005575(cellular_component)	00970(Aminoacyl-tRNA biosynthesis)	tyrosyl-tRNA synthetase	7.30572	7.68007	8.72885	6.92008	6.05303	7.55232	5.58095	6.24599	4.66685	8.64055	7.6319	8.59435	1230	1443	1725	1374	1171	1557	982	1166	925	1380	1272	1459
MGG_00666	gene:MGG_00666	GO:0000104(succinate dehydrogenase activity);GO:0005740(mitochondrial envelope);GO:0005743(mitochondrial inner membrane);GO:0005749(mitochondrial respiratory chain complex II, succinate dehydrogenase complex (ubiquinone));GO:0006099(tricarboxylic acid cycle);GO:0020037(heme binding);GO:0048039(ubiquinone binding)	00020(Citrate cycle (TCA cycle));00190(Oxidative phosphorylation)	hypothetical protein	173.398	157.432	168.937	150.057	146.924	181.162	123.95	121.065	124.9	173.518	166.781	170.07	12575	12736	14374	12832	12238	16084	9394	9734	10661	11936	11965	12429
MGG_00667	gene:MGG_00667	GO:0008150(biological_process)	04141(Protein processing in endoplasmic reticulum)	hypothetical protein	5.92272	5.60244	8.62363	7.81864	7.39448	8.90996	3.1703	3.14647	2.59645	3.51171	2.30625	2.06583	1650	1741	2818	2568	2365	3038	923	972	851	928	636	580
MGG_00669	gene:MGG_00669	GO:0003674(molecular_function);GO:0005575(cellular_component)	NA	hypothetical protein	7.66732	8.58026	6.2687	3.253	2.88882	4.55823	9.55958	10.3953	9.07939	12.6951	8.879	7.57061	1313	1639	1260	657	569	956	1711	1974	1830	2062	1504	1307
MGG_00671	gene:MGG_00671	GO:0005783(endoplasmic reticulum);GO:0006520(cellular amino acid metabolic process);GO:0008783(agmatinase activity);GO:0046872(metal ion binding)	00330(Arginine and proline metabolism)	arginase	14.4692	13.6982	18.1701	14.7278	14.6613	14.1401	8.94727	9.98964	8.0405	14.4741	12.761	9.13077	1909	2016	2812	2291	2221	2284	1234	1461	1249	1811	1665	1214
MGG_00672	gene:MGG_00672	GO:0005634(nucleus)	NA	C6 zinc finger domain-containing protein	11.9746	11.6152	21.9633	24.834	27.563	24.6773	9.77286	8.80762	7.55894	9.79614	9.89547	6.53781	2680	2899	5766	6552	7084	6760	2285	2185	1991	2079	2191	1475
MGG_00673	gene:MGG_00673	GO:0003674(molecular_function);GO:0008150(biological_process)	NA	hypothetical protein	0.247468	0.128426	0.552309	0.193202	0.330298	0.216664	0.420666	0.304929	0.461608	0.121374	0.307006	0.203077	24	14	62	22	37	26	42	33	52	11	29	20
MGG_00675	gene:MGG_00675	NA	NA	hypothetical protein	4.23852	4.4229	5.48874	4.71224	5.04509	2.93786	5.42876	5.8491	6.06125	7.385	8.13725	7.19521	891	1037	1353	1168	1218	756	1192	1363	1499	1472	1692	1524
MGG_00677	gene:MGG_00677	GO:0005575(cellular_component)	NA	endoglucanase-1	36.8264	36.4647	36.662	40.7061	39.544	23.0404	165.678	154.487	169.928	131.256	153.43	180.706	3538	3908	4132	4611	4364	2710	16633	16454	19212	11960	14581	17494
MGG_00678	gene:MGG_00678	GO:0005737(cytoplasm);GO:0008757(S-adenosylmethionine-dependent methyltransferase activity);GO:0032259(methylation)	NA	hypothetical protein	109.778	154.504	110.659	160.819	143.593	96.6385	1051.67	857.659	927.384	1009.15	1083.71	904.135	8536	13401	10095	14744	12824	9199	85451	73931	84861	74420	83355	70843
MGG_00679	gene:MGG_00679	GO:0005575(cellular_component)	NA	hypothetical protein	26.549	27.1915	31.8809	35.3815	36.9244	35.0885	29.6614	33.142	28.5959	38.6269	42.0387	32.6291	3803	4345	5357	5976	6075	6153	4440	5263	4821	5248	5957	4710
MGG_00680	gene:MGG_00680	GO:0003723(RNA binding);GO:0005829(cytosol);GO:0005847(mRNA cleavage and polyadenylation specificity factor complex);GO:0006378(mRNA polyadenylation);GO:0008270(zinc ion binding);GO:0042493(response to drug);GO:0098789(pre-mRNA cleavage required for polyadenylation)	03015(mRNA surveillance pathway)	mRNA 3'-end-processing protein yth-1	10.8045	13.5858	17.4066	17.6409	16.5603	14.5891	22.1045	21.2496	22.6358	29.5766	37.5866	27.2204	1099	1541	2077	2115	1934	1816	2349	2395	2709	2852	3780	2789
MGG_00681	gene:MGG_00681	GO:0005737(cytoplasm);GO:0008757(S-adenosylmethionine-dependent methyltransferase activity);GO:0032259(methylation)	NA	hypothetical protein	16.0723	15.1773	16.2236	17.2218	17.4215	15.7533	11.3609	11.3011	9.09551	9.84069	8.30277	8.57582	1930	2033	2285	2438	2403	2316	1426	1505	1285	1121	986	1038
MGG_00682	gene:MGG_00682	GO:0000307(cyclin-dependent protein kinase holoenzyme complex);GO:0005634(nucleus);GO:0005829(cytosol);GO:0007049(cell cycle);GO:0008270(zinc ion binding);GO:0010389(regulation of G2/M transition of mitotic cell cycle);GO:0042393(histone binding);GO:0043130(ubiquitin binding);GO:0045737(positive regulation of cyclin-dependent protein serine/threonine kinase activity);GO:0045944(positive regulatio…	04111(Cell cycle - yeast)	cyclin-dependent kinase regulatory subunit	102.395	111.306	137.162	153.694	156.621	157.488	147.333	155.328	159.763	193.42	205.424	171.436	2679	3248	4210	4741	4706	5044	4028	4505	4919	4800	5317	4520
MGG_00683	gene:MGG_00683	GO:0003756(protein disulfide isomerase activity);GO:0005789(endoplasmic reticulum membrane);GO:0015035(protein disulfide oxidoreductase activity);GO:0016671(oxidoreductase activity, acting on a sulfur group of donors, disulfide as acceptor);GO:0016972(thiol oxidase activity);GO:0050660(flavin adenine dinucleotide binding);GO:0055114(oxidation-reduction process)	NA	endoplasmic oxidoreductin-1	134.99	137.292	118.871	123.935	117.889	127.88	121.092	122.743	111.923	169.424	166.849	150.54	41354	46917	42725	44770	41482	47962	38768	41690	40354	49230	50567	46477
MGG_00684	gene:MGG_00684	GO:0008360(regulation of cell shape);GO:0030427(site of polarized growth);GO:0031097(medial cortex);GO:0051286(cell tip);GO:0071852(fungal-type cell wall organization or biogenesis)	NA	hypothetical protein	147.677	160.718	156.145	92.2225	95.0502	110.412	45.9663	50.654	52.7121	49.1623	45.0315	41.0824	20110	24413	24946	14808	14867	18407	6542	7648	8448	6350	6067	5638
MGG_00685	gene:MGG_00685	GO:0000723(telomere maintenance);GO:0000784(nuclear chromosome, telomeric region);GO:0000790(nuclear chromatin);GO:0003697(single-stranded DNA binding);GO:0005662(DNA replication factor A complex);GO:0005829(cytosol);GO:0006268(DNA unwinding involved in DNA replication);GO:0006279(premeiotic DNA replication);GO:0006281(DNA repair);GO:0006310(DNA recombination);GO:0032212(positive regulation of te…	03030(DNA replication);03420(Nucleotide excision repair);03430(Mismatch repair);03440(Homologous recombination)	replication factor-A protein 1	12.667	15.5832	18.4832	12.5632	11.6424	14.6194	13.6377	15.1278	15.0848	14.4651	13.368	11.7311	2238	3071	3831	2617	2363	3162	2518	2963	3137	2424	2337	2089
MGG_00686	gene:MGG_00686	GO:0005575(cellular_component);GO:0008150(biological_process)	04144(Endocytosis);04138(Autophagy - yeast)	dienelactone hydrolase	56.6308	55.5158	82.1561	62.8138	65.9271	60.0845	48.6287	45.8009	44.512	39.1313	39.9941	29.3753	6284	6872	10695	8219	8403	8162	5639	5635	5813	4119	4391	3285
MGG_00687	gene:MGG_00687	GO:0003674(molecular_function);GO:0008150(biological_process)	NA	hypothetical protein	20.7066	20.3106	28.4123	19.8152	22.7878	24.8596	14.7591	15.8065	12.009	13.9409	11.7132	11.0094	3673	4019	5913	4145	4643	5399	2736	3109	2507	2346	2056	1968
MGG_00688	gene:MGG_00688	NA	NA	hypothetical protein	3.4728	3.27034	2.38362	2.35853	2.6544	2.12886	2.95764	3.31097	3.55267	2.98891	2.67553	3.00329	893	938	719	715	784	670	795	944	1075	729	681	778
MGG_00689	gene:MGG_00689	GO:0003824(catalytic activity);GO:0005575(cellular_component);GO:0008152(metabolic process)	00640(Propanoate metabolism)	propionate-CoA ligase	7.05344	8.52273	9.04831	4.91235	4.5709	6.5784	3.45762	3.50577	3.48791	4.8442	4.06379	3.95982	1672	2254	2517	1373	1245	1909	857	922	973	1090	953	946
MGG_00690	gene:MGG_00690	GO:0003674(molecular_function);GO:0005575(cellular_component);GO:0008150(biological_process)	NA	hypothetical protein	0.0001	0.0001	0.448491	0.0001	0.255314	0.298	0.233012	0.0001	0.205068	0.863402	0.0001	0.235633	0	0	17	0	10	12	8	0	8	26	0	8
MGG_00691	gene:MGG_00691	GO:0003674(molecular_function);GO:0008150(biological_process)	NA	hypothetical protein	2.59333	2.53546	3.64021	2.4843	2.13308	2.72245	1.51067	1.28825	1.25171	1.8219	1.24036	1.34973	525	572	864	592	496	674	320	289	298	350	248	275
MGG_00692	gene:MGG_00692	GO:0005575(cellular_component);GO:0009405(pathogenesis)	04113(Meiosis - yeast)	cell pattern formation-associated protein stuA	23.2666	23.5692	25.1616	25.7077	24.9618	23.7098	14.7784	12.7572	9.4339	16.7672	15.3112	12.9529	6722	7596	8529	8758	8284	8387	4462	4087	3208	4595	4377	3772
MGG_00693	gene:MGG_00693	GO:0000226(microtubule cytoskeleton organization);GO:0005737(cytoplasm);GO:0008283(cell proliferation);GO:0015630(microtubule cytoskeleton)	NA	hypothetical protein	9.78242	8.9433	9.57177	8.65212	7.73253	10.2373	7.57862	8.53495	6.98919	8.41114	7.80044	7.45803	1751	1786	2010	1826	1590	2244	1418	1694	1473	1428	1382	1346
MGG_00695	gene:MGG_00695	GO:0003674(molecular_function);GO:0005575(cellular_component);GO:0005975(carbohydrate metabolic process)	NA	alpha-1,2-mannosidase subfamily	4.53431	5.34162	6.11485	6.15415	5.95095	6.19228	6.07755	5.28289	4.83054	5.6176	5.13986	5.17264	1169	1537	1850	1871	1763	1955	1638	1511	1466	1374	1311	1344
MGG_00696	gene:MGG_00696	GO:0003674(molecular_function);GO:0005575(cellular_component);GO:0008150(biological_process)	NA	hypothetical protein	13.3971	15.3499	16.3386	15.4789	14.7625	13.1285	22.8404	20.0126	22.4925	27.2183	37.7255	26.2487	1766	2257	2527	2406	2236	2119	3147	2925	3490	3403	4920	3487
MGG_00697	gene:MGG_00697	GO:0005575(cellular_component)	00061(Fatty acid biosynthesis);01040(Biosynthesis of unsaturated fatty acids);00780(Biotin metabolism);00333(Prodigiosin biosyntheses)	rhamnolipids biosynthesis 3-oxoacyl-	5.03271	4.98135	7.57423	9.19111	9.98127	9.4025	2.15129	2.77774	2.52966	6.01805	5.25873	3.58548	434	479	766	934	988	993	194	266	257	492	449	312
MGG_00698	gene:MGG_00698	GO:0006139(nucleobase-containing compound metabolic process);GO:0008119(thiopurine S-methyltransferase activity)	NA	hypothetical protein	102.175	99.3294	119.505	130.678	143.197	146.572	82.5957	79.0515	89.6343	71.9726	74.3669	50.7323	8115	8800	11136	12238	13063	14252	6856	6961	8379	5422	5843	4061
MGG_00700	gene:MGG_00700	GO:0004672(protein kinase activity);GO:0004713(protein tyrosine kinase activity);GO:0005524(ATP binding);GO:0005575(cellular_component);GO:0006468(protein phosphorylation)	NA	IKS protein kinase	61.7693	62.8856	54.2568	76.3472	83.5215	72.3382	71.6197	78.6117	79.9354	69.4188	77.8462	72.4834	11607	13182	11962	16917	18027	16642	14065	16378	17678	12373	14472	13727
MGG_00701	gene:MGG_00701	GO:0003674(molecular_function);GO:0005575(cellular_component)	NA	hypothetical protein	0.450636	0.467817	1.5793	1.03344	1.18584	1.25991	1.33806	1.0419	0.888295	0.748732	0.800491	0.548419	37	43	152	100	112	127	115	95	86	59	65	46
MGG_00702	gene:MGG_00702	GO:0008150(biological_process)	NA	hypothetical protein	8.87585	10.3765	10.5574	7.65212	9.00041	9.36216	7.07543	7.36398	6.41807	9.3619	9.51399	8.77129	1684	2196	2350	1712	1961	2174	1403	1549	1433	1685	1786	1677
MGG_00703	gene:MGG_00703	GO:0003674(molecular_function);GO:0005575(cellular_component)	NA	MAS3 protein	318.149	282.976	268.23	293.536	274.065	277.789	585.682	635.774	588.23	380.15	387.05	666.619	22401	22226	22158	24371	22165	23946	43096	49631	48746	25388	26961	47302
MGG_00704	gene:MGG_00704	GO:0005575(cellular_component)	03430(Mismatch repair)	DNA mismatch repair protein msh6	8.64735	9.1086	11.1114	7.43622	6.82196	9.07404	8.18123	8.05665	6.60944	6.63162	5.31169	5.78839	2624	3083	3955	2661	2378	3371	2594	2710	2360	1909	1595	1770
MGG_00705	gene:MGG_00705	NA	NA	hypothetical protein	13.703	21.0914	25.6383	17.6577	17.3417	17.0196	18.515	19.2879	17.7577	20.5143	25.7261	18.1668	607	1042	1332	922	882	923	857	947	925	862	1127	811
MGG_00706	gene:MGG_00706	GO:0005658(alpha DNA polymerase:primase complex);GO:0006270(DNA replication initiation);GO:0046982(protein heterodimerization activity)	00230(Purine metabolism);00240(Pyrimidine metabolism);03030(DNA replication)	DNA polymerase subunit alpha B	8.17998	8.4307	12.1124	7.86512	7.83774	8.90739	15.2931	17.2906	13.0403	10.4943	10.9194	9.415	1406	1616	2442	1594	1547	1874	2746	3293	2637	1710	1856	1630
MGG_00707	gene:MGG_00707	GO:0005575(cellular_component)	NA	CRAL/TRIO domain-containing protein	21.4509	23.8114	26.2899	21.376	20.8063	24.7426	23.4313	25.078	25.2451	25.0135	25.5824	28.507	2538	3143	3649	2982	2828	3584	2897	3290	3515	2807	2994	3399
MGG_00708	gene:MGG_00708	GO:0003674(molecular_function)	NA	trafficking protein particle complex subunit 5	20.5274	16.3258	18.0104	21.5105	25.0193	20.9924	12.1204	9.62833	11.4341	13.4011	14.6544	13.5012	1671	1483	1720	2065	2339	2092	1031	869	1096	1035	1180	1108
MGG_00709	gene:MGG_00709	GO:0005680(anaphase-promoting complex);GO:0045842(positive regulation of mitotic metaphase/anaphase transition)	NA	Apc13 domain-containing protein	4.04411	4.7585	7.94258	6.77314	6.57514	6.81991	5.81029	5.74608	4.47568	4.09373	4.93412	1.69236	218	286	502	431	407	450	327	344	284	210	263	92
MGG_00710	gene:MGG_00710	NA	NA	hypothetical protein	18.698	16.8252	14.996	12.63	12.8968	14.6714	24.2857	23.9289	22.1192	33.2709	29.2977	34.3344	2854	2864	2685	2273	2261	2741	3873	4049	3973	4816	4423	5280
MGG_00712	gene:MGG_00712	GO:0005783(endoplasmic reticulum);GO:0016021(integral component of membrane);GO:0016125(sterol metabolic process);GO:0047750(cholestenol delta-isomerase activity)	00510(N-Glycan biosynthesis);00513(Various types of N-glycan biosynthesis)	hypothetical protein	17.2599	16.4974	17.3708	24.2826	23.6924	22.2142	17.0687	14.9559	14.763	22.0625	22.0889	23.6722	1645	1754	1942	2728	2593	2591	1700	1580	1656	1994	2082	2273
MGG_00714	gene:MGG_00714	GO:0003674(molecular_function);GO:0005575(cellular_component);GO:0008150(biological_process)	NA	hypothetical protein	1.27382	1.18413	2.18075	1.93287	1.51914	2.23294	1.60111	1.63349	1.00516	1.421	1.71606	2.16897	69	72	138	123	94	148	91	98	64	73	92	118
MGG_00715	gene:MGG_00715	GO:0003674(molecular_function);GO:0005575(cellular_component)	NA	glucose-repressible protein	2869.96	3222.85	5610.58	4438.55	3929.01	3065.65	3724.4	3554.08	4676.39	1104.5	802.217	1919.73	128668	161179	295114	234646	202326	168267	174499	176660	246752	46968	35581	86737
MGG_00716	gene:MGG_00716	GO:0003674(molecular_function);GO:0008150(biological_process)	NA	microfibril-associated protein	10.3227	11.1378	24.8903	17.5333	13.6561	15.7875	26.1118	26.9778	23.5534	17.2908	15.2602	14.3713	1306	1571	3693	2614	1984	2444	3451	3782	3505	2074	1909	1832
MGG_00718	gene:MGG_00718	GO:0003674(molecular_function);GO:0005575(cellular_component);GO:0008150(biological_process)	NA	hypothetical protein	25.1911	25.6029	29.4133	33.9014	33.1218	32.9409	18.4453	18.3746	14.847	22.0634	21.245	17.2459	3498	3966	4792	5551	5283	5600	2677	2829	2427	2906	2919	2414
MGG_00719	gene:MGG_00719	GO:0005575(cellular_component)	00010(Glycolysis / Gluconeogenesis);00053(Ascorbate and aldarate metabolism);00620(Pyruvate metabolism);00071(Fatty acid degradation);00561(Glycerolipid metabolism);00280(Valine, leucine and isoleucine degradation);00310(Lysine degradation);00330(Arginine and proline metabolism);00340(Histidine metabolism);00380(Tryptophan metabolism);00410(beta-Alanine metabolism)	aldehyde dehydrogenase 3H1	2.80813	2.6469	4.57654	5.79263	4.74888	3.51372	2.3745	2.18569	1.11175	1.53275	1.79048	1.04311	355	373	678	863	689	543	314	306	166	184	224	133
MGG_00720	gene:MGG_00720	GO:0005575(cellular_component)	NA	transmembrane protein 16K	25.6232	25.2872	25.4673	27.1385	27.7022	27.9608	17.452	17.7976	13.7052	15.734	15.9426	14.8541	6411	7057	7476	8006	7961	8565	4563	4937	4036	3734	3946	3746
MGG_00721	gene:MGG_00721	GO:0003674(molecular_function);GO:0005575(cellular_component);GO:0008150(biological_process)	NA	hypothetical protein	9.27402	8.41197	6.38152	9.35004	7.29444	7.7988	5.01859	4.83297	5.01962	5.65628	7.23352	4.54888	817	827	660	971	738	841	462	472	521	473	631	404
MGG_00722	gene:MGG_00722	GO:0005575(cellular_component);GO:0008150(biological_process);GO:0016787(hydrolase activity)	NA	hypothetical protein	4.04787	4.12522	5.62842	4.56936	4.23968	4.14363	3.4905	2.87145	2.52105	3.57544	3.4488	2.83178	1435	1631	2341	1910	1726	1798	1293	1129	1052	1202	1210	1012
MGG_00725	gene:MGG_00725	GO:0003674(molecular_function);GO:0005575(cellular_component);GO:0008150(biological_process)	NA	hypothetical protein	40.6913	37.5189	29.068	59.9215	60.3698	52.1581	71.0493	68.0066	63.3346	67.0607	65.4922	64.6084	6659	6849	5581	11563	11347	10450	12151	12338	12198	10409	10603	10655
MGG_00726	gene:MGG_00726	GO:0003674(molecular_function);GO:0005575(cellular_component);GO:0008150(biological_process)	NA	hypothetical protein	26.063	35.4307	38.3505	70.4748	57.1721	48.3487	76.0553	66.6741	69.9907	59.4061	52.7557	51.5479	5326	8076	9194	16980	13418	12095	16241	15105	16832	11514	10664	10615
MGG_00729	gene:MGG_00729	GO:0000228(nuclear chromosome);GO:0003700(DNA binding transcription factor activity);GO:0045944(positive regulation of transcription by RNA polymerase II)	00520(Amino sugar and nucleotide sugar metabolism)	hypothetical protein	33.5018	37.3643	26.2422	40.7224	41.6031	39.2162	21.6926	21.159	18.1153	40.614	44.4679	26.284	8343	10379	7667	11958	11900	11956	5646	5842	5310	9593	10955	6597
MGG_00730	gene:MGG_00730	GO:0000151(ubiquitin ligase complex);GO:0000209(protein polyubiquitination);GO:0005634(nucleus);GO:0005737(cytoplasm);GO:0007165(signal transduction);GO:0031624(ubiquitin conjugating enzyme binding);GO:0032436(positive regulation of proteasomal ubiquitin-dependent protein catabolic process);GO:0061630(ubiquitin protein ligase activity)	NA	RING finger protein	5.82691	6.03982	10.591	9.96026	10.8738	11.2845	7.11008	7.6957	5.66127	6.87524	6.83971	3.76889	1249	1444	2662	2516	2676	2960	1592	1828	1428	1397	1450	814
MGG_00731	gene:MGG_00731	GO:0000138(Golgi trans cisterna);GO:0000321(re-entry into mitotic cell cycle after pheromone arrest);GO:0000324(fungal-type vacuole);GO:0000768(syncytium formation by plasma membrane fusion);GO:0000909(sporocarp development involved in sexual reproduction);GO:0003674(molecular_function);GO:0005635(nuclear envelope);GO:0005783(endoplasmic reticulum);GO:0005829(cytosol);GO:0007033(vacuole organizat…	NA	required for hyphal anastomosis	7.96255	9.20964	20.1251	17.0709	16.2583	17.4393	11.6208	12.1506	9.35483	7.69888	6.60202	4.22689	2091	2698	6199	5285	4903	5606	3189	3537	2891	1918	1715	1119
MGG_00732	gene:MGG_00732	GO:0003674(molecular_function);GO:0005575(cellular_component);GO:0052051(interaction with host via protein secreted by type II secretion system)	NA	hypothetical protein	1.65412	1.85307	5.78868	2.57043	2.43239	4.51057	1.65044	2.48943	1.5317	1.2245	1.32439	0.583425	126	157	514	230	212	418	131	209	137	88	100	45
MGG_00733	gene:MGG_00733	GO:0003674(molecular_function);GO:0005575(cellular_component)	NA	hypothetical protein	23.9727	25.6182	31.9812	39.3715	36.9049	33.4578	11.3729	11.0991	10.1068	13.0617	11.4698	4.76824	3667	4372	5740	7101	6484	6266	1818	1883	1820	1895	1736	735
MGG_00734	gene:MGG_00734	GO:0003674(molecular_function);GO:0005575(cellular_component);GO:0008150(biological_process)	NA	cutinase 1	0.807387	1.24005	2.03213	0.763279	1.25927	1.66149	0.654946	0.852762	0.637379	0.66588	0.140344	0.142273	42	72	124	47	76	106	36	50	39	33	8	8
MGG_00735	gene:MGG_00735	GO:0005575(cellular_component)	NA	hypothetical protein	4.71783	4.20289	5.46715	4.89382	3.24612	5.40627	4.28779	4.99509	4.26961	4.61812	4.053	5.5325	767	762	1043	938	606	1076	729	900	817	712	652	906
MGG_00736	gene:MGG_00736	GO:0000122(negative regulation of transcription by RNA polymerase II);GO:0000183(chromatin silencing at rDNA);GO:0003676(nucleic acid binding);GO:0003677(DNA binding);GO:0004386(helicase activity);GO:0005524(ATP binding);GO:0008270(zinc ion binding);GO:0016584(nucleosome positioning);GO:0030466(chromatin silencing at silent mating-type cassette);GO:0030702(chromatin silencing at centromere);GO:00…	NA	chromodomain helicase DNA binding protein 1	2.77335	3.17338	4.36598	3.06052	3.178	3.70385	2.93763	3.26041	2.45506	3.05194	3.00273	2.82024	1137	1451	2100	1479	1496	1859	1259	1482	1185	1187	1218	1165
MGG_00737	gene:MGG_00737	GO:0003674(molecular_function);GO:0005575(cellular_component);GO:0008150(biological_process)	NA	hypothetical protein	1580.32	1395.77	1303.84	1376.94	1545.84	1527.68	2242.29	2496.68	2679.13	2616.26	2693.31	2958.38	52018	51251	50353	53444	58445	61563	77134	91115	103791	81683	87704	98137
MGG_00738	gene:MGG_00738	GO:0005575(cellular_component);GO:0008150(biological_process)	NA	zinc-binding alcohol dehydrogenase domain-containing protein 2	23.0491	25.9362	30.2714	21.5216	20.1563	18.4916	31.6764	29.5174	26.4714	34.375	38.2419	28.5254	2270	2849	3497	2499	2280	2229	3260	3223	3068	3211	3725	2831
MGG_00739	gene:MGG_00739	GO:0003729(mRNA binding);GO:0005847(mRNA cleavage and polyadenylation specificity factor complex);GO:0006378(mRNA polyadenylation);GO:0006379(mRNA cleavage)	03015(mRNA surveillance pathway)	hypothetical protein	8.34459	6.98941	7.96969	6.55354	6.40188	7.6265	4.66282	5.06602	3.5591	9.34091	8.00659	8.18397	2766	2584	3099	2562	2437	3095	1615	1862	1389	2937	2626	2734
MGG_00740	gene:MGG_00740	GO:0003674(molecular_function);GO:0008150(biological_process)	NA	lysosomal cobalamin transporter	39.3304	37.6858	47.2183	40.1366	39.4741	36.5079	21.9755	20.2811	20.6431	23.2031	21.7713	22.0921	7777	8312	10954	9358	8965	8837	4541	4446	4804	4352	4259	4402
MGG_00741	gene:MGG_00741	GO:0003674(molecular_function);GO:0005575(cellular_component);GO:0008150(biological_process)	NA	hypothetical protein	10.9991	12.3471	19.1975	36.7614	33.7718	34.362	17.8173	17.8507	14.8031	70.3782	64.2086	39.4955	1012	1268	2072	3988	3569	3870	1713	1821	1603	6141	5844	3662
MGG_00742	gene:MGG_00742	GO:0003674(molecular_function);GO:0005575(cellular_component);GO:0008150(biological_process);GO:0008150(biological_process)	NA	hypothetical protein	119.743	132.354	225.61	290.711	259.159	261.886	184.517	194.212	166.032	286.436	226.718	227.645	10634	13110	23505	30439	26432	28470	17123	19120	17352	24125	19917	20372
MGG_00743	gene:MGG_00743	GO:0004301(epoxide hydrolase activity)	00590(Arachidonic acid metabolism);04146(Peroxisome)	twin-arginine translocation pathway signal	1.8219	3.32483	4.91549	20.4062	20.6446	17.9738	8.39076	7.59534	5.9658	67.3978	62.9391	58.0024	257	523	812	3387	3338	3098	1235	1186	989	8998	8764	8228
MGG_00744	gene:MGG_00744	GO:0005635(nuclear envelope);GO:0005829(cytosol)	NA	hypothetical protein	6.65398	6.6733	11.0116	8.7745	9.42494	9.65159	4.96309	5.23233	4.14437	9.4559	7.81817	6.28764	1988	2224	3859	3090	3233	3529	1549	1733	1457	2679	2310	1893
MGG_00746	gene:MGG_00746	GO:0003674(molecular_function);GO:0005575(cellular_component);GO:0008150(biological_process)	NA	hypothetical protein	3.1928	3.21455	4.58894	3.61987	3.65963	4.04739	1.90688	1.76543	1.2806	2.38103	2.2391	1.8481	1139	1279	1921	1523	1500	1768	711	699	538	806	790	665
MGG_00747	gene:MGG_00747	GO:0008150(biological_process)	NA	palmitoyltransferase PFA4	9.11138	9.97487	11.1077	10.698	10.4476	11.2236	6.04006	6.0523	3.5425	7.66832	6.45606	6.40622	1117	1364	1598	1547	1472	1685	774	823	512	892	783	792
MGG_00748	MYO1	GO:0008150(biological_process)	NA	myosin-1	19.1093	19.6917	29.8035	37.4798	35.0069	36.5552	20.2473	21.3545	16.8796	17.8079	17.9239	14.0486	6127	7043	11210	14169	12891	14348	6784	7591	6369	5415	5685	4539
MGG_00750	gene:MGG_00750	GO:0000768(syncytium formation by plasma membrane fusion);GO:0000909(sporocarp development involved in sexual reproduction);GO:0005575(cellular_component);GO:0006091(generation of precursor metabolites and energy);GO:0006801(superoxide metabolic process);GO:0008753(NADPH dehydrogenase (quinone) activity);GO:0016174(NAD(P)H oxidase activity);GO:0016175(superoxide-generating NADPH oxidase activity)…	04933(AGE-RAGE signaling pathway in diabetic complications)	cytochrome b-245 heavychain subunit beta	295.802	286.276	261.339	307.529	303.613	310.45	343.986	330.559	292.398	372.824	354.142	424.646	60935	65785	63162	74701	71839	78296	74054	75497	70892	72846	72172	88158
MGG_00751	gene:MGG_00751	GO:0003674(molecular_function);GO:0005575(cellular_component)	NA	hypothetical protein	9.98329	11.2437	15.0182	14.6481	17.8303	18.0228	9.95688	11.3042	10.1712	14.0513	17.0619	12.4602	1304	1638	2301	2256	2675	2882	1359	1637	1564	1741	2204	1640
MGG_00752	gene:MGG_00752	GO:0003674(molecular_function);GO:0008150(biological_process);GO:0016021(integral component of membrane)	04146(Peroxisome)	hypothetical protein	61.6195	58.6199	55.3335	54.2387	63.8116	63.3531	35.9912	31.3123	31.3636	42.9607	39.2255	42.0419	6027	6396	6350	6256	7169	7586	3679	3396	3611	3986	3796	4144
MGG_00753	gene:MGG_00753	GO:0005575(cellular_component);GO:0008150(biological_process)	NA	RanBPM	24.8119	24.4516	40.0278	33.2478	32.9141	32.9242	26.8797	28.9327	24.6318	26.4178	27.3183	25.2122	6172	6785	11681	9752	9404	10026	6987	7979	7211	6233	6722	6320
MGG_00754	gene:MGG_00754	GO:0003674(molecular_function);GO:0008150(biological_process)	NA	hypothetical protein	32.6615	35.465	32.2207	35.8081	35.3434	34.425	28.519	29.3171	27.0145	46.0798	58.701	46.2852	4341	5258	5024	5612	5396	5602	3961	4320	4226	5809	7718	6200
MGG_00755	gene:MGG_00755	GO:0005575(cellular_component);GO:0008150(biological_process)	00380(Tryptophan metabolism)	indoleamine 2,3-dioxygenase	62.4104	65.7909	50.0797	14.6421	14.2431	26.1605	17.0347	21.7656	22.5475	22.6024	24.3489	15.4495	8290	9749	7805	2294	2174	4255	2365	3206	3525	2848	3200	2069
MGG_00756	gene:MGG_00756	GO:0003674(molecular_function);GO:0005575(cellular_component);GO:0008150(biological_process)	NA	hypothetical protein	32.9459	32.7754	38.9069	19.1223	18.6018	23.2275	13.5122	13.7825	12.3724	17.6354	16.8897	13.5302	5842	6483	8094	3998	3789	5042	2504	2710	2582	2966	2963	2418
MGG_00757	gene:MGG_00757	GO:0003674(molecular_function);GO:0005575(cellular_component)	03010(Ribosome)	cell division control protein 14	14.4246	15.0994	11.809	17.4749	15.1585	16.1727	19.3294	19.1916	14.6384	34.7413	36.4376	33.2107	2053	2397	1972	2932	2478	2817	2874	3028	2452	4689	5129	4762
MGG_00758	gene:MGG_00758	GO:0003674(molecular_function);GO:0005575(cellular_component)	00900(Terpenoid backbone biosynthesis)	geranylgeranyl pyrophosphate synthase	67.8907	73.9799	70.5908	64.481	66.2986	78.503	77.2041	82.1483	83.7262	86.7911	97.6851	78.0595	11485	13960	14010	12862	12882	16258	13649	15407	16669	13926	16348	13308
MGG_00759	gene:MGG_00759	GO:0005778(peroxisomal membrane);GO:0007031(peroxisome organization)	NA	peroxin 24	15.7956	18.5495	22.9009	19.8819	19.7847	20.3416	17.2115	19.8757	17.8608	18.9373	20.7149	12.3978	2406	3152	4093	3571	3462	3793	2740	3357	3202	2736	3122	1903
MGG_00760	gene:MGG_00760	GO:0004674(protein serine/threonine kinase activity);GO:0005515(protein binding);GO:0005524(ATP binding);GO:0010389(regulation of G2/M transition of mitotic cell cycle);GO:0010972(negative regulation of G2/M transition of mitotic cell cycle);GO:0030427(site of polarized growth);GO:0031234(extrinsic component of cytoplasmic side of plasma membrane);GO:0032153(cell division site);GO:0034613(cellula…	04111(Cell cycle - yeast)	CMGC/DYRK/DYRK2 protein kinase	6.79544	6.62612	9.16608	9.55002	9.22926	10.2349	5.77204	5.57445	4.53931	4.87473	5.21752	4.38245	2744	2985	4342	4547	4280	5059	2436	2496	2157	1867	2084	1784
MGG_00764	gene:MGG_00764	GO:0003674(molecular_function);GO:0005575(cellular_component)	03008(Ribosome biogenesis in eukaryotes)	hypothetical protein	7.20709	9.40411	10.0621	8.63917	7.36519	8.83097	9.0412	8.24034	7.42022	7.79368	9.35481	9.76508	886	1289	1450	1251	1039	1328	1161	1122	1073	908	1137	1209
MGG_00765	gene:MGG_00765	GO:0003674(molecular_function);GO:0005575(cellular_component);GO:0008150(biological_process)	NA	hypothetical protein	4.03458	3.6632	6.13544	8.02352	6.99851	6.50833	7.76366	7.47182	8.65369	10.7639	10.5218	6.81087	138	139	245	322	274	271	276	282	347	348	354	234
MGG_00768	gene:MGG_00768	GO:0003674(molecular_function);GO:0005575(cellular_component);GO:0008150(biological_process)	00790(Folate biosynthesis)	hypothetical protein	3.96347	3.73401	3.78791	3.5943	4.03906	6.02429	0.871558	0.858006	0.804947	1.5411	1.26256	2.01199	610	642	684	653	714	1136	141	147	146	225	193	313
MGG_00769	gene:MGG_00769	GO:0003824(catalytic activity);GO:0005575(cellular_component);GO:0009055(electron transfer activity);GO:0030151(molybdenum ion binding);GO:0030170(pyridoxal phosphate binding);GO:0051536(iron-sulfur cluster binding);GO:0051537(2 iron, 2 sulfur cluster binding);GO:0055114(oxidation-reduction process)	04144(Endocytosis)	hypothetical protein	6.11867	6.45187	8.52243	4.33113	4.692	5.42409	2.40307	3.68133	3.74935	3.78774	5.13158	4.27824	1026	1206	1676	856	904	1113	421	684	740	602	851	723
MGG_00770	gene:MGG_00770	GO:0005575(cellular_component)	00230(Purine metabolism)	hypothetical protein	5.9503	5.45849	12.6954	6.15928	5.63742	7.102	2.90851	3.5375	3.94376	3.01187	2.42901	1.66173	900	921	2253	1099	980	1315	460	594	702	432	364	254
MGG_00771	gene:MGG_00771	GO:0005575(cellular_component);GO:0008150(biological_process)	00480(Glutathione metabolism)	5-oxoprolinase	6.22764	6.49564	9.72953	5.37757	5.22718	7.17922	3.55592	5.84454	4.9091	3.35392	2.54703	1.88218	2191	2549	4016	2231	2112	3092	1308	2280	2033	1120	887	668
MGG_00772	gene:MGG_00772	GO:0005575(cellular_component)	00480(Glutathione metabolism)	PX domain-containing protein	4.4522	4.73698	4.99569	5.60252	5.28356	5.84661	2.07745	2.33701	1.64735	2.91053	3.07787	1.99321	1280	1519	1684	1899	1744	2057	624	745	558	794	875	578
MGG_00773	gene:MGG_00773	GO:0004806(triglyceride lipase activity);GO:0005739(mitochondrion);GO:0019433(triglyceride catabolic process)	00561(Glycerolipid metabolism)	triacylglycerol lipase	16.8331	14.3675	33.0041	18.3052	17.1269	19.9612	5.77883	6.06274	5.47271	6.00565	7.10089	5.5163	1719	1637	3954	2204	2009	2495	617	687	658	582	718	568
MGG_00774	gene:MGG_00774	GO:0003674(molecular_function);GO:0005575(cellular_component);GO:0008150(biological_process)	NA	hypothetical protein	25.432	24.8731	36.7408	27.0048	25.7658	29.0518	19.6608	20.1961	23.2988	23.0676	20.1192	19.7194	1854	2023	3142	2321	2157	2593	1498	1632	1999	1595	1451	1449
MGG_00775	KEX1	GO:0005575(cellular_component)	NA	carboxypeptidase KEX1	20.8063	22.2625	27.3447	21.7325	20.6124	23.1786	10.5427	10.5107	8.60453	13.9924	13.0629	12.4	4465	5329	6884	5499	5081	6089	2365	2501	2173	2848	2773	2682
MGG_00776	DRE2	GO:0003674(molecular_function);GO:0008150(biological_process)	NA	Fe-S cluster assembly protein DRE2	55.3817	60.9833	70.8497	88.0694	76.2925	64.7335	109.584	95.3678	96.5448	149.663	170.659	102.949	7256	8913	10891	13606	11481	10383	15004	13853	14887	18598	22119	13593
MGG_00777	gene:MGG_00777	GO:0003674(molecular_function);GO:0005575(cellular_component);GO:0008150(biological_process)	NA	hypothetical protein	1120.99	1189.19	1106.68	1485.34	1470.39	1420.48	1821.71	1786.73	2044.55	1898.89	1938.26	1762.7	65000	76920	75288	101559	97931	100839	110391	114865	139529	104437	111187	103005
MGG_00778	gene:MGG_00778	GO:0005575(cellular_component)	00670(One carbon pool by folate);00970(Aminoacyl-tRNA biosynthesis)	methionyl-tRNA transformylase	9.98775	10.1157	12.0544	14.4557	15.282	13.6665	8.341	8.62664	5.92979	10.2452	9.64444	9.37094	1307	1476	1850	2230	2296	2189	1141	1251	913	1271	1248	1236
MGG_00779	gene:MGG_00779	GO:0005575(cellular_component)	00260(Glycine, serine and threonine metabolism)	choline dehydrogenase	4.13265	3.18112	5.50171	3.58576	3.75928	3.99463	5.53348	4.46516	3.42263	3.6045	3.19808	3.70875	709	609	1107	726	741	839	992	849	691	587	543	641
MGG_00780	gene:MGG_00780	GO:0005575(cellular_component)	NA	hypothetical protein	6.33719	7.50031	9.41751	7.05879	7.24968	7.19674	5.25175	3.88389	3.79696	5.33005	4.56965	4.43741	576	760	1003	756	756	800	499	391	406	459	411	406
MGG_00781	gene:MGG_00781	GO:0005575(cellular_component)	NA	serine/threonine protein kinase	0.553967	0.586017	1.55747	0.891037	1.00903	1.21963	1.49572	1.307	1.32155	1.1185	1.28351	0.591443	92	108	302	174	192	247	258	240	257	176	210	99
MGG_00783	gene:MGG_00783	GO:0005575(cellular_component);GO:0008150(biological_process)	NA	hypothetical protein	19.5506	19.2989	24.3888	20.2956	19.9588	18.419	32.324	29.0502	24.8692	39.3103	44.9401	33.8586	2237	2463	3273	2738	2622	2580	3864	3684	3348	4265	5085	3903
MGG_00785	gene:MGG_00785	GO:0003674(molecular_function);GO:0005575(cellular_component);GO:0008150(biological_process)	NA	hypothetical protein	17.8537	23.229	16.808	41.3917	39.0746	30.1515	6.35699	6.5194	5.84449	23.7827	35.2521	8.68392	2404	3489	2656	6572	6044	4971	895	974	927	3038	4696	1179
MGG_00786	gene:MGG_00786	GO:0005886(plasma membrane);GO:0032126(eisosome);GO:0045121(membrane raft);GO:0070941(eisosome assembly);GO:0070941(eisosome assembly)	NA	hypothetical protein, variant	66.702	67.4975	73.5425	92.1799	96.8883	89.3244	55.6343	58.4275	56.6297	44.7197	46.9311	38.9971	9229	10418	11938	15039	15397	15131	8045	8964	9222	5869	6424	5438
MGG_00787	gene:MGG_00787	NA	NA	hypothetical protein	1.98372	2.76831	2.91978	6.4674	7.01581	5.47428	1.03203	1.85637	1.55734	1.13267	1.16307	1.25474	196	305	338	752	795	661	107	203	181	106	114	125
MGG_00788	gene:MGG_00788	GO:0031307(integral component of mitochondrial outer membrane);GO:0045040(protein import into mitochondrial outer membrane);GO:0070096(mitochondrial outer membrane translocase complex assembly)	NA	hypothetical protein	71.5789	73.5797	88.4328	87.9884	92.1645	88.3772	66.0402	67.8829	69.5998	66.2128	74.4908	74.248	6439	7384	9334	9334	9523	9734	6209	6771	7369	5650	6630	6732
MGG_00789	gene:MGG_00789	GO:0001731(formation of translation preinitiation complex);GO:0003729(mRNA binding);GO:0003743(translation initiation factor activity);GO:0005829(cytosol);GO:0005850(eukaryotic translation initiation factor 2 complex);GO:0016282(eukaryotic 43S preinitiation complex);GO:0031369(translation initiation factor binding);GO:0043614(multi-eIF complex)	03013(RNA transport)	eukaryotic translation initiation factor 2 beta subunit	336.178	385.76	440.377	392.469	383.171	397.163	368.571	379.492	408.102	405.776	420.776	425.484	23524	30112	36154	32383	30797	34024	26953	29442	33610	26932	29129	30005
MGG_00790	gene:MGG_00790	GO:0005575(cellular_component);GO:0016491(oxidoreductase activity);GO:0055114(oxidation-reduction process)	NA	hypothetical protein	8.90012	8.45376	9.92831	8.55276	8.98283	8.87854	11.1146	12.1307	11.0882	14.0617	11.2879	14.4355	940	995	1229	1065	1089	1147	1226	1419	1377	1408	1179	1535
MGG_00791	gene:MGG_00791	GO:0005575(cellular_component);GO:0008150(biological_process)	NA	Lactamase_B domain-containing protein	19.073	19.5275	30.6772	11.2809	11.1108	14.5409	16.2501	17.4903	13.3191	11.1865	10.7482	10.2702	1493	1705	2817	1041	999	1394	1329	1518	1227	831	833	810
MGG_00792	gene:MGG_00792	GO:0005575(cellular_component);GO:0016866(intramolecular transferase activity);GO:0019746(hopanoid biosynthetic process)	00909(Sesquiterpenoid and triterpenoid biosynthesis)	squalene-hopene cyclase	0.491439	0.167197	0.852581	0.534199	0.689874	0.574733	0.431595	0.671079	0.557187	0.713374	0.436586	0.539459	85	32	172	108	136	121	78	128	113	116	74	94
MGG_00793	gene:MGG_00793	GO:0003674(molecular_function);GO:0005575(cellular_component);GO:0008150(biological_process)	NA	hypothetical protein	0.0001	0.0001	0.0001	0.0001	0.0001	0.0001	0.0001	0.0001	0.0001	0.0001	0.0001	0.0001	0	0	0	0	0	0	0	0	0	0	0	0
MGG_00795	gene:MGG_00795	GO:0003674(molecular_function);GO:0005575(cellular_component);GO:0008150(biological_process)	NA	hypothetical protein	4.73506	5.24205	10.7943	9.58845	8.7575	7.27071	3.34932	3.86706	3.21181	4.27088	4.91044	2.0703	1484	1833	3968	3543	3152	2789	1097	1344	1185	1270	1523	654
MGG_00797	gene:MGG_00797	GO:0003674(molecular_function);GO:0005575(cellular_component);GO:0008150(biological_process)	NA	hypothetical protein	6.76869	6.88471	10.4459	6.11267	4.60484	4.39133	6.45782	5.66455	6.38204	4.36871	4.37085	4.80046	611	693	1106	650	477	485	609	567	678	374	390	437
MGG_00798	gene:MGG_00798	NA	NA	hypothetical protein	0.566496	0.8769	1.01247	0.72861	0.568521	0.668315	0.538194	0.574013	0.410106	0.293521	0.378073	0.20961	92	158	192	139	106	132	91	103	78	45	61	35
MGG_00799	gene:MGG_00799	GO:0003674(molecular_function);GO:0005575(cellular_component);GO:0008150(biological_process)	NA	peptide-N4-(N-acetyl-beta-glucosaminyl)asparagine amidase A	2.93038	3.43107	10.226	3.76658	4.3834	5.51182	5.47048	6.19846	5.723	3.20098	2.88923	1.91241	512	669	2095	776	880	1179	999	1200	1177	531	500	337
MGG_00800	gene:MGG_00800	GO:0005737(cytoplasm)	04011(MAPK signaling pathway - yeast)	STE/STE7/MEK1 protein kinase	53.8731	51.0832	49.0443	49.0714	49.049	54.1267	53.9194	48.9193	47.6633	57.8246	55.4502	52.9299	13075	13830	13965	14043	13673	16083	13676	13163	13615	13311	13314	12946
MGG_00802	gene:MGG_00802	GO:0003674(molecular_function);GO:0005575(cellular_component);GO:0008150(biological_process)	04138(Autophagy - yeast);04113(Meiosis - yeast)	hypothetical protein	64.5416	60.0269	72.6376	68.6739	73.0474	61.1231	38.5296	39.8268	43.0174	18.6579	18.1851	25.5691	6937	7197	9159	8703	9017	8042	4328	4746	5441	1902	1934	2770
MGG_00803	gene:MGG_00803	GO:0005575(cellular_component)	04138(Autophagy - yeast);04113(Meiosis - yeast)	CAMK/CAMKL/AMPK protein kinase	11.8794	12.1791	17.0513	18.7553	18.7828	17.3604	12.1641	12.318	10.1746	9.88591	10.4951	10.0434	3570	4083	6011	6645	6483	6386	3820	4104	3598	2818	3120	3042
MGG_00804	gene:MGG_00804	GO:0005575(cellular_component)	NA	hypothetical protein	11.8486	13.4339	12.7923	10.5962	9.33114	13.5059	5.62887	6.23399	6.89241	8.96476	7.1809	9.16255	1228	1553	1556	1295	1111	1714	610	717	841	882	737	957
MGG_00805	gene:MGG_00805	GO:0004502(kynurenine 3-monooxygenase activity);GO:0016174(NAD(P)H oxidase activity);GO:0019674(NAD metabolic process);GO:0044550(secondary metabolite biosynthetic process);GO:0050660(flavin adenine dinucleotide binding);GO:0070189(kynurenine metabolic process)	00380(Tryptophan metabolism)	kynurenine 3-monooxygenase	10.1873	9.83383	11.1481	8.13203	8.0588	9.29177	13.2821	13.7536	13.5761	13.0699	14.1066	12.6431	3129	3369	4017	2945	2843	3494	4263	4683	4907	3807	4286	3913
MGG_00806	gene:MGG_00806	GO:0005575(cellular_component)	NA	hypothetical protein	0.577053	0.715353	0.965822	0.714829	0.491643	0.725463	2.13213	2.30395	2.1434	2.68414	2.38242	2.67605	348	480	682	507	340	535	1341	1537	1518	1532	1418	1622
MGG_00809	gene:MGG_00809	GO:0003674(molecular_function);GO:0005575(cellular_component);GO:0008150(biological_process)	NA	hypothetical protein	2.34918	3.03929	3.59054	3.03662	2.53373	3.1304	26.6261	28.9888	28.2482	31.2906	34.9689	36.4154	657	948	1178	1001	814	1072	7779	8985	9294	8297	9671	10259
MGG_00810	gene:MGG_00810	GO:0008150(biological_process)	NA	palmitoyltransferase SWF1	16.1825	14.0924	16.0718	15.6629	15.8953	16.418	16.8289	17.722	17.3392	25.9166	25.8387	23.0827	2419	2350	2819	2761	2729	3005	2629	2937	3051	3675	3821	3477
MGG_00811	gene:MGG_00811	GO:0008150(biological_process)	NA	hypothetical protein	5.11802	5.09524	7.10257	5.04143	5.24801	4.75947	7.62027	8.36992	6.58775	8.33773	6.64674	7.08378	792	879	1288	919	932	901	1231	1435	1199	1223	1017	1104
MGG_00812	gene:MGG_00812	GO:0003674(molecular_function);GO:0005575(cellular_component);GO:0008150(biological_process)	04139(Mitophagy - yeast)	hypothetical protein	12.5663	12.8206	20.0747	20.1308	20.325	20.2735	17.3984	16.142	14.5981	18.5915	17.1902	15.9493	1036	1179	1941	1956	1924	2046	1499	1475	1416	1454	1402	1325
MGG_00813	gene:MGG_00813	GO:0005634(nucleus);GO:0005829(cytosol);GO:0006807(nitrogen compound metabolic process);GO:0016810(hydrolase activity, acting on carbon-nitrogen (but not peptide) bonds)	NA	hypothetical protein	17.9447	15.9133	21.0718	13.8177	15.5047	14.1912	12.2449	11.6051	11.7863	18.9619	16.9165	20.607	1759	1741	2424	1598	1746	1704	1255	1262	1360	1763	1641	2036
MGG_00814	gene:MGG_00814	GO:0001671(ATPase activator activity);GO:0005829(cytosol);GO:0006457(protein folding);GO:0034605(cellular response to heat);GO:0051087(chaperone binding)	NA	hsp90-like protein	139.411	174.716	186.203	212.414	209.593	171.583	368.155	369.077	404.618	546.409	524.849	449.691	9968	13936	15620	17909	17213	15020	27510	29258	34049	37057	37125	32404
MGG_00815	gene:MGG_00815	GO:0003674(molecular_function);GO:0005575(cellular_component)	NA	hypothetical protein	0.629846	0.857091	0.759685	0.842062	0.655608	0.651821	1.00778	1.28162	1.25886	5.66932	4.99131	3.2654	37	56	53	59	44	47	62	84	87	315	289	193
MGG_00816	gene:MGG_00816	GO:0003674(molecular_function);GO:0005575(cellular_component);GO:0008150(biological_process)	NA	hypothetical protein	0.741938	0.693219	1.11759	0.896991	1.02389	0.496721	2.34558	2.00639	1.76548	6.51105	6.99076	5.15564	45	47	80	64	72	37	149	135	126	373	418	314
MGG_00817	gene:MGG_00817	GO:0003674(molecular_function);GO:0005575(cellular_component);GO:0008150(biological_process)	NA	hypothetical protein	2.96223	3.63468	4.09793	2.81714	2.59715	4.58399	3.98651	4.25847	3.63006	6.68047	7.89567	4.42996	382	523	620	429	385	724	538	609	551	817	1007	576
MGG_00818	gene:MGG_00818	NA	NA	hypothetical protein	16.4102	17.0797	21.8018	14.946	16.0305	14.5525	37.7122	34.8234	31.3274	76.2499	92.2217	62.1943	1728	2007	2694	1856	1939	1876	4150	4066	3883	7615	9606	6600
MGG_00819	gene:MGG_00819	GO:0008150(biological_process)	NA	niemann-Pick C1 protein	9.97166	9.95726	17.2157	18.5917	17.567	17.0792	9.2003	10.2549	7.68679	6.60866	7.51619	5.91873	3370	3753	6825	7408	6818	7065	3249	3842	3057	2118	2513	2016
MGG_00820	gene:MGG_00820	GO:0003674(molecular_function);GO:0005575(cellular_component)	00970(Aminoacyl-tRNA biosynthesis)	hypothetical protein	0.970048	1.12298	1.30994	0.99183	0.898917	0.871031	0.940859	1.3519	0.395694	0.832079	0.291769	0.256614	206	266	326	248	219	226	209	318	99	168	62	55
MGG_00821	gene:MGG_00821	GO:0003674(molecular_function);GO:0005575(cellular_component);GO:0008150(biological_process)	NA	hypothetical protein	0.0001	0.0001	0.01172	0.0001	0.076782	0.0001	0.0001	0.0001	0.026589	0.0001	0.0001	0.0001	0	0	1	0	3	0	0	0	1	0	0	0
MGG_00822	gene:MGG_00822	GO:0005575(cellular_component)	NA	hypothetical protein	1.96012	2.09227	0.642415	1.91261	2.1376	1.71855	0.323088	0.202289	0.0001	0.167514	0.079113	0.168304	130	155	50	150	163	140	23	15	0	11	6	12
MGG_00823	gene:MGG_00823	NA	NA	hypothetical protein	0.0001	0.423693	0.268781	0.126093	0.244746	0.141328	0.43356	0.326486	0.161356	0.154325	0.444282	0.093432	0	15	10	5	9	6	15	12	6	5	14	3
MGG_00824	gene:MGG_00824	GO:0003674(molecular_function);GO:0005575(cellular_component);GO:0008150(biological_process)	NA	hypothetical protein	0.444624	0.248218	0.51533	0.288643	0.351066	0.198007	0.859619	1.16067	0.499386	0.128055	0.470821	0.184673	71	44	96	54	64	39	143	204	93	20	74	30
MGG_00825	gene:MGG_00825	GO:0003674(molecular_function);GO:0005575(cellular_component);GO:0008150(biological_process)	NA	hypothetical protein	0.0001	0.0001	0.0001	0.215678	0.106504	0.0001	0.219739	0.0001	0.147704	0.0001	0.0001	0.0001	0	0	0	7	4	0	6	0	5	0	0	0
MGG_00826	gene:MGG_00826	GO:0003674(molecular_function);GO:0005575(cellular_component);GO:0008150(biological_process)	NA	hypothetical protein	0.293624	0.221124	0.860294	0.521048	0.466045	0.881813	0.257478	0.458257	0.357159	0.165017	0.051416	0.0001	24	20	80	49	43	86	22	41	34	13	5	0
MGG_00827	gene:MGG_00827	GO:0003674(molecular_function);GO:0005575(cellular_component);GO:0008150(biological_process)	NA	hypothetical protein	2.46775	2.11275	6.34833	5.06173	5.47667	6.59082	0.969546	1.01854	0.638387	1.12745	0.905732	0.809707	169	162	510	409	431	552	70	78	52	74	62	56
MGG_00829	gene:MGG_00829	GO:0003674(molecular_function);GO:0005575(cellular_component);GO:0008150(biological_process)	NA	alpha/beta hydrolase	2.30471	1.562	2.72981	19.2721	15.7116	11.3793	1.43796	1.79814	1.15995	5.42555	2.76284	1.73002	153	116	213	1506	1196	924	100	133	91	342	182	116
MGG_00830	gene:MGG_00830	GO:0003674(molecular_function);GO:0005575(cellular_component);GO:0008150(biological_process)	NA	hypothetical protein	68.603	65.7026	92.1159	180.634	159.327	120.313	35.062	37.0246	30.4889	43.3669	35.8028	27.2142	11939	12755	18808	37068	31848	25634	6377	7144	6245	7159	6164	4773
MGG_00831	gene:MGG_00831	GO:0003674(molecular_function);GO:0005575(cellular_component);GO:0008150(biological_process)	NA	hypothetical protein	0.209426	0.007003	0.457873	0.089437	0.081614	0.122458	0.107991	0.084552	0.189239	0.008587	0.121387	0.044201	34	2	87	17	16	25	19	16	36	2	20	8
MGG_00832	gene:MGG_00832	GO:0004497(monooxygenase activity);GO:0005506(iron ion binding);GO:0016020(membrane);GO:0016491(oxidoreductase activity);GO:0020037(heme binding);GO:0046872(metal ion binding)	NA	cytochrome P450	26.6156	25.0709	19.7204	20.4779	21.2903	23.433	2.92578	2.7816	2.15955	2.74497	2.72336	2.93189	6812	7158	5922	6180	6259	7342	783	790	651	667	690	757
MGG_00833	RIM20	GO:0003674(molecular_function);GO:0005575(cellular_component)	04144(Endocytosis)	pH-response regulator protein palA/RIM20	7.41921	7.90669	10.1243	8.27314	7.7812	9.15149	3.7939	3.68264	3.07428	3.46554	3.31514	3.71096	1533	1823	2454	2016	1847	2315	820	844	748	680	678	773
MGG_00834	gene:MGG_00834	GO:0005575(cellular_component)	NA	hypothetical protein	1.30346	1.3627	1.53979	4.2738	2.70784	2.07885	1.03602	0.939708	0.957013	2.00607	1.4775	1.02435	199	232	276	769	475	388	166	159	172	291	223	158
MGG_00835	gene:MGG_00835	GO:0003674(molecular_function);GO:0005886(plasma membrane);GO:0007163(establishment or maintenance of cell polarity);GO:0031579(membrane raft organization)	NA	flotillin domain-containing protein	5.16921	4.27901	6.90249	31.325	28.853	18.4669	5.21986	5.98578	4.48049	17.0084	16.5008	8.40522	567	524	888	4051	3634	2479	599	728	579	1769	1790	929
MGG_00836	gene:MGG_00836	GO:0005575(cellular_component)	NA	hypothetical protein	8.67867	8.75861	15.492	6.31837	8.27166	10.4859	5.41728	3.17979	4.09717	6.46589	5.62615	3.77857	484	545	1013	416	530	716	316	197	269	342	311	213
MGG_00837	gene:MGG_00837	GO:0003674(molecular_function);GO:0005575(cellular_component);GO:0008150(biological_process)	NA	hypothetical protein	6.99821	5.84705	8.69543	6.16376	6.08373	6.3404	3.75475	3.26667	3.31089	3.06717	2.93368	2.47368	1585	1477	2310	1646	1583	1758	889	821	883	659	658	565
MGG_00838	gene:MGG_00838	GO:0003674(molecular_function);GO:0005575(cellular_component);GO:0008150(biological_process)	NA	MGMT family protein	4.91154	6.37578	10.0639	6.53954	6.02036	7.64133	3.68938	3.80823	3.27753	6.56374	6.37472	5.16578	248	359	595	389	349	472	195	213	195	314	318	263
MGG_00839	gene:MGG_00839	GO:0003674(molecular_function)	NA	vacuolar protein sorting-associated protein 74	8.22037	8.50838	11.353	12.4382	12.9617	14.543	4.44737	6.24218	4.52253	6.083	5.50384	5.46537	658	760	1066	1174	1192	1425	372	554	426	462	436	441
MGG_00840	gene:MGG_00840	GO:0003674(molecular_function);GO:0005575(cellular_component);GO:0008150(biological_process)	NA	hypothetical protein	8.48687	9.15282	10.1343	8.93751	8.56186	10.3624	4.25056	3.39054	3.61703	4.49162	3.76514	4.36109	1312	1578	1837	1629	1520	1960	687	581	658	659	576	679
MGG_00841	gene:MGG_00841	GO:0005575(cellular_component)	03430(Mismatch repair)	exonuclease 1	3.16918	3.79178	3.53556	3.87604	3.1572	3.70295	1.68135	1.6242	1.45447	3.12938	2.46355	1.93373	724	967	948	1045	829	1036	402	412	392	679	557	446
MGG_00842	gene:MGG_00842	GO:0003674(molecular_function);GO:0005634(nucleus);GO:0005840(ribosome);GO:0008150(biological_process)	NA	hypothetical protein	7.07813	7.92413	11.0859	6.72692	5.26621	9.10967	5.1616	2.76334	5.0226	6.63236	5.90836	5.91425	532	665	978	596	455	838	406	231	445	473	440	448
MGG_00843	gene:MGG_00843	GO:0003674(molecular_function)	NA	hypothetical protein	103.109	99.8523	90.8799	97.2101	91.7063	94.8183	57.4981	51.414	51.2316	61.2504	54.7841	59.7913	6609	7139	6834	7347	6751	7440	3851	3654	3865	3724	3474	3862
MGG_00844	gene:MGG_00844	GO:0000324(fungal-type vacuole)	NA	LCCL domain-containing protein	5.80132	5.21637	4.08401	5.68726	4.83229	5.20499	3.20302	3.25506	1.77568	6.51916	5.32051	5.81155	1413	1417	1167	1633	1352	1552	815	879	509	1506	1282	1426
MGG_00845	gene:MGG_00845	GO:0003674(molecular_function);GO:0005575(cellular_component);GO:0008150(biological_process)	NA	hypothetical protein	13.3337	16.981	13.147	9.65454	10.0714	11.2991	28.4833	26.8374	29.8467	32.7006	34.9666	34.709	4495	6386	5200	3838	3900	4663	10034	10030	11841	10456	11661	11791
MGG_00846	gene:MGG_00846	GO:0005887(integral component of plasma membrane);GO:0015517(galactose:proton symporter activity);GO:0015518(arabinose:proton symporter activity);GO:0015535(fucose:proton symporter activity);GO:0015755(fructose transmembrane transport);GO:0015757(galactose transmembrane transport)	NA	L-fucose permease Glucose/galactose transporter	3.20275	3.87673	4.04278	5.4194	3.78228	3.59361	13.8854	15.0706	13.3681	13.789	17.6005	17.2426	322	434	476	641	436	442	1456	1676	1578	1312	1746	1743
MGG_00847	gene:MGG_00847	GO:0005575(cellular_component);GO:0008150(biological_process)	NA	eukaryotic translation initiation factor 2A	92.6982	89.4086	93.9042	84.1576	89.2208	99.679	46.0041	51.4126	39.7308	36.8141	34.8946	35.3398	21258	22872	25265	22758	23502	27986	11026	13072	10724	8008	7917	8168
MGG_00848	gene:MGG_00848	GO:0003674(molecular_function)	NA	hypothetical protein	99.7764	98.9776	95.5921	95.0994	88.8627	95.0631	78.5091	71.7473	76.5195	89.0235	85.936	99.2716	7185	7951	8076	8075	7350	8381	5909	5729	6485	6081	6122	7205
MGG_00849	gene:MGG_00849	GO:0005575(cellular_component);GO:0008150(biological_process)	NA	hypothetical protein	7.06597	8.22666	10.4115	8.16844	8.70134	8.33467	12.1176	15.3335	12.6519	9.174	9.61901	8.20657	1095	1422	1893	1493	1549	1581	1962	2634	2307	1349	1475	1282
MGG_00850	gene:MGG_00850	GO:0005575(cellular_component);GO:0008150(biological_process);GO:0043531(ADP binding)	04138(Autophagy - yeast);04933(AGE-RAGE signaling pathway in diabetic complications)	hypothetical protein	6.54368	6.39453	6.41899	6.35959	6.83719	6.96978	6.18113	6.03182	6.82382	5.37396	5.34446	5.97726	2475	2698	2849	2837	2971	3228	2444	2530	3038	1928	2000	2279
MGG_00851	gene:MGG_00851	GO:0005634(nucleus);GO:0005737(cytoplasm)	NA	hypothetical protein	4.56985	5.15224	7.56378	6.15395	5.71281	7.06184	6.5268	5.08386	3.52678	5.55801	6.05724	5.79603	1072	1349	2082	1703	1540	2028	1600	1323	974	1237	1406	1371
MGG_00852	gene:MGG_00852	GO:0005802(trans-Golgi network);GO:0006895(Golgi to endosome transport);GO:0006896(Golgi to vacuole transport);GO:0030131(clathrin adaptor complex);GO:0043130(ubiquitin binding);GO:0043328(protein transport to vacuole involved in ubiquitin-dependent protein catabolic process via the multivesicular body sorting pathway);GO:0070273(phosphatidylinositol-4-phosphate binding)	NA	ADP-ribosylation factor-binding protein GGA1	24.9925	27.5054	36.3995	32.0457	33.3534	32.2768	25.5261	27.8678	22.7436	24.5277	23.1398	21.6514	5623	6903	9608	8501	8619	8890	6002	6951	6022	5234	5150	4909
MGG_00853	gene:MGG_00853	GO:0003674(molecular_function);GO:0005575(cellular_component);GO:0006629(lipid metabolic process)	NA	hypothetical protein	87.0595	87.7853	96.2437	113.989	101.53	99.182	60.2146	60.2306	53.1423	56.2344	53.9265	52.4852	13032	14658	16902	20120	17456	18176	9420	9996	9363	7984	7986	7918
MGG_00856	gene:MGG_00856	GO:0005634(nucleus)	NA	hypothetical protein	22.455	22.2539	19.3483	38.739	34.3355	31.4959	32.7369	29.6096	28.5696	30.112	30.69	30.6971	6462	7144	6532	13145	11349	11096	9845	9447	9676	8219	8737	8902
MGG_00857	gene:MGG_00857	GO:0003674(molecular_function);GO:0005575(cellular_component);GO:0008150(biological_process)	NA	hypothetical protein	43.6094	43.5717	54.2175	43.1843	48.4857	53.6278	35.2849	35.8508	35.9402	44.0829	43.7134	35.1991	7853	8752	11454	9169	10028	11822	6640	7157	7617	7529	7787	6388
MGG_00858	gene:MGG_00858	NA	NA	hypothetical protein	64.0452	65.8612	86.4039	63.1498	64.2729	78.2021	49.8693	53.2349	58.1947	64.4613	69.5787	57.4275	2011	2307	3183	2338	2318	3006	1636	1853	2150	1920	2161	1817
MGG_00859	gene:MGG_00859	GO:0005575(cellular_component);GO:0008150(biological_process)	NA	ariadne-1	59.7592	69.2213	82.7367	104.033	93.7545	76.8209	87.1785	93.158	93.4573	67.6552	75.1419	72.7984	13739	17753	22317	28203	24758	21623	20946	23746	25288	14754	17091	16867
MGG_00860	gene:MGG_00860	GO:0008150(biological_process)	04146(Peroxisome)	AhpC/TSA family protein	141.983	138.04	136.288	134.61	131.093	123.263	59.0187	52.2477	48.0007	68.1797	68.9215	67.0925	8409	9120	9470	9400	8918	8937	3653	3431	3346	3830	4038	4005
MGG_00861	gene:MGG_00861	GO:0003674(molecular_function);GO:0005575(cellular_component);GO:0055085(transmembrane transport)	NA	oligopeptide transporter 6	1.83806	2.01418	2.55082	1.1942	1.48676	1.16706	1.04004	1.11751	1.04684	1.24069	0.911611	1.16843	549	671	893	421	510	427	325	370	368	352	270	352
MGG_00863	gene:MGG_00863	GO:0000747(conjugation with cellular fusion);GO:0003824(catalytic activity);GO:0004553(hydrolase activity, hydrolyzing O-glycosyl compounds);GO:0005576(extracellular region);GO:0005783(endoplasmic reticulum);GO:0005975(carbohydrate metabolic process);GO:0009405(pathogenesis);GO:0009986(cell surface);GO:0030445(yeast-form cell wall);GO:0030446(hyphal cell wall);GO:0036170(filamentous growth of a p…	00500(Starch and sucrose metabolism)	hypothetical protein	1.82012	1.36507	2.08707	4.81856	3.2943	2.00328	2.80336	3.74209	2.49286	1.82925	2.18127	2.20777	376	315	506	1173	782	507	605	857	606	359	446	460
MGG_00864	gene:MGG_00864	GO:0005575(cellular_component)	00600(Sphingolipid metabolism);04138(Autophagy - yeast)	serine palmitoyltransferase 1	21.2467	21.3379	29.1489	26.8581	26.8389	26.6864	17.5085	17.0724	14.9803	16.1502	17.7577	18.2663	3256	3648	5241	4854	4725	5007	2804	2901	2702	2348	2693	2822
MGG_00865	gene:MGG_00865	GO:0000148(1,3-beta-D-glucan synthase complex);GO:0000936(primary cell septum);GO:0001411(hyphal tip);GO:0003843(1,3-beta-D-glucan synthase activity);GO:0005739(mitochondrion);GO:0005783(endoplasmic reticulum);GO:0005934(cellular bud tip);GO:0005935(cellular bud neck);GO:0030479(actin cortical patch);GO:0031520(plasma membrane of cell tip);GO:0032153(cell division site);GO:0035690(cellular respon…	00500(Starch and sucrose metabolism);04011(MAPK signaling pathway - yeast)	1,3-beta-glucan synthase component FKS1	74.0464	69.4974	56.3013	80.0051	81.6702	86.9574	37.0223	36.3677	32.9064	45.3644	42.35	44.5755	39401	41252	35149	50199	49916	56649	20588	21456	20608	22896	22294	23904
MGG_00866	gene:MGG_00866	GO:0005575(cellular_component)	NA	HMG box-containing protein	1.28888	1.88303	2.09174	2.04498	1.65161	2.18006	1.96465	1.47641	1.28641	2.01299	2.04709	2.2318	223	364	425	417	328	462	355	283	262	331	351	389
MGG_00867	gene:MGG_00867	GO:0005634(nucleus);GO:0005737(cytoplasm);GO:0005829(cytosol);GO:0006606(protein import into nucleus);GO:0008536(Ran GTPase binding);GO:0016973(poly(A)+ mRNA export from nucleus)	NA	hypothetical protein	71.1104	67.533	126.185	123.572	128.697	114.639	66.2201	62.1501	55.2259	39.0198	35.974	23.3668	5436	5759	11317	11139	11300	10729	5291	5268	4969	2830	2721	1801
MGG_00868	gene:MGG_00868	GO:0003677(DNA binding);GO:0004386(helicase activity);GO:0005524(ATP binding);GO:0005634(nucleus);GO:0005737(cytoplasm);GO:0008270(zinc ion binding)	NA	global transactivator	0.423286	0.20641	1.07197	0.792512	0.872609	0.725641	0.771764	1.06556	0.973989	0.43763	0.540983	0.323183	80	44	238	177	190	168	153	224	217	79	102	62
MGG_00870	gene:MGG_00870	GO:0003674(molecular_function);GO:0005575(cellular_component);GO:0008150(biological_process)	NA	hypothetical protein	0.72874	0.824059	1.81607	0.604962	1.12139	1.03661	0.441841	1.0328	1.20962	0.827975	0.52616	0.344171	57	72	166	56	101	99	36	89	111	62	41	27
MGG_00871	gene:MGG_00871	GO:0003674(molecular_function);GO:0005575(cellular_component);GO:0008150(biological_process)	NA	phosphatidylinositol transfer protein CSR1	32.8884	34.1017	36.8988	34.9781	32.5492	35.3515	11.6531	10.8871	10.7254	17.6881	17.6045	14.7454	7416	8578	9761	9300	8430	9759	2746	2722	2847	3783	3927	3351
MGG_00872	gene:MGG_00872	GO:0000166(nucleotide binding);GO:0005634(nucleus);GO:0005737(cytoplasm);GO:0009117(nucleotide metabolic process);GO:0016787(hydrolase activity)	03008(Ribosome biogenesis in eukaryotes)	hypothetical protein	85.8661	89.3438	113.727	85.9988	90.2602	92.1209	55.9498	56.9203	63.7717	70.4162	69.5999	70.2502	5578	6475	8668	6588	6735	7327	3799	4100	4876	4339	4473	4599
MGG_00873	gene:MGG_00873	GO:0003674(molecular_function);GO:0005575(cellular_component);GO:0008150(biological_process)	NA	hypothetical protein	0.0001	0.0001	0.0001	0.0001	0.090841	0.0001	0.0001	0.0001	0.196145	0.0001	0.0001	0.0001	0	0	0	0	2	0	0	0	4	0	0	0
MGG_00874	gene:MGG_00874	GO:0003674(molecular_function);GO:0005829(cytosol);GO:0042729(DASH complex);GO:0044732(mitotic spindle pole body);GO:0055028(cortical microtubule);GO:1905185(microtubule sliding involved in mitotic metaphase chromosome recapture);GO:1990537(mitotic spindle polar microtubule);GO:1990758(mitotic sister chromatid biorientation)	04111(Cell cycle - yeast)	hypothetical protein	6.40967	5.28149	7.52464	5.63503	4.73905	4.58078	2.92934	4.03605	3.87365	4.16945	3.63594	3.87737	309	284	426	321	263	271	148	216	220	191	174	189
MGG_00876	gene:MGG_00876	GO:0004826(phenylalanine-tRNA ligase activity);GO:0006432(phenylalanyl-tRNA aminoacylation);GO:0009328(phenylalanine-tRNA ligase complex)	00970(Aminoacyl-tRNA biosynthesis)	phenylalanyl-tRNA synthetase	51.0155	49.2529	61.0663	48.1965	53.4472	56.3147	25.5518	27.039	28.0171	28.1345	24.9604	21.9631	8226	8859	11552	9164	9899	11117	4306	4834	5317	4303	3982	3569
MGG_00877	gene:MGG_00877	GO:0005575(cellular_component)	NA	hypothetical protein	13.2488	14.3897	40.4891	24.9475	25.123	27.5209	55.3407	57.5138	47.912	22.9105	23.2607	12.9042	4603	5577	16503	10220	10025	11705	20092	22153	19590	7550	7995	4518
MGG_00878	gene:MGG_00878	GO:0008150(biological_process)	NA	hypothetical protein	173.116	174.126	212.505	202.846	187.008	194.36	180.754	169.204	149.696	179.764	162.947	166.987	13825	15512	19910	19101	17154	19002	15085	14981	14070	13616	12873	13439
MGG_00879	gene:MGG_00879	GO:0000228(nuclear chromosome);GO:0000400(four-way junction DNA binding);GO:0000403(Y-form DNA binding);GO:0000404(heteroduplex DNA loop binding);GO:0000406(double-strand/single-strand DNA junction binding);GO:0000710(meiotic mismatch repair);GO:0000735(removal of nonhomologous ends);GO:0003684(damaged DNA binding);GO:0006301(postreplication repair);GO:0006311(meiotic gene conversion);GO:0007131(…	03430(Mismatch repair)	DNA mismatch repair protein msh-2	3.77277	4.49854	5.34411	2.83355	2.85976	3.73133	4.72006	3.92598	4.19778	4.3321	2.75684	3.35827	761	1012	1265	674	663	922	995	878	997	829	550	683
MGG_00880	gene:MGG_00880	GO:0002939(tRNA N1-guanine methylation);GO:0005730(nucleolus);GO:0005737(cytoplasm);GO:0052905(tRNA (guanine(9)-N(1))-methyltransferase activity)	NA	tRNA (guanine-N(1)-)-methyltransferase	5.72056	6.37457	8.97598	12.33	12.3808	9.70116	6.98061	7.31971	6.2275	5.40019	5.59225	5.96143	779	969	1434	1980	1937	1618	994	1106	999	698	754	819
MGG_00881	gene:MGG_00881	GO:0000790(nuclear chromatin);GO:0003896(DNA primase activity);GO:0005737(cytoplasm);GO:0006269(DNA replication, synthesis of RNA primer)	00230(Purine metabolism);00240(Pyrimidine metabolism);03030(DNA replication)	DNA primase small subunit	6.81536	7.18133	10.1786	12.1785	11.692	9.71138	6.66608	6.38144	6.50095	7.91594	5.96992	6.23115	1001	1177	1754	2109	1973	1746	1024	1039	1124	1103	868	923
MGG_00882	gene:MGG_00882	GO:0005575(cellular_component)	NA	glycosyl hydrolase	24.9537	26.0639	28.0678	26.2491	25.65	25.6574	12.3799	12.0558	10.3602	12.9213	12.7949	12.452	5094	5935	6722	6318	6014	6412	2641	2729	2489	2502	2584	2562
MGG_00883	gene:MGG_00883	GO:0005737(cytoplasm)	04011(MAPK signaling pathway - yeast);04139(Mitophagy - yeast)	STE/STE11 protein kinase	13.0717	11.6915	15.5421	12.0554	12.3518	14.7106	8.50739	9.39105	7.60961	8.44443	8.28765	9.3464	5579	5566	7782	6067	6055	7686	3795	4444	3822	3419	3499	4020
MGG_00884	gene:MGG_00884	GO:0003674(molecular_function);GO:0008150(biological_process)	03050(Proteasome)	26S proteasome non-ATPase regulatory subunit 3	97.13	93.0039	122.866	139.602	137.376	131.953	101.351	107.846	87.5118	87.5428	89.2398	74.6069	15358	16404	22793	26028	24949	25543	16748	18906	16286	13129	13959	11889
MGG_00885	gene:MGG_00885	GO:0003674(molecular_function)	03022(Basal transcription factors)	hypothetical protein	7.20042	7.87235	11.7994	10.5235	11.0638	10.5971	9.19756	8.66493	6.79015	7.7664	7.36266	5.01012	1677	2046	3224	2890	2960	3022	2239	2238	1862	1716	1697	1176
MGG_00886	gene:MGG_00886	GO:0003674(molecular_function);GO:0005575(cellular_component);GO:0008150(biological_process)	NA	hypothetical protein	7.34518	8.60271	7.95455	6.96375	6.10633	6.68082	10.4768	9.13092	8.53097	8.5665	8.44487	8.3956	1738	2270	2208	1943	1659	1935	2590	2395	2375	1922	1976	2002
MGG_00887	gene:MGG_00887	GO:0005634(nucleus);GO:0005739(mitochondrion);GO:0043504(mitochondrial DNA repair)	NA	hypothetical protein	26.7627	27.4245	47.6804	48.5157	46.03	47.6293	49.3116	46.6295	37.4131	31.1644	32.0657	23.646	4316	4933	9020	9225	8525	9403	8310	8336	7100	4767	5115	3843
MGG_00888	gene:MGG_00888	NA	NA	hypothetical protein	3.38892	3.44967	1.27439	0.643752	0.960906	1.14193	1.35119	1.0789	1.44592	2.34959	2.63924	1.281	564	640	249	127	184	233	235	199	283	371	435	215
MGG_00889	gene:MGG_00889	GO:0010216(maintenance of DNA methylation);GO:0010424(DNA methylation on cytosine within a CG sequence)	00270(Cysteine and methionine metabolism)	modification methylase DdeI	1.64299	1.79206	1.85251	1.52501	1.36652	1.82254	1.85169	1.5491	1.39075	3.45262	3.26904	2.82263	548	667	725	600	524	744	645	573	546	1092	1078	948
MGG_00890	gene:MGG_00890	NA	00270(Cysteine and methionine metabolism)	hypothetical protein	6.96923	7.42357	7.32531	6.43399	5.7129	7.08786	3.42584	3.97439	2.52857	5.38035	4.37355	5.36613	1572	1868	1939	1712	1481	1958	808	994	672	1152	976	1220
MGG_00891	gene:MGG_00891	GO:0005575(cellular_component);GO:0008150(biological_process)	NA	histone acetyltransferase	4.76218	4.83526	7.4255	5.23365	5.85651	5.58908	5.77905	5.64226	5.91524	5.85588	5.525	3.56726	872	987	1594	1130	1231	1252	1106	1145	1274	1017	1001	658
MGG_00892	gene:MGG_00892	GO:0005515(protein binding)	00190(Oxidative phosphorylation)	ATP synthase subunit 9	1230.01	1081.94	983.011	1318.87	1437.6	1329.71	840.241	837.041	821.289	1368.57	1386.82	1541.49	38879	38149	36454	49156	52193	51456	27756	29334	30553	41031	43366	49103
MGG_00893	gene:MGG_00893	GO:0003674(molecular_function);GO:0005575(cellular_component);GO:0008150(biological_process);GO:0008150(biological_process)	NA	pfs and NB-ARC domain-containing protein ;pfs and NB-ARC domain-containing protein, variant	1.88215	1.84547	2.35637	2.13663	0.863101	1.57735	2.21199	2.41806	2.46738	2.46547	1.78865	2.5701	226	247	332	302	119	232	277	322	349	281	213	311
MGG_00896	gene:MGG_00896	GO:0000175(3'-5'-exoribonuclease activity);GO:0000176(nuclear exosome (RNase complex));GO:0000467(exonucleolytic trimming to generate mature 3'-end of 5.8S rRNA from tricistronic rRNA transcript (SSU-rRNA, 5.8S rRNA, LSU-rRNA));GO:0000973(posttranscriptional tethering of RNA polymerase II gene DNA at nuclear periphery);GO:0003676(nucleic acid binding);GO:0005654(nucleoplasm);GO:0005730(nucleolus)…	03018(RNA degradation)	exosome complex exonuclease Rrp	6.53306	8.12893	9.62436	7.46927	8.13123	8.43378	7.91582	8.47107	8.02635	7.91846	7.1481	7.26774	1550	2152	2679	2090	2216	2450	1963	2229	2242	1782	1678	1738
MGG_00897	gene:MGG_00897	GO:0001765(membrane raft assembly);GO:0005886(plasma membrane);GO:0006855(drug transmembrane transport);GO:0016021(integral component of membrane);GO:0030476(ascospore wall assembly);GO:0042710(biofilm formation);GO:0045121(membrane raft);GO:0055088(lipid homeostasis)	NA	hypothetical protein	0.019014	0.0001	0.392242	0.142783	0.867134	0.281501	0.291265	0.436735	0.200804	0.357489	0.725036	0.435789	1	0	15	6	33	12	10	16	8	12	24	15
MGG_00899	gene:MGG_00899	GO:0003674(molecular_function);GO:0005737(cytoplasm);GO:0007021(tubulin complex assembly)	NA	tubulin-specific chaperone C	12.2851	12.5365	26.8398	33.2749	29.9027	27.0448	17.7236	17.2861	14.7138	18.1387	16.4691	14.6211	1660	1890	4254	5301	4640	4473	2502	2589	2340	2324	2201	1991
MGG_00900	gene:MGG_00900	GO:0003674(molecular_function);GO:0005575(cellular_component);GO:0008150(biological_process)	NA	hypothetical protein	6.47075	6.19713	5.7587	7.18181	7.51426	6.7987	5.44552	4.73258	3.27552	4.88747	6.7885	5.00309	209	224	218	274	279	269	184	170	125	150	217	163
MGG_00901	gene:MGG_00901	GO:0003824(catalytic activity);GO:0004619(phosphoglycerate mutase activity);GO:0005622(intracellular);GO:0005737(cytoplasm);GO:0006007(glucose catabolic process);GO:0008152(metabolic process);GO:0030145(manganese ion binding);GO:0046872(metal ion binding)	00010(Glycolysis / Gluconeogenesis);00680(Methane metabolism);00260(Glycine, serine and threonine metabolism)	2,3-bisphosphoglycerate-independent phosphoglycerate mutase	130.147	144.179	153.075	121.083	122.01	128.254	87.8975	94.6416	91.688	122.678	119.793	133.392	18441	22789	25447	20231	19857	22249	13016	14868	15291	16488	16792	19048
MGG_00904	gene:MGG_00904	GO:0005737(cytoplasm);GO:0005844(polysome);GO:0007017(microtubule-based process);GO:0007021(tubulin complex assembly);GO:0015631(tubulin binding);GO:0016272(prefoldin complex)	NA	prefoldin subunit 3	15.8433	18.6638	27.1424	27.2723	25.9921	26.9044	17.5799	18.3235	20.0123	19.1404	17.9104	16.4522	1723	2264	3462	3496	3246	3581	1998	2209	2561	1974	1927	1803
MGG_00905	gene:MGG_00905	GO:0005628(prospore membrane);GO:0005634(nucleus);GO:0008525(phosphatidylcholine transporter activity);GO:0008526(phosphatidylinositol transporter activity);GO:0015914(phospholipid transport);GO:0031322(ascospore-type prospore-specific spindle pole body remodeling);GO:0032153(cell division site);GO:0035838(growing cell tip);GO:0048193(Golgi vesicle transport);GO:0060187(cell pole)	NA	Sec14 cytosolic factor	130.893	117.229	143.617	133.198	132.16	144.454	79.731	76.0128	77.3394	92.6639	93.3806	94.84	17225	17209	22173	20669	19976	23273	10965	11090	11978	11566	12157	12578
MGG_00906	gene:MGG_00906	GO:0003674(molecular_function);GO:0005575(cellular_component);GO:0008150(biological_process)	NA	hypothetical protein	2.58262	3.66057	4.13026	4.64565	4.05086	5.02435	3.5221	3.93564	2.92062	4.16345	3.3604	2.47474	279	441	523	591	502	663	397	471	371	426	359	269
MGG_00907	gene:MGG_00907	GO:0003674(molecular_function);GO:0005575(cellular_component);GO:0008150(biological_process)	NA	hypothetical protein	197.115	208.441	153.278	201.098	199.279	183.894	224.911	224.421	229.63	201.01	237.566	208.693	21628	25512	19732	26018	25115	24703	25790	27301	29654	20920	25787	23077
MGG_00908	gene:MGG_00908	GO:0008540(proteasome regulatory particle, base subcomplex);GO:0017025(TBP-class protein binding);GO:0030433(ubiquitin-dependent ERAD pathway);GO:0031595(nuclear proteasome complex);GO:0031597(cytosolic proteasome complex);GO:0036402(proteasome-activating ATPase activity);GO:0045899(positive regulation of RNA polymerase II transcriptional preinitiation complex assembly)	03050(Proteasome)	26S protease regulatory subunit 6B	110.741	104.351	172.842	211.967	215.145	198.791	172.272	185.794	154.407	116.168	123.025	102.531	16319	17154	29883	36832	36416	35864	26530	30355	26780	16237	17935	15227
MGG_00909	gene:MGG_00909	GO:0003674(molecular_function);GO:0005575(cellular_component);GO:0008150(biological_process)	NA	hypothetical protein	14.9735	15.758	10.206	8.33669	7.98836	7.11777	15.0454	14.4115	15.0794	13.2238	15.8215	16.2721	3523	4136	2818	2313	2159	2051	3700	3760	4176	2952	3683	3859
MGG_00912	gene:MGG_00912	GO:0004725(protein tyrosine phosphatase activity);GO:0005575(cellular_component);GO:0006470(protein dephosphorylation);GO:0016311(dephosphorylation);GO:0016791(phosphatase activity)	NA	protein-tyrosine phosphatase 2	3.77161	3.63758	4.42806	3.9651	4.13589	4.36182	2.29202	2.05273	1.63505	3.29607	2.37613	1.74174	819	881	1128	1015	1032	1160	520	494	418	679	511	381
MGG_00913	gene:MGG_00913	GO:0005575(cellular_component)	NA	hypothetical protein	25.5722	26.71	24.353	15.3356	15.1258	21.5014	12.8328	11.5762	11.2444	11.7776	12.7497	10.6262	4046	4714	4520	2861	2749	4165	2122	2031	2094	1768	1996	1695
MGG_00914	gene:MGG_00914	NA	NA	hypothetical protein	5.92418	6.64562	12.0354	7.76744	8.59199	8.18644	3.04553	2.43233	2.16472	5.29155	3.85572	3.26559	174	217	413	268	289	293	93	79	75	147	112	97
MGG_00915	gene:MGG_00915	GO:0000301(retrograde transport, vesicle recycling within Golgi);GO:0006888(ER to Golgi vesicle-mediated transport);GO:0006890(retrograde vesicle-mediated transport, Golgi to ER);GO:0017119(Golgi transport complex)	NA	hypothetical protein	7.95404	9.21856	12.2393	10.3572	9.07155	10.8434	8.45687	7.75826	6.4926	7.33976	7.09741	6.36469	1585	2049	2860	2433	2076	2645	1761	1714	1522	1387	1399	1278
MGG_00916	gene:MGG_00916	GO:0003674(molecular_function);GO:0005575(cellular_component);GO:0008150(biological_process)	NA	hypothetical protein	0.777397	0.151407	0.198446	0.28312	0.0001	0.409677	0.003776	0.246302	0.094552	0.0001	0.0001	0.110423	27	6	8	12	0	17	1	10	4	0	0	4
MGG_00917	gene:MGG_00917	GO:0003735(structural constituent of ribosome);GO:0006412(translation)	NA	carrier protein YMC1	20.303	23.4857	21.605	23.884	22.0057	20.4196	17.9141	15.6977	12.6674	26.9657	28.7301	19.621	2206	2846	2754	3060	2746	2716	2034	1891	1620	2779	3088	2149
MGG_00918	gene:MGG_00918	GO:0005575(cellular_component);GO:0008150(biological_process)	NA	RINT-1 family protein	11.5657	10.4859	16.308	12.4532	13.303	12.8986	12.8837	11.6013	8.54728	7.30283	7.33933	6.65441	2170	2194	3589	2754	2866	2962	2526	2413	1887	1300	1362	1258
MGG_00919	gene:MGG_00919	GO:0005575(cellular_component)	00230(Purine metabolism)	GMP synthase	21.0279	21.7604	23.7949	14.2136	13.5975	19.1209	9.77133	8.18276	6.79343	12.0704	11.5662	9.77926	3383	3906	4492	2697	2513	3766	1643	1460	1287	1842	1841	1586
MGG_00920	gene:MGG_00920	GO:0003674(molecular_function);GO:0005743(mitochondrial inner membrane);GO:0009267(cellular response to starvation);GO:0036170(filamentous growth of a population of unicellular organisms in response to starvation);GO:0036180(filamentous growth of a population of unicellular organisms in response to biotic stimulus);GO:0071216(cellular response to biotic stimulus)	NA	YagE family protein	7.03355	5.8614	8.21298	8.67345	9.69446	7.64433	4.83699	4.02557	4.93945	4.58624	3.87079	3.17249	857	797	1174	1246	1357	1140	616	544	708	530	467	390
MGG_00922	gene:MGG_00922	GO:0005575(cellular_component)	04138(Autophagy - yeast)	vacuolar protease A	942.301	915.352	1207.25	1237.87	1263.13	1183.99	1017.97	1017.16	921.004	781.498	726.953	712.578	117221	127021	176197	181578	180483	180320	132340	140288	134844	92211	89464	89334
MGG_00923	gene:MGG_00923	GO:0005575(cellular_component)	00630(Glyoxylate and dicarboxylate metabolism);00680(Methane metabolism);00260(Glycine, serine and threonine metabolism);00460(Cyanoamino acid metabolism);00670(One carbon pool by folate)	serine hydroxymethyltransferase	88.7568	82.958	85.4338	81.7395	83.7113	80.7068	61.197	60.279	62.5523	74.1766	70.3976	61.6709	13589	14168	15346	14757	14721	15128	9792	10232	11272	10772	10663	9516
MGG_00924	gene:MGG_00924	GO:0000124(SAGA complex);GO:0000747(conjugation with cellular fusion);GO:0000790(nuclear chromatin);GO:0005198(structural molecule activity);GO:0005739(mitochondrion);GO:0016573(histone acetylation);GO:0035690(cellular response to drug);GO:0046695(SLIK (SAGA-like) complex)	NA	bromodomain-containing protein	6.22628	6.26606	6.79268	8.56288	7.05539	7.48396	3.72452	3.11964	2.53465	3.23379	3.98364	2.61737	1987	2231	2543	3222	2586	2924	1242	1104	952	979	1258	842
MGG_00926	gene:MGG_00926	GO:0003674(molecular_function);GO:0005575(cellular_component)	NA	hypothetical protein	17.3797	15.3891	19.3816	19.1851	20.9288	19.8279	7.72275	7.97228	6.5809	7.045	6.36125	4.78199	4780	4722	6254	6222	6612	6677	2220	2431	2131	1838	1731	1326
MGG_00928	gene:MGG_00928	GO:0005086(ARF guanyl-nucleotide exchange factor activity);GO:0005543(phospholipid binding);GO:0032012(regulation of ARF protein signal transduction);GO:0032153(cell division site);GO:0051285(cell cortex of cell tip);GO:0051523(cell growth mode switching, monopolar to bipolar)	04144(Endocytosis)	Sec7 domain-containing protein	5.88571	5.11877	6.1825	6.58255	7.10854	6.62639	7.33682	7.74541	6.94601	6.47364	7.56508	5.8148	2445	2373	3014	3225	3392	3371	3186	3568	3396	2551	3109	2435
MGG_00929	gene:MGG_00929	GO:0000103(sulfate assimilation);GO:0004783(sulfite reductase (NADPH) activity);GO:0005829(cytosol);GO:0006790(sulfur compound metabolic process);GO:0009337(sulfite reductase complex (NADPH));GO:0016903(oxidoreductase activity, acting on the aldehyde or oxo group of donors);GO:0050311(sulfite reductase (ferredoxin) activity);GO:0055114(oxidation-reduction process)	00920(Sulfur metabolism)	sulfite reductase flavoprotein component	12.4354	13.0704	14.2852	8.29362	8.13013	10.8944	10.0225	8.67337	7.21949	12.5343	10.0761	9.63617	3453	4049	4654	2716	2593	3704	2909	2670	2360	3301	2768	2697
MGG_00930	gene:MGG_00930	GO:0006810(transport)	NA	copper-transporting ATPase 1	34.8202	36.0556	44.4252	40.0471	37.4672	35.1137	138.877	148.018	150.511	106.613	100.227	98.5363	15040	17372	22512	20396	18588	18568	62685	70880	76509	43676	42826	42890
MGG_00931	gene:MGG_00931	GO:0005575(cellular_component)	NA	alpha/beta hydrolase	0.023899	0.091959	0.745723	0.512702	0.021405	0.08963	0.065534	0.73939	0.048221	0.525285	0.342546	0.320406	4	17	141	98	4	18	12	132	10	81	55	52
MGG_00932	gene:MGG_00932	GO:0003674(molecular_function);GO:0005575(cellular_component);GO:0008150(biological_process)	NA	hypothetical protein	27.052	29.3827	37.9613	35.7067	36.5609	37.0568	16.4044	19.5361	14.435	12.5717	14.7286	16.0494	3303	4002	5437	5140	5127	5539	2093	2645	2074	1456	1779	1975
MGG_00933	gene:MGG_00933	GO:0005267(potassium channel activity);GO:0016020(membrane);GO:0071805(potassium ion transmembrane transport)	NA	hypothetical protein	4.94385	4.86768	8.73939	8.94118	9.17779	8.15962	2.79272	3.29914	3.14751	3.21536	3.25024	2.53911	1072	1178	2224	2287	2286	2167	633	794	804	662	698	555
MGG_00934	gene:MGG_00934	GO:0000978(RNA polymerase II proximal promoter sequence-specific DNA binding);GO:0005634(nucleus);GO:0006357(regulation of transcription by RNA polymerase II);GO:0008270(zinc ion binding)	NA	hypothetical protein	6.54715	6.67532	7.80822	8.28533	7.57165	9.08501	4.77468	5.14851	3.47443	5.42964	5.68868	4.91985	1741	1980	2435	2597	2312	2957	1327	1518	1087	1369	1496	1318
MGG_00936	gene:MGG_00936	GO:0003674(molecular_function);GO:0005575(cellular_component);GO:0008150(biological_process)	NA	hypothetical protein	0.0001	0.0001	0.28712	0.363088	0.146295	0.187674	0.260523	0.208015	0.0001	0.312475	0.123246	0.291691	0	0	8	10	4	6	7	6	0	7	3	7
MGG_00937	gene:MGG_00937	GO:0008150(biological_process)	NA	ATP-binding cassette sub-family A member 8-A	7.35329	7.9609	9.11112	8.43049	7.34201	8.40441	4.45938	4.54778	3.28849	4.04569	3.0204	3.56245	3182	3842	4625	4301	3649	4452	2017	2182	1675	1661	1293	1554
MGG_00939	gene:MGG_00939	GO:0003674(molecular_function);GO:0005575(cellular_component);GO:0008150(biological_process)	NA	hypothetical protein	52.3554	56.1083	63.4293	39.0062	39.4212	47.0876	18.2371	18.4697	15.1261	9.60754	8.96326	8.4345	8937	10684	12702	7851	7729	9840	3254	3496	3039	1556	1514	1451
MGG_00940	gene:MGG_00940	GO:0005575(cellular_component);GO:0008150(biological_process)	NA	tripeptidyl-peptidase 1	2094.69	1912.13	1942.47	941.703	1026.72	1349.99	347.086	360.797	326.61	81.8838	67.2081	106.233	292234	297579	317944	154918	164527	230580	50605	55808	53629	10836	9276	14937
MGG_00941	gene:MGG_00941	NA	NA	hypothetical protein	45.4506	54.2278	88.7027	30.8636	33.9315	46.5412	13.3024	14.628	16.4631	7.213	6.8263	4.72624	4532	6031	10375	3629	3886	5681	1386	1617	1932	683	674	475
MGG_00942	gene:MGG_00942	GO:0005575(cellular_component)	00270(Cysteine and methionine metabolism);00280(Valine, leucine and isoleucine degradation);00290(Valine, leucine and isoleucine biosynthesis);00770(Pantothenate and CoA biosynthesis)	branched-chain-amino-acid aminotransferase	28.2073	31.6406	22.1229	27.4052	27.3774	25.1823	21.256	20.0837	20.2249	21.9592	30.4499	20.7059	4200	5255	3865	4812	4682	4591	3308	3316	3544	3102	4486	3107
MGG_00943	gene:MGG_00943	GO:0003824(catalytic activity);GO:0005634(nucleus);GO:0005829(cytosol);GO:0009058(biosynthetic process)	00564(Glycerophospholipid metabolism);00440(Phosphonate and phosphinate metabolism)	ethanolamine-phosphate cytidylyltransferase	34.8625	35.3355	32.9762	27.8841	26.0567	31.7908	24.7544	25.6221	26.3372	22.7657	22.5096	24.3141	5140	5812	5704	4848	4413	5739	3815	4189	4570	3184	3284	3613
MGG_00944	gene:MGG_00944	GO:0003674(molecular_function);GO:0005575(cellular_component);GO:0008150(biological_process)	NA	hypothetical protein	8.74102	9.4654	8.53207	11.1761	8.57562	9.15777	13.5639	13.0977	12.2808	13.1474	15.7607	11.4836	1170	1414	1340	1764	1319	1501	1898	1944	1935	1670	2087	1549
MGG_00946	gene:MGG_00946	GO:0003674(molecular_function)	03013(RNA transport)	Poly(A)+ RNA export protein	22.3597	23.6759	37.6819	25.9864	26.0453	30.2181	51.405	46.7082	50.8627	47.9104	46.8841	38.9228	3185	3762	6297	4365	4261	5269	7651	7376	8526	6472	6606	5587
MGG_00947	gene:MGG_00947	GO:0003674(molecular_function);GO:0005575(cellular_component);GO:0008150(biological_process)	NA	hypothetical protein	244.614	228.191	141.142	182.83	178.872	199.052	183.171	175.36	189.572	252.088	250.777	281.607	26591	27671	18001	23435	22334	26491	20809	21135	24254	25992	26969	30850
MGG_00949	gene:MGG_00949	GO:0003674(molecular_function)	NA	endoplasmic reticulum-Golgi intermediate compartment protein 2	44.1099	40.8672	44.7586	51.1982	48.4454	49.9159	21.2024	18.1928	16.9829	27.402	23.6144	20.4889	6497	6715	7735	8892	8196	9001	3264	2971	2944	3829	3441	3042
MGG_00951	gene:MGG_00951	GO:0003674(molecular_function);GO:0005575(cellular_component)	NA	mannan endo-1,6-alpha-mannosidase DCW1	5.64049	5.59439	6.21148	3.40498	3.05586	5.52764	3.88063	4.22531	3.7048	2.21614	2.7242	1.53175	844	934	1090	601	525	1012	607	701	653	315	404	231
MGG_00952	gene:MGG_00952	NA	NA	amidohydrolase 2	27.2864	28.1191	34.7816	36.2072	34.3663	43.9774	27.8453	27.3769	22.5942	15.6273	11.6558	8.02416	4301	4944	6432	6729	6222	8486	4587	4784	4192	2337	1818	1275
MGG_00953	gene:MGG_00953	GO:0005575(cellular_component)	NA	hypothetical protein	12.9817	12.6262	20.1332	16.7958	16.2423	15.9115	15.2996	15.907	12.0748	12.5975	11.4827	7.73218	1528	1657	2779	2330	2195	2292	1881	2075	1672	1406	1337	917
MGG_00954	gene:MGG_00954	GO:0003674(molecular_function);GO:0005575(cellular_component);GO:0008150(biological_process)	NA	hypothetical protein	0.846065	0.577542	0.723633	0.337944	0.698332	1.02165	0.481546	0.0001	0.087758	0.0001	0.208807	0.30601	31	24	31	15	30	46	19	0	4	0	8	12
MGG_00956	gene:MGG_00956	GO:0005575(cellular_component)	00051(Fructose and mannose metabolism)	dihydrodipicolinate synthase	27.3937	26.3761	51.9113	35.3729	35.9981	35.5092	29.585	26.1859	21.4834	17.4966	16.6453	15.5996	3058	3284	6798	4656	4615	4853	3451	3241	2823	1853	1838	1755
MGG_00957	gene:MGG_00957	GO:0003674(molecular_function);GO:0005743(mitochondrial inner membrane);GO:0007005(mitochondrion organization);GO:0032592(integral component of mitochondrial membrane);GO:0055088(lipid homeostasis)	NA	ABC1 family protein	21.4789	20.5951	39.3183	51.7718	53.7179	48.0913	28.6788	22.8646	21.7956	19.7766	15.0113	15.0476	4046	4327	8689	11498	11621	11089	5645	4775	4832	3533	2797	2857
MGG_00958	gene:MGG_00958	GO:0000122(negative regulation of transcription by RNA polymerase II);GO:0001015(snoRNA transcription by RNA polymerase II);GO:0003677(DNA binding);GO:0003723(RNA binding);GO:0006352(DNA-templated transcription, initiation);GO:0006353(DNA-templated transcription, termination);GO:0006368(transcription elongation from RNA polymerase II promoter);GO:0010913(regulation of sterigmatocystin biosyntheti…	NA	hypothetical protein	19.5016	22.5909	34.4879	40.7855	38.4799	33.2814	30.8951	31.9977	25.0664	23.9057	26.4778	23.0805	3416	4414	7086	8422	7740	7136	5655	6213	5167	3971	4588	4074
MGG_00959	gene:MGG_00959	GO:0005743(mitochondrial inner membrane);GO:0006744(ubiquinone biosynthetic process);GO:0008682(2-octoprenyl-3-methyl-6-methoxy-1,4-benzoquinone hydroxylase activity);GO:0046914(transition metal ion binding);GO:0055114(oxidation-reduction process)	00130(Ubiquinone and other terpenoid-quinone biosynthesis)	hypothetical protein	64.837	62.1902	59.7663	84.9996	76.0983	64.0383	56.5141	47.1556	45.6518	52.578	52.3274	47.3681	4636	4961	5014	7167	6250	5606	4223	3739	3842	3566	3702	3414
MGG_00960	gene:MGG_00960	GO:0005575(cellular_component)	00564(Glycerophospholipid metabolism);00565(Ether lipid metabolism);04144(Endocytosis)	phospholipase D1	16.3587	17.1527	19.8258	19.6236	17.1922	18.228	22.6104	24.7396	23.1183	19.3166	19.7992	20.8351	6633	7758	9432	9383	8007	9049	9581	11122	11032	7429	7942	8514
MGG_00961	gene:MGG_00961	GO:0000091(mitotic anaphase A);GO:0000278(mitotic cell cycle);GO:0000923(equatorial microtubule organizing center);GO:0000930(gamma-tubulin complex);GO:0003924(GTPase activity);GO:0005200(structural constituent of cytoskeleton);GO:0005525(GTP binding);GO:0005634(nucleus);GO:0005815(microtubule organizing center);GO:0005816(spindle pole body);GO:0005874(microtubule);GO:0007093(mitotic cell cycle c…	NA	tubulin gamma chain	14.6116	16.7746	19.112	11.0651	11.1485	14.5341	10.1464	11.0544	9.89596	12.8699	12.9308	13.073	2184	2797	3352	1951	1914	2660	1585	1832	1741	1825	1913	1970
MGG_00962	gene:MGG_00962	GO:0003674(molecular_function);GO:0005575(cellular_component);GO:0008150(biological_process)	NA	hypothetical protein	75.2927	93.9691	97.1582	12.3823	9.51132	18.0041	1.64777	2.08664	2.83819	0.851243	1.27625	1.48163	3562	4959	5393	691	517	1043	82	110	159	39	60	71
MGG_00963	gene:MGG_00963	GO:0003674(molecular_function);GO:0005575(cellular_component);GO:0008150(biological_process)	NA	hypothetical protein	0.311194	0.41009	0.762907	0.476676	0.499379	0.519223	1.32336	1.21549	1.12353	0.928035	0.687072	0.703547	76	112	218	137	140	155	337	328	322	214	166	173
MGG_00964	gene:MGG_00964	GO:0003674(molecular_function);GO:0005575(cellular_component);GO:0008150(biological_process)	NA	hypothetical protein	9.16801	12.4855	17.2389	16.7988	15.8914	16.7109	12.4868	11.6646	13.4252	12.2273	11.573	9.6746	1036	1573	2284	2237	2062	2311	1474	1461	1785	1310	1293	1101
MGG_00965	gene:MGG_00965	GO:0005758(mitochondrial intermembrane space);GO:1990050(phosphatidic acid transporter activity)	NA	MSF1 domain-containing protein	272.978	275.122	218.463	165.894	195.129	183.096	199.402	215.634	219.799	187.288	209.989	173.787	11366	12779	10672	8145	9332	9334	8677	9954	10771	7397	8650	7293
MGG_00966	gene:MGG_00966	GO:0005575(cellular_component)	NA	hypothetical protein	46.8993	53.4356	73.0394	76.609	71.825	68.4041	33.7782	35.1608	34.7671	40.1455	39.8523	34.9584	6584	8368	12030	12682	11582	11757	4956	5473	5745	5346	5535	4946
MGG_00967	gene:MGG_00967	GO:0005515(protein binding);GO:0009408(response to heat)	00510(N-Glycan biosynthesis);00513(Various types of N-glycan biosynthesis);04141(Protein processing in endoplasmic reticulum)	DnaJ domain-containing protein	94.3847	86.104	109.698	126.012	117.484	112.051	89.8589	81.6048	61.9936	82.9737	79.1814	76.1842	8806	8962	12008	13864	12591	12799	8762	8442	6808	7343	7309	7164
MGG_00968	gene:MGG_00968	GO:0005576(extracellular region);GO:0005886(plasma membrane);GO:0006811(ion transport);GO:0006915(apoptotic process);GO:0007005(mitochondrion organization);GO:0008308(voltage-gated anion channel activity);GO:0031307(integral component of mitochondrial outer membrane);GO:0044070(regulation of anion transport);GO:0045454(cell redox homeostasis);GO:0051027(DNA transport);GO:0055085(transmembrane tra…	NA	mitochondrial outer membrane protein porin	584.909	542.638	449.523	497.15	523.992	538.453	376.291	359.951	338.317	525.971	542.788	538.755	36211	37475	32651	36293	37261	40811	24346	24707	24651	30886	33244	33614
MGG_00969	gene:MGG_00969	GO:0005575(cellular_component)	00250(Alanine, aspartate and glutamate metabolism)	asparagine synthetase	206.023	214.211	223.193	194.197	205.754	170.553	87.7996	88.6386	96.8069	139.842	153.053	126.723	26228	30421	33336	29152	30087	26582	11681	12511	14505	16886	19276	16258
MGG_00970	gene:MGG_00970	GO:0005575(cellular_component)	03013(RNA transport);04120(Ubiquitin mediated proteolysis)	SUMO-conjugating enzyme ubc9	27.6063	28.8745	42.0508	31.9268	34.2509	35.4382	22.46	21.0302	19.4641	20.2793	20.4812	17.9092	2837	3310	5069	3869	4043	4458	2412	2396	2354	1977	2082	1855
MGG_00971	gene:MGG_00971	GO:0005778(peroxisomal membrane);GO:0005783(endoplasmic reticulum);GO:0005829(cytosol);GO:0032527(protein exit from endoplasmic reticulum);GO:0032581(ER-dependent peroxisome organization);GO:0033328(peroxisome membrane targeting sequence binding);GO:0045033(peroxisome inheritance);GO:0045046(protein import into peroxisome membrane);GO:0050821(protein stabilization);GO:1990415(Pex17p-Pex14p dockin…	04146(Peroxisome)	hypothetical protein	17.1181	17.8182	22.7258	21.9695	20.8348	21.9617	24.7115	23.0859	20.1709	27.1423	28.9654	20.628	1960	2275	3052	2965	2739	3078	2956	2930	2717	2947	3280	2380
MGG_00972	gene:MGG_00972	GO:0003674(molecular_function);GO:0005575(cellular_component);GO:0008150(biological_process)	04146(Peroxisome)	hypothetical protein	12.4755	11.9046	11.2163	13.5946	13.5109	12.7979	15.8102	17.5933	15.766	18.1734	18.7516	15.0711	1156	1231	1220	1486	1438	1452	1531	1808	1720	1597	1719	1408
MGG_00973	gene:MGG_00973	GO:0003674(molecular_function);GO:0005575(cellular_component)	00511(Other glycan degradation)	FAD binding domain-containing protein	3.97624	2.98676	2.9993	3.07207	2.5931	6.18072	3.44141	2.48158	2.71425	29.7283	26.4347	16.1314	569	477	504	519	426	1083	515	394	457	4033	3740	2325
MGG_00976	gene:MGG_00976	GO:0005575(cellular_component)	03013(RNA transport);03015(mRNA surveillance pathway)	regulator-nonsense transcripts 1	23.9167	23.8756	24.7505	29.756	29.1341	27.6579	21.4042	22.2561	18.9981	19.6285	19.5287	17.0631	8368	9319	10160	12276	11708	11847	7827	8634	7823	6514	6760	6017
MGG_00977	gene:MGG_00977	GO:0003674(molecular_function);GO:0008150(biological_process)	03008(Ribosome biogenesis in eukaryotes)	U3 small nucleolar ribonucleoprotein IMP4	14.43	15.936	16.4574	25.0561	25.1847	24.638	12.5953	14.3734	13.1456	23.9258	23.216	19.6584	1452	1788	1942	2972	2910	3034	1324	1603	1556	2283	2310	1993
MGG_00978	gene:MGG_00978	GO:0000149(SNARE binding);GO:0005484(SNAP receptor activity);GO:0006886(intracellular protein transport);GO:0006906(vesicle fusion);GO:0012505(endomembrane system);GO:0016021(integral component of membrane);GO:0031201(SNARE complex);GO:0048278(vesicle docking)	04130(SNARE interactions in vesicular transport)	hypothetical protein	138.162	151.867	154.667	218.283	210.944	224.705	122.438	128.156	132.307	181.163	171.059	178.003	17178	21062	22561	32001	30124	34202	15909	17666	19360	21364	21040	22303
MGG_00979	gene:MGG_00979	GO:0005742(mitochondrial outer membrane translocase complex);GO:0006626(protein targeting to mitochondrion);GO:0015450(P-P-bond-hydrolysis-driven protein transmembrane transporter activity);GO:0030448(hyphal growth);GO:0048315(conidium formation);GO:0070678(preprotein binding)	NA	mitochondrial import receptor subunit tom-70	42.5634	40.9295	43.806	50.0942	44.9153	45.5269	35.1937	34.5223	31.7791	32.4871	34.5533	35.139	8787	9426	10610	12194	10650	11507	7593	7902	7722	6362	7057	7311
MGG_00980	gene:MGG_00980	GO:0005575(cellular_component)	NA	hypothetical protein	17.4633	21.1856	20.0136	14.5599	14.5615	20.1355	8.94575	10.0711	10.16	13.5765	16.3375	11.2549	1051	1422	1413	1033	1007	1484	563	672	720	775	973	683
MGG_00981	gene:MGG_00981	GO:0004190(aspartic-type endopeptidase activity);GO:0006508(proteolysis);GO:0030163(protein catabolic process)	NA	aspartic endopeptidase	2.59869	3.42129	3.99369	2.09697	2.73791	3.0247	3.13507	3.94086	1.86731	4.18834	4.26224	2.23511	245	360	442	233	297	349	309	412	207	375	398	213
MGG_00982	gene:MGG_00982	GO:0003674(molecular_function);GO:0005575(cellular_component);GO:0008150(biological_process)	NA	hypothetical protein	27.3615	25.8879	31.028	32.2364	30.9679	31.7399	28.2381	26.1446	19.12	26.578	30.2124	27.6436	7299	7704	9711	10140	9489	10366	7872	7732	6003	6725	7973	7432
MGG_00983	gene:MGG_00983	GO:0003674(molecular_function);GO:0005575(cellular_component);GO:0008150(biological_process)	NA	hypothetical protein	5.13084	5.7524	7.94354	5.9007	6.20864	7.14331	4.23716	4.97607	4.90141	6.81091	6.84552	4.99463	754	943	1369	1022	1048	1285	651	811	848	949	995	740
MGG_00984	gene:MGG_00984	GO:0005575(cellular_component);GO:0008150(biological_process)	NA	ZZ type zinc finger domain-containing protein	140.817	134.808	182.568	190.471	175.196	180.944	203.761	210.393	183.324	156.74	159.162	123.527	35864	38299	54552	57201	51251	56419	54233	59408	54951	37864	40102	31706
MGG_00985	gene:MGG_00985	GO:0005575(cellular_component);GO:0008150(biological_process)	NA	hypothetical protein	6.44142	6.59942	16.3893	16.5376	14.7612	13.7957	22.8996	23.2126	17.8383	12.9984	13.2962	9.36004	770	880	2299	2331	2027	2019	2861	3077	2510	1474	1573	1128
MGG_00986	gene:MGG_00986	GO:0005575(cellular_component)	00770(Pantothenate and CoA biosynthesis)	2-dehydropantoate 2-reductase	26.9935	23.5009	33.3196	33.4927	31.2939	35.3262	34.3187	34.8841	28.408	31.0181	29.577	27.2843	3117	3027	4514	4560	4151	4994	4141	4466	3861	3397	3379	3175
MGG_00987	gene:MGG_00987	GO:0007165(signal transduction)	NA	hypothetical protein	248.283	252.993	242.907	253.505	219.134	246.936	313.371	308.543	306.136	396.975	414.068	439.101	43443	49380	49865	52304	44041	52897	57302	59855	63043	65883	71675	77429
MGG_00988	gene:MGG_00988	GO:0005575(cellular_component);GO:0008150(biological_process)	00100(Steroid biosynthesis)	RING-15 protein	17.507	17.989	21.1448	17.8864	19.1301	19.0988	13.5892	11.9212	9.4944	12.4921	11.4777	9.27846	2620	3003	3712	3156	3288	3499	2125	1978	1672	1773	1699	1399
MGG_00989	gene:MGG_00989	GO:0003674(molecular_function);GO:0005575(cellular_component);GO:0008150(biological_process)	NA	hypothetical protein	2.2744	2.26017	4.0955	2.54884	2.45831	3.33601	2.00895	2.51457	2.01707	1.76677	2.86634	2.0993	84	93	176	111	104	150	77	103	87	62	104	78
MGG_00990	gene:MGG_00990	GO:0005575(cellular_component)	NA	hypothetical protein	5.20618	5.52817	10.9321	8.95568	7.82353	8.87333	9.31886	9.0875	6.25758	6.33418	5.6616	3.80802	1580	1871	3891	3204	2727	3296	2955	3057	2235	1823	1700	1165
MGG_00992	gene:MGG_00992	GO:0003674(molecular_function);GO:0005575(cellular_component);GO:0008150(biological_process)	NA	hypothetical protein	237.818	228.654	185.17	190.746	171.328	158.93	379.854	402.894	418.115	307.66	307.651	371.635	32401	34751	29599	30644	26811	26510	54084	60858	67045	39758	41467	51027
MGG_00993	gene:MGG_00993	GO:0000329(fungal-type vacuole membrane);GO:0005384(manganese ion transmembrane transporter activity);GO:0005794(Golgi apparatus);GO:0006874(cellular calcium ion homeostasis);GO:0006879(cellular iron ion homeostasis);GO:0015093(ferrous iron transmembrane transporter activity);GO:0030026(cellular manganese ion homeostasis)	NA	vacuolar iron transporter Ccc1	8.13257	6.43841	11.7428	7.46125	7.18291	9.99874	2.40244	2.32139	1.86868	2.57533	1.80574	2.4208	1273	1125	2157	1378	1292	1916	393	403	345	383	280	382
MGG_00994	gene:MGG_00994	GO:0000139(Golgi membrane);GO:0004571(mannosyl-oligosaccharide 1,2-alpha-mannosidase activity);GO:0005783(endoplasmic reticulum);GO:0006491(N-glycan processing);GO:0030433(ubiquitin-dependent ERAD pathway)	00510(N-Glycan biosynthesis);00513(Various types of N-glycan biosynthesis);04141(Protein processing in endoplasmic reticulum)	mannosyl-oligosaccharide 1,2-alpha-mannosidase IC	4.41672	4.68098	25.3852	22.2834	27.6662	23.6878	2.70002	2.84065	2.96668	1.91249	2.71726	1.68325	513	606	3454	3048	3686	3364	328	366	405	211	312	197
MGG_00998	gene:MGG_00998	GO:0005739(mitochondrion);GO:0008152(metabolic process);GO:0016787(hydrolase activity)	00254(Aflatoxin biosynthesis)	lipase/esterase	15.8133	16.4401	17.5919	17.056	15.3899	16.5266	9.93983	8.60478	8.01327	10.1983	8.95665	9.42277	3659	4243	4776	4654	4090	4682	2404	2208	2182	2238	2050	2197
MGG_00999	gene:MGG_00999	GO:0003735(structural constituent of ribosome);GO:0005762(mitochondrial large ribosomal subunit);GO:0006412(translation)	NA	hypothetical protein	22.5468	21.3634	30.2177	32.4335	30.3772	28.8426	25.6216	22.0899	18.025	19.0157	20.0192	20.6309	1405	1484	2208	2382	2173	2199	1668	1526	1322	1124	1234	1295
MGG_01000	gene:MGG_01000	GO:0005730(nucleolus);GO:0030490(maturation of SSU-rRNA);GO:0032040(small-subunit processome)	03008(Ribosome biogenesis in eukaryotes)	small nucleolar ribonucleoprotein complex subunit Utp14	7.86026	9.65513	17.8849	23.1168	20.7047	19.261	11.6028	13.3749	12.9555	8.0766	8.18739	7.91827	1747	2394	4663	6057	5285	5240	2695	3295	3389	1703	1800	1774
MGG_01001	gene:MGG_01001	NA	NA	endo-1,3(4)-beta-glucanase 1	7.98242	7.66897	7.95352	8.44149	8.48056	11.113	3.57733	3.31121	3.58066	4.20264	3.98413	3.65269	1698	1819	1984	2117	2072	2893	795	781	896	848	838	783
MGG_01002	gene:MGG_01002	GO:0003674(molecular_function);GO:0005575(cellular_component);GO:0008150(biological_process)	NA	OB-fold nucleic acid binding domain-containing protein	15.8644	16.6385	18.7038	17.8763	16.0129	16.5962	49.6031	47.4416	48.0335	46.5666	46.9578	47.1578	1477	1728	2043	1963	1713	1892	4826	4896	5263	4112	4325	4424
MGG_01003	gene:MGG_01003	GO:0005575(cellular_component)	00564(Glycerophospholipid metabolism);00440(Phosphonate and phosphinate metabolism)	choline-phosphate cytidylyltransferase	28.8039	32.6842	36.708	49.765	49.4519	41.4326	47.8238	49.9332	44.3338	59.4348	65.469	63.7433	5015	6348	7498	10217	9890	8832	8702	9639	9085	9815	11277	11185
MGG_01004	gene:MGG_01004	GO:0003674(molecular_function);GO:0005575(cellular_component);GO:0008150(biological_process)	NA	hypothetical protein	118.371	116.755	134.904	136.079	137.689	118.304	149.617	145.932	148.773	141.378	133.209	144.507	19886	21881	26590	26957	26569	24332	26268	27181	29416	22528	22139	24466
MGG_01005	gene:MGG_01005	GO:0000742(karyogamy involved in conjugation with cellular fusion);GO:0003674(molecular_function);GO:0005829(cytosol);GO:0005868(cytoplasmic dynein complex);GO:0030286(dynein complex);GO:0030989(dynein-driven meiotic oscillatory nuclear movement);GO:0032117(horsetail-astral microtubule array);GO:0035974(meiotic spindle pole body);GO:0044732(mitotic spindle pole body);GO:0044816(Nsk1-Dlc1 complex)…	NA	hypothetical protein	114.77	124.585	135.689	113.763	112.638	118.169	98.5936	94.9215	105.98	117.766	118.497	125.703	9633	11664	13361	11259	10859	12142	8648	8833	10469	9375	9839	10632
MGG_01006	gene:MGG_01006	GO:0031310(intrinsic component of vacuolar membrane);GO:0042144(vacuole fusion, non-autophagic)	03030(DNA replication);04111(Cell cycle - yeast);04113(Meiosis - yeast)	vacuolar transporter chaperone 1	98.4356	92.6599	83.2251	94.3356	94.4788	99.4964	61.2397	61.0553	57.5605	73.6087	73.9227	75.7626	7597	7977	7535	8584	8375	9400	4939	5224	5228	5388	5644	5892
MGG_01007	gene:MGG_01007	NA	NA	hypothetical protein	3.66686	3.7472	6.75067	7.19154	6.42821	6.88582	3.73057	3.80352	3.05211	5.42548	5.65147	4.04725	347	395	748	801	697	796	368	399	340	486	528	385
MGG_01008	gene:MGG_01008	GO:0008150(biological_process)	NA	hypothetical protein	41.2423	44.8056	52.6629	57.5971	55.3499	59.6356	95.0613	94.1121	87.6639	56.9048	54.1372	48.1988	9099	11026	13631	14983	14025	16107	21916	23019	22761	11907	11815	10716
MGG_01009	gene:MGG_01009	GO:0003674(molecular_function);GO:0005575(cellular_component);GO:0008150(biological_process)	NA	hypothetical protein	316.633	299.391	195.586	338.468	335.034	374.074	380.88	377.803	335.156	530.482	523.424	569.712	32510	34290	23561	40978	39511	47021	40868	43007	40500	51661	53166	58949
MGG_01011	gene:MGG_01011	GO:0003674(molecular_function);GO:0005575(cellular_component);GO:0008150(biological_process)	NA	hypothetical protein	33.5674	39.8052	44.6112	50.6235	49.4635	44.0549	39.5952	43.205	41.8116	46.0676	46.5732	42.5045	4854	6421	7569	8632	8216	7799	5984	6927	7116	6319	6663	6194
MGG_01012	gene:MGG_01012	GO:0008150(biological_process)	NA	ISWI chromatin-remodeling complex ATPase ISW2	12.4381	13.3251	15.1395	14.5111	11.756	14.2932	11.1412	10.4961	9.95066	12.165	12.2199	10.0443	3874	4630	5532	5329	4206	5450	3627	3625	3648	3594	3765	3153
MGG_01013	TIF34	GO:0005575(cellular_component)	03013(RNA transport)	eukaryotic translation initiation factor 3 39 kDa subunit	79.6982	86.0258	83.6858	71.4756	80.4385	86.2428	50.1469	46.0843	48.1047	62.7265	61.969	57.5225	10042	12091	12371	10620	11642	13304	6604	6438	7134	7497	7725	7305
MGG_01014	gene:MGG_01014	GO:0004329(formate-tetrahydrofolate ligase activity);GO:0004477(methenyltetrahydrofolate cyclohydrolase activity);GO:0004488(methylenetetrahydrofolate dehydrogenase (NADP+) activity);GO:0005829(cytosol);GO:0006730(one-carbon metabolic process)	00670(One carbon pool by folate)	C-1-tetrahydrofolate synthase	35.8677	36.7499	31.6923	31.067	31.3785	33.9907	29.2706	27.1253	28.4308	40.5277	41.0385	33.5803	10379	11862	10759	10600	10429	12041	8851	8702	9682	11123	11748	9792
MGG_01016	gene:MGG_01016	GO:0003674(molecular_function);GO:0005575(cellular_component);GO:0008150(biological_process)	NA	chaperone dnaJ 6	2.36397	4.16557	6.96888	6.54261	4.94257	4.45976	10.9983	8.23893	6.22337	6.25559	6.0411	4.40951	226	445	782	738	543	522	1099	873	700	567	572	425
MGG_01017	gene:MGG_01017	NA	NA	hypothetical protein	0.760859	0.967932	1.22353	0.817752	0.789126	0.863881	0.464377	0.33646	0.426224	0.409349	0.278019	0.293497	277	393	522	351	330	385	177	136	183	142	100	108
MGG_01018	gene:MGG_01018	GO:0005575(cellular_component);GO:0016491(oxidoreductase activity);GO:0055114(oxidation-reduction process)	NA	hypothetical protein	0.697303	0.842763	1.21103	1.33667	0.841759	1.25742	0.671108	0.540991	0.549469	0.617958	0.496768	0.378441	89	120	180	200	123	195	89	76	82	75	63	49
MGG_01021	gene:MGG_01021	GO:0005575(cellular_component);GO:0008150(biological_process)	NA	tRNA (guanine-N(7)-)-methyltransferase	7.62402	8.27699	10.993	7.32665	7.37256	8.11154	3.9622	5.11701	4.04707	5.82911	5.88345	4.39947	1127	1364	1906	1277	1251	1467	612	839	704	817	860	655
MGG_01022	gene:MGG_01022	GO:0003674(molecular_function);GO:0005575(cellular_component);GO:0008150(biological_process)	NA	hypothetical protein	10.1068	12.0097	22.9587	13.5447	14.9094	13.8703	12.9626	13.7431	12.0405	11.2586	10.7519	8.19134	893	1183	2379	1411	1512	1500	1196	1346	1252	943	940	729
MGG_01023	gene:MGG_01023	GO:0003674(molecular_function);GO:0005575(cellular_component);GO:0008150(biological_process)	NA	hypothetical protein	1.19449	1.41819	1.05995	1.10755	1.20198	1.57955	0.788025	1.28886	1.12662	1.1643	1.0373	1.07921	219	289	227	239	252	353	151	261	243	202	188	199
MGG_01025	gene:MGG_01025	GO:0003674(molecular_function);GO:0005575(cellular_component);GO:0008150(biological_process)	NA	hypothetical protein	1.7652	0.946288	1.5554	0.749705	0.384542	0.699308	0.707306	0.836537	0.48514	1.07517	0.633788	0.60942	182	109	188	91	46	89	76	96	59	105	65	64
MGG_01026	gene:MGG_01026	GO:0005575(cellular_component);GO:0006629(lipid metabolic process)	00650(Butanoate metabolism);00072(Synthesis and degradation of ketone bodies);00280(Valine, leucine and isoleucine degradation);00900(Terpenoid backbone biosynthesis)	hydroxymethylglutaryl-CoA synthase	124.863	125.71	116.832	93.6633	97.724	103.639	131.202	134.768	140.645	103.467	101.756	118.36	18908	21235	20757	16725	16998	19214	20763	22627	25066	14862	15244	18063
MGG_01027	gene:MGG_01027	GO:0003674(molecular_function)	NA	kinetochore protein ndc-80	8.59985	9.92542	9.72435	7.10616	6.77711	6.89478	16.4445	16.7811	15.6525	19.1327	19.5718	22.3221	1783	2295	2365	1737	1614	1750	3562	3856	3818	3761	4013	4662
MGG_01028	gene:MGG_01028	GO:0003674(molecular_function);GO:0008150(biological_process)	04146(Peroxisome)	hypothetical protein	19.0138	18.9312	30.4663	27.8791	27.1703	32.1406	29.0604	25.8213	17.8999	27.2883	27.0203	21.73	2197	2440	4130	3799	3606	4547	3509	3308	2434	2991	3089	2531
MGG_01029	gene:MGG_01029	GO:0005575(cellular_component);GO:0008152(metabolic process);GO:0016787(hydrolase activity)	00254(Aflatoxin biosynthesis)	acetyl-hydrolase	5.36418	4.07847	4.08366	2.70909	2.6131	4.39227	2.38933	2.66611	2.28194	5.93465	4.68722	4.9061	961	815	858	572	538	963	447	530	481	1008	830	885
MGG_01030	gene:MGG_01030	GO:0003674(molecular_function);GO:0005575(cellular_component)	NA	24-dehydrocholesterol reductase	4.6654	5.1597	5.7199	5.30184	4.63131	5.18991	7.05051	8.52206	6.21878	6.89239	6.94917	7.263	915	1128	1316	1226	1043	1246	1444	1852	1435	1282	1348	1435
MGG_01031	gene:MGG_01031	GO:0000814(ESCRT II complex);GO:0005198(structural molecule activity);GO:0042803(protein homodimerization activity);GO:0043328(protein transport to vacuole involved in ubiquitin-dependent protein catabolic process via the multivesicular body sorting pathway)	04144(Endocytosis)	vacuolar protein-sorting-associated protein 25	3.63849	4.73675	3.46603	2.58297	3.2642	4.728	2.95766	2.57317	2.95136	0.0001	3.56051	2.02058	179	260	200	150	184	284	152	140	171	0	173	100
MGG_01032	gene:MGG_01032	GO:0003674(molecular_function)	NA	BRCT domain-containing protein	6.65216	7.0802	8.39112	5.84418	6.86427	6.41465	4.53405	4.61534	4.65673	6.21201	6.10844	6.34603	1586	1883	2347	1643	1880	1872	1130	1220	1307	1405	1441	1525
MGG_01033	gene:MGG_01033	GO:0005575(cellular_component);GO:0008150(biological_process)	NA	hypothetical protein	1.9729	1.65971	2.1931	1.73685	1.68578	3.02105	1.61109	1.59176	0.863551	1.4828	2.27949	1.63869	270	253	352	280	265	505	230	241	139	192	308	226
MGG_01034	gene:MGG_01034	GO:0003674(molecular_function);GO:0005575(cellular_component);GO:0008150(biological_process)	NA	hypothetical protein	5.78157	5.88708	8.54069	6.64555	6.73556	6.82128	3.95446	3.66189	2.80706	4.10317	3.8067	3.72151	2270	2578	3934	3076	3037	3279	1623	1594	1297	1528	1479	1473
MGG_01035	gene:MGG_01035	GO:0004407(histone deacetylase activity);GO:0005829(cytosol);GO:0031939(negative regulation of chromatin silencing at telomere);GO:0033698(Rpd3L complex);GO:0061186(negative regulation of chromatin silencing at silent mating-type cassette);GO:0061188(negative regulation of chromatin silencing at rDNA);GO:0061587(transfer RNA gene-mediated silencing);GO:1990483(Clr6 histone deacetylase complex I'')	NA	hypothetical protein	11.1156	12.1207	16.7397	18.0992	16.9823	14.2427	8.94616	9.11847	8.3616	10.5471	11.1473	8.2159	1744	2122	3082	3349	3061	2736	1467	1586	1544	1570	1731	1299
MGG_01036	gene:MGG_01036	NA	NA	hypothetical protein	1.9376	2.6024	3.16935	3.38719	3.42079	3.28863	2.2833	1.89424	1.4772	3.36913	2.75432	2.66161	287	429	550	591	581	595	353	311	257	473	403	397
MGG_01041	gene:MGG_01041	GO:0005575(cellular_component);GO:0007165(signal transduction)	NA	cellulose signaling associated protein ENVOY	178.578	184.775	187.426	168.286	161.327	144.418	443.018	444.518	468.628	338.158	297.732	390.531	25252	29146	31094	28060	26202	25001	65466	69688	77990	45354	41649	55652
MGG_01042	gene:MGG_01042	GO:0005575(cellular_component);GO:0008150(biological_process)	03015(mRNA surveillance pathway)	hypothetical protein	14.9067	14.4801	14.6396	16.2879	13.6605	11.819	49.7639	52.9638	50.582	40.5568	36.3932	63.1493	1830	1983	2108	2358	1926	1776	6383	7207	7307	4722	4419	7811
MGG_01043	gene:MGG_01043	GO:0003674(molecular_function);GO:0005634(nucleus);GO:0005829(cytosol);GO:0032153(cell division site);GO:0045013(carbon catabolite repression of transcription);GO:0051286(cell tip)	NA	catabolite repression protein creC	48.7423	49.0206	50.1856	38.701	38.0236	37.2457	42.5937	40.6904	39.7796	36.3215	34.0832	39.1566	9581	10749	11573	8970	8585	8963	8750	8868	9203	6772	6628	7757
MGG_01044	gene:MGG_01044	GO:0000001(mitochondrion inheritance);GO:0003924(GTPase activity);GO:0005509(calcium ion binding);GO:0005525(GTP binding);GO:0005635(nuclear envelope);GO:0005829(cytosol);GO:0007165(signal transduction);GO:0007264(small GTPase mediated signal transduction);GO:0010821(regulation of mitochondrion organization);GO:0015031(protein transport);GO:0032865(ERMES complex);GO:0055091(phospholipid homeostas…	NA	mitochondrial Rho GTPase 1	32.33	31.4699	28.8721	28.8486	32.2551	27.409	40.0077	37.8433	36.8336	46.3413	44.8808	45.1116	5805	6304	6082	6108	6653	6025	7508	7534	7784	7893	7973	8163
MGG_01045	gene:MGG_01045	NA	NA	arrestin domain-containing protein	198.897	198.674	135.903	125.674	123.383	142.299	183.989	187.48	203.895	206.55	200.208	212.187	56206	62628	45058	41877	40048	49230	54335	58738	67813	55362	55970	60428
MGG_01046	gene:MGG_01046	GO:0005575(cellular_component)	00450(Selenocompound metabolism);00970(Aminoacyl-tRNA biosynthesis)	methionyl-tRNA synthetase	29.9871	32.804	37.3777	25.8882	25.2715	30.3485	13.9746	14.6228	15.5563	22.5172	21.461	18.5761	5648	6892	8260	5750	5468	6998	2751	3054	3449	4023	3999	3526
MGG_01047	gene:MGG_01047	GO:0005543(phospholipid binding);GO:0008150(biological_process);GO:0051285(cell cortex of cell tip)	NA	PH domain-containing protein	63.023	62.4782	58.8344	32.321	33.4604	42.5783	21.7826	22.6595	23.084	15.0084	14.8477	20.251	9384	10377	10278	5675	5723	7762	3390	3741	4045	2120	2187	3039
MGG_01048	gene:MGG_01048	GO:0005575(cellular_component)	00130(Ubiquinone and other terpenoid-quinone biosynthesis)	hexaprenyldihydroxybenzoate methyltransferase	11.3562	13.961	13.7916	18.9081	16.0047	15.6444	11.8928	14.8037	11.9026	15.2187	22.8387	12.926	1181	1620	1683	2319	1912	1992	1293	1707	1457	1501	2350	1355
MGG_01049	RIB3	GO:0005575(cellular_component)	00740(Riboflavin metabolism)	hypothetical protein	22.0224	23.2657	29.8988	34.916	31.0712	27.9904	29.0754	27.8882	26.5419	37.2978	43.7613	26.6173	3023	3563	4815	5652	4899	4704	4171	4245	4288	4856	5943	3682
MGG_01050	gene:MGG_01050	GO:0005315(inorganic phosphate transmembrane transporter activity);GO:0006797(polyphosphate metabolic process);GO:0006817(phosphate ion transport);GO:0016021(integral component of membrane);GO:0098656(anion transmembrane transport)	NA	SPX domain-containing protein	17.1869	16.0711	19.5271	15.9204	15.7826	18.7979	21.1452	22.7717	19.511	15.0893	14.3562	10.8483	3758	3920	5010	4105	3964	5032	4832	5521	5021	3130	3106	2391
MGG_01051	gene:MGG_01051	NA	NA	hypothetical protein	8.31666	8.11185	8.20735	6.32856	6.2037	6.39388	10.2086	7.52816	6.3475	16.377	25.4154	9.62697	866	943	1003	778	742	816	1111	870	778	1618	2619	1011
MGG_01052	gene:MGG_01052	GO:0005524(ATP binding);GO:0005739(mitochondrion);GO:0008033(tRNA processing);GO:0016879(ligase activity, forming carbon-nitrogen bonds)	NA	PP-loop family protein	9.64732	9.9401	20.2838	16.7857	14.7316	16.4076	15.1752	14.3488	10.5992	15.2374	17.7047	9.0146	1857	2134	4579	3809	3256	3866	3052	3061	2401	2781	3371	1749
MGG_01053	gene:MGG_01053	GO:0003674(molecular_function);GO:0005575(cellular_component);GO:0008150(biological_process)	NA	hypothetical protein	1.02787	1.36946	1.42274	1.78761	1.76464	1.66553	1.30883	0.581211	0.631863	0.779885	0.737584	0.544283	77	114	125	157	151	152	102	48	56	56	55	41
MGG_01054	gene:MGG_01054	GO:0000329(fungal-type vacuole membrane);GO:0016192(vesicle-mediated transport);GO:0042144(vacuole fusion, non-autophagic)	04138(Autophagy - yeast)	vacuolar morphogenesis protein AvaB	9.33148	9.11549	14.5024	14.936	14.0949	14.6385	9.52518	9.57342	8.58304	9.24184	8.50943	8.12418	2477	2700	4517	4675	4298	4758	2643	2818	2682	2327	2235	2174
MGG_01055	gene:MGG_01055	GO:0003674(molecular_function);GO:0005575(cellular_component);GO:0008150(biological_process)	04138(Autophagy - yeast)	vacuolar morphogenesis protein AvaB	17.6649	17.9232	34.6176	28.9647	29.1672	24.3442	18.0374	15.8305	13.4751	18.5085	16.9206	11.6494	2088	2363	4799	4036	3959	3522	2228	2074	1874	2075	1978	1388
MGG_01057	gene:MGG_01057	GO:0003674(molecular_function);GO:0005575(cellular_component);GO:0008150(biological_process)	NA	hypothetical protein	23.9532	26.5033	21.0792	24.499	23.2345	24.3173	193.478	207.387	198.06	137.255	149.869	189.53	1964	2424	2028	2368	2188	2441	16573	18846	19106	10671	12153	15656
MGG_01058	ADK1	GO:0005575(cellular_component)	00230(Purine metabolism);00730(Thiamine metabolism)	adenylate kinase 1	82.8932	76.4824	76.4954	96.9163	90.0987	90.9221	56.0765	50.6034	46.1441	69.647	68.4404	64.9539	12191	12548	13200	16808	15220	16371	8619	8252	7988	9716	9958	9628
MGG_01059	gene:MGG_01059	GO:0003674(molecular_function);GO:0008150(biological_process)	03050(Proteasome)	26S proteasome regulatory subunit rpn-8	78.9302	86.2763	159.02	140.539	137.875	140.318	106.887	119.328	109.79	82.6393	85.1168	62.9982	9131	11134	21582	19171	18320	19873	12922	15305	14948	9068	9741	7345
MGG_01060	gene:MGG_01060	GO:0003674(molecular_function);GO:0005575(cellular_component);GO:0008150(biological_process)	00860(Porphyrin and chlorophyll metabolism)	hypothetical protein	5.29173	5.27885	7.61127	9.90111	8.72669	9.61245	6.06084	6.51605	5.56384	6.43652	6.79946	4.80953	516	574	870	1137	976	1146	617	704	638	595	655	472
MGG_01061	gene:MGG_01061	GO:0005575(cellular_component)	00860(Porphyrin and chlorophyll metabolism)	coproporphyrinogen III oxidase	2006.89	1992.24	1551.09	1489.77	1437.2	1644.01	2821.27	2831.35	3051.46	2405.77	2559.2	2723.75	207218	229466	187901	181384	170449	207821	304431	324125	370822	235612	261417	283425
MGG_01062	ATG8	GO:0003674(molecular_function);GO:0009405(pathogenesis);GO:0016239(positive regulation of macroautophagy);GO:0048102(autophagic cell death)	04138(Autophagy - yeast);04136(Autophagy - other eukaryotes);04139(Mitophagy - yeast)	Microtubule associated protein	683.834	661.179	722.203	845.266	859.983	797.245	527.049	510.722	506.786	572.317	597.551	476.84	73391	79156	90936	106970	106012	104752	59113	60771	64014	58260	63444	51574
MGG_01063	gene:MGG_01063	NA	NA	hypothetical protein	12.5951	13.3724	14.1748	14.8107	14.5578	15.0147	9.0746	9.03987	8.86336	13.1266	13.1832	10.9025	3154	3736	4165	4373	4187	4603	2375	2510	2613	3118	3266	2752
MGG_01064	gene:MGG_01064	GO:0005575(cellular_component)	NA	hypothetical protein	198.254	219.411	239.537	246.785	269.826	260.647	99.7724	101.602	113.909	151.156	157.606	101.048	13657	16860	19359	20046	21349	21982	7183	7760	9235	9877	10741	7015
MGG_01065	gene:MGG_01065	GO:0003674(molecular_function);GO:0005575(cellular_component);GO:0008150(biological_process)	NA	hypothetical protein	32.6723	33.942	50.2488	41.7619	38.2724	44.2945	28.8344	29.7294	25.6802	32.9505	34.6253	29.516	2534	2936	4571	3818	3409	4205	2337	2556	2344	2424	2656	2307
MGG_01066	gene:MGG_01066	GO:0003735(structural constituent of ribosome);GO:0006412(translation);GO:0022627(cytosolic small ribosomal subunit)	03010(Ribosome)	40S ribosomal protein S23	654.521	668.041	758.821	690.078	661.278	718.769	400.161	349.18	361.938	517.069	505.536	485.195	44421	50575	60421	55225	51549	59721	28382	26274	28910	33285	33942	33185
MGG_01067	gene:MGG_01067	GO:0005743(mitochondrial inner membrane);GO:0006744(ubiquinone biosynthetic process);GO:0008412(4-hydroxybenzoate octaprenyltransferase activity);GO:0032592(integral component of mitochondrial membrane);GO:1900560(austinol biosynthetic process);GO:1900563(dehydroaustinol biosynthetic process)	00130(Ubiquinone and other terpenoid-quinone biosynthesis)	monothiol glutaredoxin-5	7.85614	7.01335	8.34522	9.07162	10.4604	8.71442	6.90356	6.34719	4.27585	7.18051	6.46302	6.24455	869	866	1083	1183	1329	1180	798	779	557	754	708	696
MGG_01068	gene:MGG_01068	GO:0005575(cellular_component);GO:0008150(biological_process)	NA	JmjC domain-containing protein	3.49563	3.80085	5.05763	3.90746	3.15819	4.37856	3.07881	2.63702	2.26878	2.567	1.95649	1.71692	1176	1427	1996	1550	1221	1804	1083	984	899	819	652	582
MGG_01069	gene:MGG_01069	GO:0003674(molecular_function);GO:0005575(cellular_component);GO:0008150(biological_process)	NA	hypothetical protein	182.989	223.368	286.734	176.272	167.319	174.406	123.624	128.076	156.349	50.0368	47.5029	82.1135	14028	19102	25789	15934	14733	16369	9904	10886	14107	3639	3603	6344
MGG_01070	gene:MGG_01070	GO:0003674(molecular_function);GO:0008150(biological_process)	NA	hypothetical protein	83.5257	89.4007	84.4079	112.639	107.716	96.5853	72.3277	63.1126	59.6466	104.648	95.2617	57.2191	14360	17146	17026	22835	21271	20329	12995	12030	12069	17065	16202	9914
MGG_01071	SSN8	GO:0003674(molecular_function);GO:0005575(cellular_component)	NA	RNA polymerase II holoenzyme cyclin-like subunit	9.79782	9.40462	12.4836	12.3282	12.334	11.7541	4.45251	4.39476	2.95785	5.80874	6.2526	4.90088	1698	1819	2539	2520	2456	2494	807	845	604	955	1072	856
MGG_01072	gene:MGG_01072	GO:0003735(structural constituent of ribosome);GO:0006412(translation)	NA	calcium dependent mitochondrial carrier protein	14.1825	15.1167	20.7382	17.9445	16.2026	18.1493	9.84546	10.2889	8.19424	11.435	11.0642	9.06055	3071	3652	5269	4582	4030	4812	2228	2471	2089	2349	2371	1978
MGG_01073	gene:MGG_01073	GO:0003674(molecular_function);GO:0005575(cellular_component);GO:0008150(biological_process)	NA	hypothetical protein	24.8538	26.423	28.3076	22.0008	20.0172	23.0346	10.1265	9.92691	8.5085	10.718	9.65132	8.71118	5888	6983	7868	6146	5447	6681	2507	2608	2373	2409	2262	2080
MGG_01074	gene:MGG_01074	GO:0003674(molecular_function);GO:0005829(cytosol);GO:0008150(biological_process);GO:0032153(cell division site);GO:0051285(cell cortex of cell tip)	NA	WD repeat-containing protein 5B	11.3662	14.0366	14.3015	16.6019	15.0073	17.3085	7.98563	8.70593	8.62511	9.90465	9.24582	6.6002	3922	5403	5789	6754	5947	7311	2880	3331	3503	3242	3156	2295
MGG_01075	gene:MGG_01075	GO:0003674(molecular_function);GO:0005575(cellular_component);GO:0008150(biological_process)	NA	hypothetical protein	4.2957	5.10842	3.51407	2.76316	1.88529	2.1313	12.8473	14.2575	13.6902	33.396	98.254	22.3685	181	240	174	138	92	110	565	666	678	1333	4090	949
MGG_01076	gene:MGG_01076	GO:0000122(negative regulation of transcription by RNA polymerase II);GO:0000183(chromatin silencing at rDNA);GO:0004407(histone deacetylase activity);GO:0006306(DNA methylation);GO:0006348(chromatin silencing at telomere);GO:0010913(regulation of sterigmatocystin biosynthetic process);GO:0016575(histone deacetylation);GO:0016584(nucleosome positioning);GO:0030466(chromatin silencing at silent ma…	NA	histone deacetylase HDA1	10.7308	10.3859	14.5611	11.8333	11.2553	12.9169	10.0693	9.46556	7.74488	9.93667	11.2575	7.90449	2430	2624	3869	3160	2928	3581	2383	2377	2064	2134	2522	1804
MGG_01077	gene:MGG_01077	GO:0003674(molecular_function);GO:0005575(cellular_component);GO:0008150(biological_process)	NA	hypothetical protein	15.5053	15.093	16.6074	15.911	16.4126	16.6645	4.69751	4.59507	3.33578	7.37255	7.15219	4.98064	2399	2605	3015	2903	2917	3157	760	789	608	1082	1095	777
MGG_01078	gene:MGG_01078	GO:0000027(ribosomal large subunit assembly);GO:0005730(nucleolus);GO:0008097(5S rRNA binding);GO:0042134(rRNA primary transcript binding);GO:0042254(ribosome biogenesis)	NA	ribosome biogenesis protein BRX1	19.4498	18.8693	25.3858	20.4429	18.446	22.2551	17.9987	20.716	17.8927	22.0822	18.6496	21.7964	2038	2206	3121	2526	2220	2855	1971	2407	2207	2195	1934	2302
MGG_01079	gene:MGG_01079	GO:0006887(exocytosis);GO:0055037(recycling endosome)	04144(Endocytosis)	Ras-like protein Rab-11A	227.854	225.737	241.53	264.428	269.205	288.422	158.847	151.047	165.101	173.83	167.247	155.746	22368	24720	27818	30609	30355	34664	16297	16440	19076	16186	16243	15409
MGG_01080	gene:MGG_01080	NA	NA	hypothetical protein	1.83362	2.18665	3.07205	2.00807	1.92263	2.43741	1.12775	1.12637	1.12898	1.57667	1.10242	0.924763	723	961	1420	933	870	1176	465	492	524	589	430	367
MGG_01081	gene:MGG_01081	GO:0003674(molecular_function);GO:0008150(biological_process)	NA	peroxin 14/17	5.86144	5.80471	8.30985	12.3582	11.351	11.1583	6.68855	5.50478	7.76977	15.0637	11.8575	7.45864	643	710	1069	1597	1429	1497	766	669	1003	1566	1286	824
MGG_01082	gene:MGG_01082	GO:0003674(molecular_function);GO:0005575(cellular_component);GO:0008150(biological_process);GO:0008150(biological_process)	NA	hypothetical protein, variant ;hypothetical protein	11.2607	13.4925	15.6108	16.4166	14.6966	18.008	13.7836	16.0308	16.0897	16.2407	17.366	17.6121	2480	3314	4033	4262	3717	4854	3172	3913	4169	3392	3782	3907
MGG_01083	gene:MGG_01083	GO:0003674(molecular_function);GO:0005575(cellular_component);GO:0008150(biological_process)	NA	hypothetical protein	6.8325	7.60879	12.5789	13.6783	13.235	13.5573	10.8424	12.3607	8.5312	9.47545	8.9746	7.96697	1178	1463	2543	2779	2620	2860	1953	2362	1730	1549	1530	1384
MGG_01084	gene:MGG_01084	GO:0005575(cellular_component)	00010(Glycolysis / Gluconeogenesis)	glyceraldehyde-3-phosphate dehydrogenase	2284.67	2182.79	1915.33	1755.32	1967.65	1923.13	2723.12	2751.97	3509.55	3065.75	3303.6	3355.45	167836	178874	165079	152052	166029	172962	209059	224140	303436	213618	240091	248417
MGG_01085	gene:MGG_01085	GO:0019172(glyoxalase III activity);GO:0019243(methylglyoxal catabolic process to D-lactate via S-lactoyl-glutathione)	00010(Glycolysis / Gluconeogenesis);00340(Histidine metabolism);00350(Tyrosine metabolism);00360(Phenylalanine metabolism);00410(beta-Alanine metabolism)	ThiJ/PfpI family protein	30.0268	32.5479	29.7339	28.561	26.9931	26.2958	40.0159	69.641	67.3598	45.6275	51.3319	45.8586	3330	4026	3869	3735	3438	3570	4637	8562	8791	4799	5631	5125
MGG_01086	gene:MGG_01086	GO:0005575(cellular_component)	NA	hypothetical protein	65.8894	58.6582	70.8528	51.2856	48.5576	57.809	27.388	36.6582	39.0829	28.2668	29.7764	26.763	7216	7166	9103	6623	6108	7750	3135	4451	5037	2936	3226	2954
MGG_01087	gene:MGG_01087	NA	NA	ribosome biogenesis protein TSR1	7.84473	6.29571	9.44979	7.40499	6.22567	8.91931	5.05341	3.86361	3.09053	3.90198	3.09882	4.22879	1699	1521	2401	1891	1549	2365	1144	928	788	802	664	923
MGG_01088	gene:MGG_01088	GO:0003674(molecular_function);GO:0005575(cellular_component);GO:0008150(biological_process)	NA	hypothetical protein	2.21784	2.36342	2.56735	3.63442	3.31793	2.9196	2.35663	1.89055	2.32239	3.6807	3.98462	2.68364	371	441	504	717	638	598	412	351	458	584	660	453
MGG_01089	gene:MGG_01089	GO:0003684(damaged DNA binding);GO:0003887(DNA-directed DNA polymerase activity);GO:0005575(cellular_component);GO:0006281(DNA repair)	NA	DNA polymerase iota	0.842521	1.20325	1.22671	1.45272	1.34892	1.29945	0.786836	0.874783	0.577668	1.40313	1.03492	0.771985	126	200	215	256	231	237	123	145	102	199	153	116
MGG_01090	gene:MGG_01090	NA	NA	hypothetical protein	2.87479	2.98594	3.30155	4.63326	3.58094	4.35048	2.16621	2.03587	1.39337	2.60099	2.69756	1.83298	870	1008	1172	1652	1244	1611	685	683	496	746	807	559
MGG_01092	gene:MGG_01092	GO:0004410(homocitrate synthase activity);GO:0005634(nucleus);GO:0005829(cytosol);GO:0019878(lysine biosynthetic process via aminoadipic acid)	00620(Pyruvate metabolism);00300(Lysine biosynthesis)	homocitrate synthase	86.9648	88.2013	93.567	78.882	87.7595	98.6586	37.3104	38.8766	38.7421	54.166	58.7315	43.2784	9214	10424	11630	9855	10680	12797	4131	4567	4831	5443	6156	4621
MGG_01093	gene:MGG_01093	GO:0043495(protein membrane anchor);GO:0045048(protein insertion into ER membrane)	NA	hypothetical protein	24.7925	26.2871	28.3001	30.3683	27.7471	25.9417	25.3416	22.4332	20.4709	22.1425	23.4715	21.3054	2501	2958	3349	3612	3215	3204	2672	2509	2430	2119	2342	2166
MGG_01094	gene:MGG_01094	GO:0005783(endoplasmic reticulum)	NA	hypothetical protein	38.1405	44.2818	53.4945	30.0527	26.8612	27.6709	23.3951	23.1962	30.7172	9.45854	7.56664	15.6878	10487	13582	17257	9744	8484	9315	6723	7072	9941	2467	2059	4348
MGG_01095	gene:MGG_01095	GO:0003674(molecular_function);GO:0045292(mRNA cis splicing, via spliceosome);GO:0046540(U4/U6 x U5 tri-snRNP complex)	03040(Spliceosome)	hypothetical protein	5.1431	5.33669	10.6491	10.1322	9.3959	8.76955	8.5488	7.95426	7.17508	5.5677	6.46333	5.80656	981	1135	2382	2278	2057	2047	1703	1681	1610	1007	1219	1116
MGG_01096	gene:MGG_01096	GO:0005575(cellular_component);GO:0005975(carbohydrate metabolic process)	00500(Starch and sucrose metabolism)	glucoamylase	19.5093	18.5824	19.1737	7.86584	12.455	14.5748	25.6985	17.6414	16.9177	34.6565	26.3182	41.7998	5022	5335	5790	2388	3682	4593	6913	5034	5125	8461	6702	10842
MGG_01098	gene:MGG_01098	GO:0005575(cellular_component)	00760(Nicotinate and nicotinamide metabolism)	hypothetical protein	39.2506	33.0308	48.9274	32.0078	28.4905	43.9346	10.9206	9.3667	8.78657	12.8311	10.198	8.0148	2208	2073	3229	2123	1841	3026	642	585	582	685	568	455
MGG_01099	gene:MGG_01099	GO:0005575(cellular_component);GO:0008150(biological_process)	NA	peptidyl-tRNA hydrolase 2	22.1358	22.82	34.9432	26.383	24.2443	28.9441	15.5255	14.7845	11.8527	12.4583	11.7241	10.778	2135	2455	3954	3000	2686	3417	1565	1581	1346	1140	1119	1048
MGG_01100	gene:MGG_01100	GO:0003674(molecular_function);GO:0005575(cellular_component)	NA	small nucleolar ribonucleoprotein complex subunit	7.98452	9.10172	15.011	14.248	11.6219	14.195	15.1796	15.1954	12.6191	9.43015	9.85706	8.1379	1135	1443	2502	2387	1897	2469	2254	2394	2110	1271	1386	1166
MGG_01101	gene:MGG_01101	GO:0003674(molecular_function);GO:0005575(cellular_component);GO:0008150(biological_process)	NA	hypothetical protein	42.404	42.861	61.9428	59.9237	63.1446	60.1403	47.345	52.9702	45.0523	48.2568	54.9928	40.7562	7885	8891	13514	13139	13487	13691	9201	10921	9860	8511	10117	7638
MGG_01102	gene:MGG_01102	NA	00220(Arginine biosynthesis)	ornithine carbamoyltransferase	42.0577	38.7218	40.6179	33.1973	31.6723	35.1569	32.3293	34.5385	32.0245	32.7429	29.2265	29.1863	5315	5459	6022	4947	4597	5439	4270	4839	4763	3925	3654	3717
MGG_01103	gene:MGG_01103	GO:0003723(RNA binding);GO:0005575(cellular_component);GO:0008150(biological_process)	00300(Lysine biosynthesis)	hypothetical protein	17.6567	16.7586	17.2243	15.7583	15.4163	15.5425	17.382	19.0377	15.3802	18.2105	17.7594	18.0118	3042	3221	3482	3202	3051	3279	3130	3637	3119	2976	3027	3128
MGG_01104	gene:MGG_01104	GO:0005575(cellular_component)	00650(Butanoate metabolism);00660(C5-Branched dibasic acid metabolism);00290(Valine, leucine and isoleucine biosynthesis);00770(Pantothenate and CoA biosynthesis)	acetolactate synthase small subunit	106.503	106.294	93.9608	110.677	107.981	97.755	99.4867	95.7192	83.325	141.683	156.297	148.218	9001	10021	9316	11029	10482	10114	8787	8969	8288	11357	13067	12623
MGG_01105	gene:MGG_01105	GO:0005575(cellular_component)	NA	hypothetical protein	11.3573	12.4951	12.8429	14.4471	14.4724	14.2902	7.7781	8.92456	8.2008	12.353	12.9768	12.146	1241	1523	1646	1861	1816	1911	888	1081	1055	1280	1403	1337
MGG_01106	gene:MGG_01106	GO:0003674(molecular_function);GO:0005575(cellular_component);GO:0008150(biological_process)	NA	dDENN domain-containing protein	9.0325	8.20963	10.2873	7.92419	8.05647	8.50823	3.59952	3.08196	2.39497	3.67445	2.65974	3.17621	2960	3001	3955	3062	3032	3413	1233	1120	924	1142	863	1049
MGG_01107	YPI1	GO:0000164(protein phosphatase type 1 complex);GO:0004865(protein serine/threonine phosphatase inhibitor activity);GO:0005634(nucleus);GO:0032515(negative regulation of phosphoprotein phosphatase activity)	NA	hypothetical protein	36.0134	39.235	55.2677	56.5139	53.7923	46.422	51.1492	45.1155	52.0569	33.4753	40.6422	29.0879	3816	4637	6870	7060	6546	6022	5663	5300	6491	3364	4260	3106
MGG_01108	SEC31	GO:0003674(molecular_function);GO:0005575(cellular_component)	04141(Protein processing in endoplasmic reticulum)	protein transporter SEC31	27.509	26.4061	31.0501	35.5927	33.9587	33.443	19.7205	20.6033	16.351	21.9378	21.3894	18.7604	9117	9763	12074	13910	12927	13570	6831	7571	6378	6897	7013	6266
MGG_01109	gene:MGG_01109	GO:0005575(cellular_component);GO:0008150(biological_process)	NA	nuclear cap-binding protein	13.902	16.8268	22.2658	24.5953	21.6458	20.7131	19.1294	15.4394	16.1662	26.0476	23.3003	21.6367	826	1115	1551	1722	1476	1506	1187	1017	1130	1467	1369	1295
MGG_01110	gene:MGG_01110	GO:0003674(molecular_function);GO:0005575(cellular_component);GO:0008150(biological_process)	NA	hypothetical protein	434.959	423.469	435.03	475.399	470.936	473.921	385.093	350.03	350.74	467.869	476.817	470.834	21555	23410	25293	27780	26806	28753	19944	19232	20457	21992	23377	23515
MGG_01111	gene:MGG_01111	GO:0004129(cytochrome-c oxidase activity);GO:0005634(nucleus);GO:0005751(mitochondrial respiratory chain complex IV);GO:0005758(mitochondrial intermembrane space);GO:0005829(cytosol);GO:0033617(mitochondrial respiratory chain complex IV assembly)	00190(Oxidative phosphorylation)	cytochrome c oxidase subunit 6B	525.074	543.449	550.377	680.616	606.553	599.466	301.036	280.401	400.701	520.702	374.783	583.696	9844	11365	12106	15046	13061	13759	5898	5829	8842	9259	6951	11028
MGG_01112	gene:MGG_01112	GO:0003674(molecular_function)	NA	hypothetical protein	27.4481	33.5418	42.6658	56.0657	55.9131	45.8265	32.6295	33.6326	35.2419	39.1302	43.3662	30.898	1963	2676	3580	4727	4592	4012	2439	2667	2966	2654	3068	2227
MGG_01113	gene:MGG_01113	NA	03010(Ribosome)	40S ribosomal protein S10-A	602.869	563.565	559.663	537.946	591.926	606.49	311.783	310.777	321.518	453.957	477.18	468.696	43587	45452	47473	45862	49156	53683	23558	24912	27359	31131	34131	34151
MGG_01114	gene:MGG_01114	GO:0005622(intracellular);GO:0008270(zinc ion binding);GO:0016491(oxidoreductase activity);GO:0055114(oxidation-reduction process)	00040(Pentose and glucuronate interconversions)	NADP-dependent mannitol dehydrogenase	626.632	683.429	635.624	807.476	772.884	681.378	691.284	681.338	783.445	612.444	612.132	674.961	64201	78109	76404	97552	90953	85467	74016	77394	94470	59517	62044	69691
MGG_01115	gene:MGG_01115	GO:0004842(ubiquitin-protein transferase activity);GO:0005634(nucleus);GO:0005737(cytoplasm)	NA	ubiquitin-protein ligase E3A	6.28022	6.60355	9.40133	8.47712	8.73047	9.07213	8.33117	9.00083	7.13001	4.95986	5.36077	5.52071	2170	2545	3811	3453	3465	3837	3008	3448	2899	1626	1832	1922
MGG_01116	gene:MGG_01116	GO:0003674(molecular_function);GO:0005575(cellular_component);GO:0008150(biological_process)	NA	hypothetical protein	16.5375	17.1293	26.2366	23.4988	21.3202	24.3154	30.0956	29.3772	22.9073	18.8408	19.5695	22.2912	1461	1687	2718	2447	2162	2629	2777	2876	2381	1578	1710	1984
MGG_01117	gene:MGG_01117	GO:0003674(molecular_function);GO:0008150(biological_process)	NA	hypothetical protein	6.1184	6.24727	11.8031	7.3331	7.46973	9.79442	7.63398	8.44615	5.38335	6.45299	5.12934	5.14419	1145	1304	2592	1618	1606	2244	1493	1753	1186	1146	950	971
MGG_01119	gene:MGG_01119	GO:0005575(cellular_component)	NA	transmembrane and coiled-coil domain-containing protein 4	0.800733	0.340912	0.421525	0.6502	0.297229	0.62307	1.03798	1.21268	0.938308	1.20674	1.19914	1.22153	150	72	93	144	64	143	204	252	207	215	223	231
MGG_01120	gene:MGG_01120	GO:0005575(cellular_component)	NA	transmembrane and coiled-coil domain-containing protein 4	6.45027	6.62713	6.05333	4.85953	5.17448	5.15424	4.21787	4.14415	4.24777	7.55262	10.4624	6.72045	1292	1481	1423	1148	1191	1264	883	921	1002	1435	2073	1357
MGG_01121	gene:MGG_01121	GO:0005483(soluble NSF attachment protein activity);GO:0005774(vacuolar membrane);GO:0006886(intracellular protein transport);GO:0019905(syntaxin binding);GO:0031201(SNARE complex);GO:0035494(SNARE complex disassembly);GO:0061025(membrane fusion)	04138(Autophagy - yeast)	vesicular-fusion protein SEC17	52.7805	57.1876	66.3783	69.3493	61.2546	58.5043	36.2568	35.3458	36.479	48.8242	44.4671	42.5815	4541	5489	6700	7036	6054	6163	3260	3372	3694	3985	3785	3692
MGG_01122	gene:MGG_01122	NA	NA	hypothetical protein	1.32474	1.9089	1.82257	2.03461	2.09372	1.80235	0.988792	0.561974	0.877857	1.87705	2.15324	1.0118	111	179	180	201	202	185	87	53	87	150	179	86
MGG_01123	gene:MGG_01123	GO:0003729(mRNA binding);GO:0005730(nucleolus);GO:0005737(cytoplasm);GO:0008150(biological_process);GO:0030686(90S preribosome)	NA	pre-rRNA processing protein Rrp12	8.19861	10.2587	9.96381	8.17313	7.77919	9.55173	6.95152	7.19754	6.35831	6.94637	7.07298	7.04455	2435	3399	3472	2863	2654	3473	2158	2370	2223	1957	2078	2109
MGG_01124	gene:MGG_01124	GO:0003674(molecular_function)	04130(SNARE interactions in vesicular transport);04138(Autophagy - yeast)	vesicle transport v-SNARE protein vti1	33.5989	29.667	38.036	41.7423	40.1772	31.263	56.6814	55.9647	49.6758	30.2202	30.4102	29.4826	3130	3083	4157	4586	4299	3566	5518	5780	5447	2671	2803	2768
MGG_01125	gene:MGG_01125	GO:0008131(primary amine oxidase activity);GO:0009308(amine metabolic process)	NA	amine oxidase	16.2789	19.5924	20.6844	17.9113	15.3971	15.9203	14.2782	14.9055	13.027	10.8494	10.1115	11.2577	3108	4172	4633	4032	3376	3721	2849	3155	2927	1965	1910	2166
MGG_01127	gene:MGG_01127	GO:0008150(biological_process)	NA	hypothetical protein	111.76	144.931	98.9631	111.563	108.315	86.4494	677.491	669.075	745.539	604.194	675.485	681.646	29990	43384	31157	35301	33385	28401	189991	199058	235459	153782	179321	184339
MGG_01128	gene:MGG_01128	GO:0003856(3-dehydroquinate synthase activity);GO:0005737(cytoplasm);GO:0009423(chorismate biosynthetic process)	00400(Phenylalanine, tyrosine and tryptophan biosynthesis)	pentafunctional AROM polypeptide	10.624	10.4565	10.6715	12.19	11.8901	10.9681	6.46306	6.55499	5.07321	8.95588	10.5142	8.04017	4639	5093	5467	6277	5964	5864	2950	3174	2608	3710	4542	3538
MGG_01129	gene:MGG_01129	GO:0003674(molecular_function);GO:0005575(cellular_component);GO:0008150(biological_process)	NA	hypothetical protein	4.97512	5.76715	7.95977	8.18386	8.70759	6.98482	3.87785	3.44674	2.95946	3.51999	3.32889	2.14429	815	1053	1529	1580	1637	1400	664	626	570	547	539	354
MGG_01130	gene:MGG_01130	GO:0008150(biological_process)	NA	hypothetical protein	7.34446	6.21384	5.73053	2.55148	2.9615	3.49428	2.37309	1.96602	2.19787	2.83099	2.9671	2.3212	1372	1295	1256	562	636	799	464	408	484	502	549	437
MGG_01133	gene:MGG_01133	GO:0003677(DNA binding);GO:0003682(chromatin binding);GO:0005575(cellular_component);GO:0008150(biological_process);GO:0008150(biological_process)	NA	hypothetical protein	54.5432	56.2569	54.3883	58.7218	56.3332	54.5293	77.1988	72.9713	66.7859	80.0721	78.8413	79.0274	15969	18373	18682	20273	18944	19545	23620	23686	23013	22236	22835	23317
MGG_01134	gene:MGG_01134	GO:0005575(cellular_component)	NA	cell wall glucanase	312.118	310.655	238.881	295.369	268.365	279.699	386.74	387.816	363.53	339.196	341.899	396.468	56925	63203	51116	63522	56220	62454	73713	78420	78033	58678	61689	72872
MGG_01135	gene:MGG_01135	NA	00190(Oxidative phosphorylation)	cytochrome c oxidase polypeptide IV	601.57	568.898	572.171	764.708	738.867	663.828	425.02	431.509	425.107	460.934	486.085	497.524	43056	45421	48047	64539	60742	58168	31791	34242	35810	31292	34418	35887
MGG_01136	gene:MGG_01136	GO:0003674(molecular_function);GO:0005575(cellular_component)	NA	hypothetical protein	9.98412	10.7885	17.3481	16.3209	13.0193	12.7084	10.1592	15.8027	12.8433	11.4878	15.346	12.8258	796	960	1623	1535	1193	1241	847	1397	1205	869	1211	1031
MGG_01138	gene:MGG_01138	GO:0016709(oxidoreductase activity, acting on paired donors, with incorporation or reduction of molecular oxygen, NAD(P)H as one donor, and incorporation of one atom of oxygen);GO:0020037(heme binding);GO:0043231(intracellular membrane-bounded organelle);GO:0044281(small molecule metabolic process);GO:0044550(secondary metabolite biosynthetic process)	NA	cytochrome P450 2C31	2.26326	3.20644	4.99739	4.12721	5.23988	3.9823	4.99723	5.53081	4.3449	7.4143	6.46754	3.32591	231	365	597	496	613	497	532	625	521	716	652	342
MGG_01139	gene:MGG_01139	GO:0004160(dihydroxy-acid dehydratase activity);GO:0005622(intracellular);GO:0009082(branched-chain amino acid biosynthetic process)	00290(Valine, leucine and isoleucine biosynthesis);00770(Pantothenate and CoA biosynthesis)	dihydroxy-acid dehydratase	20.0492	20.2614	53.5222	24.3678	25.9114	31.1082	26.2711	25.3066	17.9477	14.3567	14.881	12.0091	2680	3021	8391	3840	3978	5090	3669	3750	2823	1820	1968	1618
MGG_01140	gene:MGG_01140	GO:0000026(alpha-1,2-mannosyltransferase activity);GO:0000032(cell wall mannoprotein biosynthetic process);GO:0005794(Golgi apparatus);GO:0006487(protein N-linked glycosylation)	NA	alpha-1,2 mannosyltransferase KTR1	99.5328	94.4894	106.992	100.394	105.999	104.646	48.58	47.3979	40.3008	52.2772	48.5806	48.5148	21343	22602	26917	25385	26107	27472	10887	11269	10171	10633	10306	10484
MGG_01143	gene:MGG_01143	NA	NA	hypothetical protein	1.8316	2.75006	2.96115	1.50622	1.76907	1.94295	4.13909	4.13944	3.93893	2.65243	2.8266	3.99235	246	412	467	239	273	320	581	617	623	338	376	541
MGG_01144	gene:MGG_01144	NA	NA	hypothetical protein	10.6851	10.6748	14.825	9.19671	7.31863	10.0318	9.28138	9.1982	6.62216	7.76827	6.04704	5.46282	939	1047	1528	953	739	1079	853	896	685	648	526	484
MGG_01145	gene:MGG_01145	GO:0003674(molecular_function);GO:0005575(cellular_component);GO:0008150(biological_process)	NA	hypothetical protein	1.3391	1.57346	4.17915	8.44957	9.02361	4.03831	4.14562	4.89218	3.69394	7.19094	7.33054	3.34489	91	120	333	677	704	336	295	369	296	463	493	229
MGG_01146	gene:MGG_01146	GO:0005575(cellular_component)	NA	acetylxylan esterase	3.32589	3.92661	4.36582	10.8301	10.25	6.90879	2.97418	2.61078	3.85095	2.64086	2.16265	3.39997	217	286	334	832	767	551	203	189	296	164	140	224
[truncated: 11,761 more rows]
