# Supplementary material for: A Calcineurin Regulator MoRCN1 Is Important for Asexual Development, Stress Response, and Plant Infection of Magnaporthe oryzae
Source: Front Plant Sci. 2022 Jun 16;13:925645. doi: 10.3389/fpls.2022.925645 (PMC9244802; doi:10.3389/fpls.2022.925645)
Supplement: Supplementary file 3 [file Table_2.XLSX]

## Sheet: Up
Table S2 Differential expressed genes (DEGs) of Δrcn1 comparing with WT under Ca2+ condition (Up-regulated).
gene_id	Description	GO	KEGG	FPKM.KO1(Ca2+)	FPKM.KO2(Ca2+)	FPKM.KO3(Ca2+)	FPKM.WT1(Ca2+)	FPKM.WT2(Ca2+)	FPKM.WT3(Ca2+)	fc	log2(fc)	pval	qval	regulation	significant
MGG_04810	hypothetical protein	NA	NA	23.3503	24.7759	24.5144	0.0001	0.0001	0.0001	242135	17.8855	1.74722e-116	4.26278e-113	up	yes
MGG_16481	hypothetical protein	GO:0000324(fungal-type vacuole);GO:0004721(phosphoprotein phosphatase activity);GO:0005783(endoplasmic reticulum);GO:0006470(protein dephosphorylation);GO:0007089(traversing start control point of mitotic cell cycle);GO:1900102(negative regulation of endoplasmic reticulum unfolded protein response)	NA	8.63082	10.4902	25.4015	0.0001	0.0001	0.0001	148408	17.1792	1.19206e-60	9.69444e-58	up	yes
MGG_11030	hypothetical protein	GO:0003674(molecular_function);GO:0005575(cellular_component);GO:0008150(biological_process)	NA	2.2508	2.76155	5.03725	0.0001	0.0001	0.0001	33498.7	15.0318	1.65999e-29	4.49994e-27	up	yes
MGG_09664	beta-mannosidase	GO:0005575(cellular_component)	00511(Other glycan degradation)	1.23144	1.30332	2.55907	0.0001	0.0001	0.0001	16979.4	14.0515	1.195e-42	5.831e-40	up	yes
MGG_01950	hypothetical protein	GO:0003674(molecular_function);GO:0005575(cellular_component)	00904(Diterpenoid biosynthesis)	0.501451	0.8007	1.6866	0.0001	0.0001	0.0001	9962.49	13.2823	1.16176e-22	1.71782e-20	up	yes
MGG_01947	cytochrome P450 3A19	GO:0004497(monooxygenase activity);GO:0005506(iron ion binding);GO:0005575(cellular_component);GO:0009055(electron transfer activity);GO:0016705(oxidoreductase activity, acting on paired donors, with incorporation or reduction of molecular oxygen);GO:0020037(heme binding);GO:0055114(oxidation-reduction process)	00254(Aflatoxin biosynthesis)	0.904772	0.965113	0.503007	0.0001	0.0001	0.0001	7909.64	12.9494	1.23052e-21	1.66786e-19	up	yes
MGG_13743	MIPC synthase	GO:0005575(cellular_component);GO:0008150(biological_process)	NA	17.1467	16.4905	30.304	0.0001	0.0001	0.032511	1954.73	10.9328	5.14306e-109	1.00382e-105	up	yes
MGG_09667	hypothetical protein	GO:0003674(molecular_function);GO:0005575(cellular_component);GO:0008150(biological_process)	00564(Glycerophospholipid metabolism);00565(Ether lipid metabolism)	5.84812	4.3834	6.05343	0.0001	0.037637	0.0001	430.397	8.74953	2.1855e-46	1.42189e-43	up	yes
MGG_10887	hypothetical protein	GO:0003674(molecular_function);GO:0005575(cellular_component);GO:0008150(biological_process)	NA	90.0968	97.5338	145.233	0.073972	0.452024	0.258709	424.19	8.72857	5.59334e-143	2.72927e-139	up	yes
MGG_13744	MIPC synthase	GO:0000030(mannosyltransferase activity);GO:0005622(intracellular);GO:0006675(mannosyl-inositol phosphorylceramide metabolic process);GO:0006688(glycosphingolipid biosynthetic process);GO:0016757(transferase activity, transferring glycosyl groups);GO:0030148(sphingolipid biosynthetic process)	NA	2.48559	2.04691	7.76249	0.033966	0.0001	0.0001	359.86	8.49129	8.03248e-28	1.95972e-25	up	yes
MGG_09668	gut esterase 1	GO:0005575(cellular_component);GO:0008150(biological_process)	00860(Porphyrin and chlorophyll metabolism)	9.12476	7.61328	10.7217	0.021746	0.022325	0.037359	337.219	8.39754	1.51428e-92	2.46298e-89	up	yes
MGG_16947	hypothetical protein	GO:0003674(molecular_function);GO:0005575(cellular_component)	NA	6.27608	11.0375	10.5682	0.137146	0.0001	0.0001	203.004	7.66536	1.74308e-33	5.86577e-31	up	yes
MGG_01692	hypothetical protein	GO:0005575(cellular_component)	00910(Nitrogen metabolism)	52.1041	40.5385	45.708	0.878339	1.02397	0.378696	60.6533	5.92251	5.49057e-71	6.69781e-68	up	yes
MGG_16487	hypothetical protein	NA	NA	1.85825	3.20888	4.59518	0.180217	0.041407	0.038021	37.2135	5.21776	5.52334e-17	5.04516e-15	up	yes
MGG_10001	hypothetical protein	GO:0003674(molecular_function);GO:0005575(cellular_component);GO:0008150(biological_process)	NA	57.6041	48.6451	110.743	1.41656	1.20531	4.21093	31.7574	4.98902	6.84456e-31	2.02412e-28	up	yes
MGG_12476	hypothetical protein	GO:0003674(molecular_function);GO:0005575(cellular_component);GO:0007165(signal transduction);GO:0044271(cellular nitrogen compound biosynthetic process)	NA	5.88911	4.92329	4.06083	0.236216	0.318727	0.413427	15.359	3.94102	7.76689e-22	1.08282e-19	up	yes
MGG_03272	hypothetical protein	GO:0003674(molecular_function);GO:0005575(cellular_component);GO:0008150(biological_process)	NA	44.4566	46.6922	93.1291	1.5355	1.77022	8.7787	15.2492	3.93066	4.41027e-13	2.56636e-11	up	yes
MGG_01924	benzoate 4-monooxygenase cytochrome P450	GO:0003674(molecular_function);GO:0005575(cellular_component);GO:0008150(biological_process)	04139(Mitophagy - yeast)	24.177	24.3666	32.7293	1.32428	1.36325	3.64964	12.8248	3.68086	6.98204e-28	1.74712e-25	up	yes
MGG_04345	cytochrome P450 17A1	GO:0003674(molecular_function);GO:0005575(cellular_component);GO:0008150(biological_process)	NA	5.35667	5.04593	5.33261	0.240304	0.223646	0.764403	12.81	3.6792	3.18743e-15	2.41133e-13	up	yes
MGG_09089	hypothetical protein	GO:0003674(molecular_function);GO:0005575(cellular_component);GO:0008150(biological_process)	NA	15.4887	16.7218	7.15355	0.665947	0.40633	2.01079	12.7678	3.67444	1.77501e-11	8.32802e-10	up	yes
MGG_15142	hypothetical protein	NA	NA	41.2484	35.2926	10.2772	1.43517	1.85891	3.64981	12.5028	3.64418	5.68726e-14	3.67563e-12	up	yes
MGG_02255	hypothetical protein	GO:0003674(molecular_function);GO:0005575(cellular_component);GO:0008150(biological_process)	NA	5.48614	4.60079	3.37222	0.469501	0.0001	0.616723	12.3896	3.63106	4.27262e-07	9.62967e-06	up	yes
MGG_15183	vacuolar basic amino acid transporter 2	GO:0000329(fungal-type vacuole membrane);GO:0005783(endoplasmic reticulum);GO:0015174(basic amino acid transmembrane transporter activity);GO:0015802(basic amino acid transport);GO:0016021(integral component of membrane);GO:0089709(L-histidine transmembrane transport);GO:1903400(L-arginine transmembrane transport);GO:1903401(L-lysine transmembrane transport);GO:1903713(asparagine transmembrane tr…	NA	25.8596	23.2594	13.5024	1.14281	0.995113	3.24489	11.6336	3.54023	9.8342e-17	8.80477e-15	up	yes
MGG_16611	hypothetical protein	GO:0003674(molecular_function);GO:0005575(cellular_component);GO:0008150(biological_process)	NA	13.0258	16.3149	13.0199	1.13831	1.4503	1.59718	10.1201	3.33915	7.53304e-27	1.63367e-24	up	yes
MGG_00071	hypothetical protein	NA	NA	19.7183	24.0193	23.2567	0.919073	0.920454	4.7842	10.1143	3.33832	4.50228e-11	1.98813e-09	up	yes
MGG_07857	hypothetical protein	GO:0003674(molecular_function);GO:0005575(cellular_component);GO:0008150(biological_process)	NA	4.59901	3.22866	5.79119	0.386066	0.080091	1.07449	8.83972	3.144	5.29821e-07	1.16366e-05	up	yes
MGG_09605	hypothetical protein	GO:0003674(molecular_function);GO:0005575(cellular_component);GO:0008150(biological_process)	NA	10.2217	8.00577	4.97809	0.853478	0.602938	1.2138	8.69052	3.11944	5.51144e-12	2.83085e-10	up	yes
MGG_17612	hypothetical protein, variant 1	GO:0003674(molecular_function);GO:0005575(cellular_component);GO:0008150(biological_process)	NA	2.36306	37.0833	4.34972	2.98292	1.14897	1.26375	8.11693	3.02093	9.81248e-05	0.00121091	up	yes
MGG_02978	mating-type protein mat a-1	GO:0005575(cellular_component);GO:0007531(mating type determination)	NA	5.8552	6.59903	9.2595	0.5042	0.946752	1.23142	8.09497	3.01703	5.12568e-16	4.38785e-14	up	yes
MGG_06026	hypothetical protein	GO:0005575(cellular_component)	NA	20.9221	24.3364	22.4208	2.49414	3.21761	2.65447	8.0896	3.01607	3.27204e-53	2.28085e-50	up	yes
MGG_13331	gamma-glutamyl-gamma-aminobutyraldehyde dehydrogenase	GO:0004029(aldehyde dehydrogenase (NAD) activity)	00010(Glycolysis / Gluconeogenesis);00053(Ascorbate and aldarate metabolism);00620(Pyruvate metabolism);00071(Fatty acid degradation);00561(Glycerolipid metabolism);00280(Valine, leucine and isoleucine degradation);00310(Lysine degradation);00330(Arginine and proline metabolism);00340(Histidine metabolism);00380(Tryptophan metabolism);00410(beta-Alanine metabolism)	1.70805	2.20733	0.60074	0.18387	0.251682	0.159871	7.58471	2.92309	1.48519e-07	3.61441e-06	up	yes
MGG_10705	hypothetical protein	NA	NA	1.95942	2.47643	2.43964	0.277519	0.342813	0.287397	7.57438	2.92113	1.81759e-15	1.43047e-13	up	yes
MGG_05383	HHE domain-containing protein	GO:0008150(biological_process)	NA	32.6057	34.4214	40.576	4.4723	3.13969	6.82175	7.45497	2.8982	1.83944e-30	5.27975e-28	up	yes
MGG_11613	alkaline phosphatase D	GO:0003674(molecular_function);GO:0005575(cellular_component)	00790(Folate biosynthesis)	4.85397	4.98448	0.967257	0.546016	0.514485	0.444801	7.17843	2.84367	1.48887e-07	3.61441e-06	up	yes
MGG_06577	phenylacetone monooxygenase	GO:0003674(molecular_function);GO:0005575(cellular_component);GO:0008150(biological_process)	03008(Ribosome biogenesis in eukaryotes)	55.4343	54.8907	34.3082	5.47346	5.04702	9.64261	7.17317	2.84261	6.44132e-24	1.12252e-21	up	yes
MGG_10111	glucose and ribitol dehydrogenase	GO:0005634(nucleus);GO:0005829(cytosol);GO:0008152(metabolic process);GO:0016491(oxidoreductase activity)	NA	248.647	273.062	269.228	27.2547	30.8091	53.2344	7.10646	2.82913	4.05433e-33	1.31887e-30	up	yes
MGG_03123	MATE efflux family protein subfamily	GO:0006855(drug transmembrane transport)	NA	66.5425	69.431	50.2364	6.02009	5.76564	15.7655	6.75868	2.75674	1.48718e-16	1.3194e-14	up	yes
MGG_00962	hypothetical protein	GO:0003674(molecular_function);GO:0005575(cellular_component);GO:0008150(biological_process)	NA	75.2927	93.9691	97.1582	12.3823	9.51132	18.0041	6.67757	2.73932	1.53764e-33	5.35923e-31	up	yes
MGG_14045	hypothetical protein	GO:0003674(molecular_function);GO:0005575(cellular_component);GO:0008150(biological_process)	NA	71.0329	73.5442	91.1151	9.66281	9.73086	15.9564	6.66737	2.73712	1.45146e-39	6.43856e-37	up	yes
MGG_06862	late embryogenesis abundant protein ;late embryogenesis abundant protein, variant	GO:0003674(molecular_function);GO:0005575(cellular_component);GO:0008150(biological_process);GO:0008150(biological_process)	NA	104.569	109.856	97.6375	18.8679	13.9726	15.0859	6.51128	2.70294	3.78622e-44	2.05276e-41	up	yes
MGG_02979	hypothetical protein	GO:0005575(cellular_component)	NA	10.8676	10.0274	13.7921	1.46656	0.846525	3.05528	6.4614	2.69185	4.35602e-11	1.94111e-09	up	yes
MGG_02886	S-(hydroxymethyl)glutathione dehydrogenase	GO:0005575(cellular_component);GO:0008150(biological_process)	00640(Propanoate metabolism)	51.5136	52.9377	54.7073	7.20241	6.51811	11.4077	6.33386	2.66309	3.65828e-35	1.42805e-32	up	yes
MGG_12906	hypothetical protein	NA	NA	28.4541	25.0348	33.3245	4.58883	3.74683	5.59333	6.23257	2.63983	4.20731e-41	1.9552e-38	up	yes
MGG_17792	hypothetical protein	GO:0003674(molecular_function);GO:0005575(cellular_component);GO:0008150(biological_process)	NA	2202.22	2032.21	2030.63	208.887	238.777	603.026	5.96281	2.57599	5.67674e-16	4.7758e-14	up	yes
MGG_09705	nucleoside-diphosphate-sugar epimerase	GO:0005575(cellular_component)	NA	3.00657	2.61025	3.91974	0.6695	0.314512	0.623277	5.93332	2.56884	3.65544e-11	1.65155e-09	up	yes
MGG_16603	hypothetical protein	GO:0003674(molecular_function);GO:0005575(cellular_component);GO:0052051(interaction with host via protein secreted by type II secretion system)	NA	4.23382	4.86819	3.23987	0.292743	0.058944	1.74995	5.87252	2.55398	0.000358887	0.00358483	up	yes
MGG_05500	hypothetical protein	NA	NA	2.28606	2.70272	2.4175	0.299434	0.457812	0.523621	5.78224	2.53163	1.41405e-11	6.6989e-10	up	yes
MGG_10112	hypothetical protein	GO:0006820(anion transport);GO:0016021(integral component of membrane);GO:0022857(transmembrane transporter activity);GO:0055085(transmembrane transport)	00730(Thiamine metabolism);00740(Riboflavin metabolism)	1.57894	1.20723	1.45197	0.133245	0.202367	0.403985	5.73033	2.51862	1.60178e-08	4.88225e-07	up	yes
MGG_11300	hypothetical protein	NA	NA	2.99678	2.00304	25.2166	2.36046	1.32659	1.59405	5.72162	2.51642	0.000675094	0.00617288	up	yes
MGG_03706	integral membrane protein	GO:0003674(molecular_function);GO:0005575(cellular_component);GO:0008150(biological_process)	00260(Glycine, serine and threonine metabolism)	12.376	10.8424	18.8287	2.30164	2.41733	2.69735	5.66954	2.50323	4.22426e-26	8.08325e-24	up	yes
MGG_02885	hypothetical protein	GO:0003674(molecular_function);GO:0005575(cellular_component);GO:0008150(biological_process)	NA	4.26278	2.93172	11.3268	0.88037	0.90274	1.48686	5.66404	2.50183	9.26468e-08	2.39191e-06	up	yes
MGG_05364	endoglucanase-4	GO:0005575(cellular_component);GO:0008810(cellulase activity);GO:0009251(glucan catabolic process)	NA	102.737	93.7435	91.2598	17.8743	17.0896	17.4372	5.4911	2.4571	1.61315e-45	9.83918e-43	up	yes
MGG_03392	hypothetical protein	GO:0003674(molecular_function);GO:0005575(cellular_component)	NA	34.6987	30.3122	36.9513	4.88854	4.78148	8.96839	5.47054	2.45168	6.43902e-25	1.18563e-22	up	yes
MGG_02109	hypothetical protein	GO:0003674(molecular_function);GO:0005575(cellular_component);GO:0008150(biological_process)	NA	604.236	723.742	790.614	116.903	97.9341	174.652	5.43941	2.44345	4.28731e-32	1.34967e-29	up	yes
MGG_13617	hypothetical protein	GO:0016442(RISC complex);GO:0033168(conversion of ds siRNA to ss siRNA involved in RNA interference);GO:0035197(siRNA binding)	NA	1.93038	1.62516	4.45096	0.413345	0.508577	0.630909	5.15607	2.36627	9.91734e-11	4.06653e-09	up	yes
MGG_10061	catalase-1	GO:0005575(cellular_component)	00630(Glyoxylate and dicarboxylate metabolism);00380(Tryptophan metabolism);04011(MAPK signaling pathway - yeast);04146(Peroxisome)	56.2755	54.5827	54.0758	9.60216	8.3426	14.0853	5.14935	2.36439	2.86963e-30	8.00136e-28	up	yes
MGG_08753	hypothetical protein	GO:0003674(molecular_function);GO:0005575(cellular_component);GO:0008150(biological_process)	NA	3.23801	2.73071	2.84467	0.522416	0.291115	0.916332	5.09485	2.34904	4.44392e-08	1.22856e-06	up	yes
MGG_08971	hypothetical protein	GO:0003674(molecular_function);GO:0005575(cellular_component);GO:0008150(biological_process)	NA	37.8925	32.8555	60.7629	6.52954	6.02625	13.2905	5.08819	2.34715	2.02448e-15	1.56801e-13	up	yes
MGG_07088	hypothetical protein	GO:0003674(molecular_function);GO:0005575(cellular_component);GO:0008150(biological_process)	NA	10.7095	14.8152	12.5414	2.13634	2.15549	3.23095	5.06011	2.33917	4.11246e-15	3.06363e-13	up	yes
MGG_05829	hypothetical protein	GO:0000981(RNA polymerase II transcription factor activity, sequence-specific DNA binding);GO:0005634(nucleus);GO:0006351(transcription, DNA-templated);GO:0006355(regulation of transcription, DNA-templated);GO:0008270(zinc ion binding);GO:0043565(sequence-specific DNA binding)	04111(Cell cycle - yeast);04113(Meiosis - yeast)	1.35763	0.955504	1.1006	0.220955	0.096589	0.360766	5.0327	2.33133	4.89632e-07	1.08107e-05	up	yes
MGG_17655	hypothetical protein	GO:0003674(molecular_function);GO:0005575(cellular_component);GO:0008150(biological_process)	NA	13.5134	16.8713	26.3887	3.87567	7.58809	0.0001	4.95239	2.30812	0.0242814	0.108152	up	yes
MGG_07443	hypothetical protein	GO:0005575(cellular_component);GO:0008152(metabolic process);GO:0016491(oxidoreductase activity)	NA	72.3587	83.2692	97.3956	17.423	14.8322	19.204	4.91697	2.29777	3.03513e-44	1.74234e-41	up	yes
MGG_02058	mitochondrial chaperone BCS1	GO:0003674(molecular_function);GO:0005575(cellular_component);GO:0008150(biological_process)	NA	12.0727	12.28	8.93123	1.45847	1.57376	3.78782	4.88029	2.28697	5.85732e-11	2.52927e-09	up	yes
MGG_05862	tyrosinase	GO:0005575(cellular_component)	00350(Tyrosine metabolism)	2.70413	1.82181	2.91505	0.432311	0.482301	0.618554	4.85335	2.27898	2.58059e-09	8.77491e-08	up	yes
MGG_05092	hypothetical protein	GO:0003674(molecular_function);GO:0005575(cellular_component);GO:0008150(biological_process)	NA	85.193	74.5103	108.843	22.4735	15.3394	18.1768	4.79637	2.26194	5.18961e-34	1.87576e-31	up	yes
MGG_16034	hypothetical protein	NA	NA	70.0716	73.7908	83.6887	15.3585	15.5677	17.5376	4.69527	2.23121	4.02051e-43	2.06506e-40	up	yes
MGG_05952	hypothetical protein	GO:0003674(molecular_function);GO:0005575(cellular_component);GO:0008150(biological_process)	NA	36.0922	35.3188	52.3312	7.32195	7.93243	11.2283	4.67258	2.22422	3.80881e-29	1.0046e-26	up	yes
MGG_07676	hypothetical protein	GO:0003674(molecular_function);GO:0008150(biological_process)	NA	108.131	88.4571	45.5692	13.9417	16.7888	21.1266	4.6697	2.22333	9.04754e-14	5.62388e-12	up	yes
MGG_12942	hypothetical protein	GO:0003674(molecular_function);GO:0005575(cellular_component);GO:0008150(biological_process)	NA	29.1615	29.0517	86.666	9.04008	7.77804	14.6784	4.59984	2.20158	1.3769e-07	3.39322e-06	up	yes
MGG_09381	hypothetical protein	GO:0003674(molecular_function);GO:0005575(cellular_component)	NA	182.154	165.06	194.994	27.7765	30.668	61.0349	4.53808	2.18208	3.48513e-18	3.65714e-16	up	yes
MGG_05871	hypothetical protein	GO:0003674(molecular_function);GO:0005575(cellular_component);GO:0007165(signal transduction);GO:0044271(cellular nitrogen compound biosynthetic process)	00260(Glycine, serine and threonine metabolism)	7.80647	7.71249	14.7138	2.56093	1.59809	2.55861	4.50051	2.17009	2.05396e-14	1.39199e-12	up	yes
MGG_16193	hypothetical protein	NA	NA	59.2015	66.0312	52.0071	16.6579	12.7116	10.1006	4.49048	2.16687	8.55852e-18	8.79186e-16	up	yes
MGG_04946	hypothetical protein	GO:0003674(molecular_function);GO:0008150(biological_process)	NA	203.29	204.868	127.451	37.6884	39.4645	43.3933	4.44319	2.15159	6.40325e-21	8.01145e-19	up	yes
MGG_12231	allantoate permease	GO:0003674(molecular_function);GO:0016021(integral component of membrane);GO:0055085(transmembrane transport)	NA	8.05238	8.64639	6.32916	1.53032	1.69902	2.01585	4.3903	2.13432	1.33746e-12	7.29176e-11	up	yes
MGG_05413	MFS transporter	GO:0006820(anion transport);GO:0016021(integral component of membrane);GO:0022857(transmembrane transporter activity);GO:0055085(transmembrane transport)	00730(Thiamine metabolism);00740(Riboflavin metabolism)	9.33545	8.73035	11.4741	1.79985	2.08214	3.03852	4.26846	2.09372	1.26662e-17	1.22385e-15	up	yes
MGG_15182	MFS transporter	GO:0003674(molecular_function);GO:0016021(integral component of membrane);GO:0055085(transmembrane transport)	NA	0.799078	0.618154	0.771879	0.058328	0.349142	0.105389	4.26845	2.09371	0.000224616	0.00242749	up	yes
MGG_10105	hypothetical protein	GO:0003674(molecular_function)	NA	69.4775	65.0247	94.4159	13.3685	12.8418	28.3628	4.19471	2.06857	1.13099e-15	9.12174e-14	up	yes
MGG_06865	hypothetical protein	NA	NA	637.29	623.984	509.97	153.169	131.74	138.396	4.18432	2.06499	3.88923e-27	8.62614e-25	up	yes
MGG_14996	hypothetical protein	NA	00230(Purine metabolism);00760(Nicotinate and nicotinamide metabolism)	7.11986	3.96796	3.95181	0.875819	0.953601	1.77083	4.17739	2.0626	1.93141e-06	3.78487e-05	up	yes
MGG_00070	hypothetical protein	NA	NA	23.9321	29.2218	23.9398	6.23412	5.33378	7.31664	4.08237	2.02941	7.78797e-24	1.31039e-21	up	yes
MGG_14718	hypothetical protein	GO:0003674(molecular_function);GO:0005575(cellular_component);GO:0009405(pathogenesis);GO:0009847(spore germination);GO:0030437(ascospore formation);GO:0030448(hyphal growth)	NA	84.7269	82.0617	55.6731	11.2976	15.9632	27.5725	4.05706	2.02044	6.26526e-11	2.65838e-09	up	yes
MGG_07808	membrane transporter	GO:0016021(integral component of membrane);GO:0022857(transmembrane transporter activity);GO:0055085(transmembrane transport)	NA	16.9725	16.3901	16.1968	3.73752	3.68899	4.81103	4.04979	2.01785	4.79139e-21	6.07262e-19	up	yes
MGG_10601	hypothetical protein	GO:0003674(molecular_function);GO:0005575(cellular_component);GO:0008150(biological_process)	NA	4.18135	4.46362	4.56654	0.78314	0.854097	1.6327	4.04029	2.01446	1.31907e-09	4.7153e-08	up	yes
MGG_11610	hypothetical protein	GO:0003674(molecular_function);GO:0005575(cellular_component);GO:0008150(biological_process)	NA	71.2195	69.4268	43.5067	13.3394	11.9016	20.4009	4.03473	2.01247	5.70288e-13	3.27379e-11	up	yes
MGG_14068	FAD dependent oxidoreductase	GO:0005575(cellular_component);GO:0016491(oxidoreductase activity);GO:0051537(2 iron, 2 sulfur cluster binding);GO:0055114(oxidation-reduction process)	NA	18.6666	24.3327	20.8862	6.06741	4.54477	5.29607	4.01587	2.00571	7.55945e-24	1.29426e-21	up	yes
MGG_09461	UV-damage endonuclease	GO:0005634(nucleus);GO:0005739(mitochondrion);GO:0043504(mitochondrial DNA repair)	NA	5.38928	5.57903	11.9781	1.76377	1.73465	2.22472	4.00941	2.00339	2.63915e-13	1.58984e-11	up	yes
MGG_06587	leucyl aminopeptidase	GO:0005575(cellular_component)	NA	25.0496	21.3789	40.0503	6.25619	6.55029	8.81903	3.99892	1.99961	3.93346e-21	5.05087e-19	up	yes
MGG_05747	hypothetical protein	NA	NA	8.19705	7.94693	12.4763	2.03534	1.6136	3.54646	3.97758	1.99189	6.10323e-09	1.95926e-07	up	yes
MGG_16741	hypothetical protein	NA	NA	1.42447	4.25157	1.74607	0.537245	0.415355	0.962373	3.87583	1.9545	7.55183e-05	0.000969217	up	yes
MGG_10530	sugar transporter	GO:0005351(carbohydrate:proton symporter activity);GO:0005355(glucose transmembrane transporter activity);GO:0005887(integral component of plasma membrane);GO:0046323(glucose import)	04113(Meiosis - yeast)	1.01509	0.879966	0.626749	0.096236	0.0001	0.554356	3.87557	1.95441	0.0216297	0.0996621	up	yes
MGG_05215	cytochrome P450 71A23	GO:0004497(monooxygenase activity);GO:0005506(iron ion binding);GO:0005575(cellular_component);GO:0020037(heme binding)	NA	109.53	102.023	111.852	24.076	23.3055	36.5148	3.85482	1.94666	8.51167e-24	1.40789e-21	up	yes
MGG_10460	hypothetical protein	GO:0003674(molecular_function);GO:0005575(cellular_component);GO:0008150(biological_process)	NA	9.66749	8.76669	14.3572	2.57649	2.4897	3.46745	3.84261	1.94208	5.16062e-10	1.95203e-08	up	yes
MGG_11925	hypothetical protein	NA	NA	9.24561	10.9811	14.7894	2.60323	2.37224	4.153	3.83592	1.93957	1.34945e-17	1.2911e-15	up	yes
MGG_14719	hypothetical protein	GO:0003674(molecular_function);GO:0005575(cellular_component);GO:0043940(regulation of sexual sporulation resulting in formation of a cellular spore);GO:0043943(regulation of asexual sporulation resulting in formation of a cellular spore)	NA	108.12	115.279	88.2746	23.5887	22.2856	36.305	3.7926	1.92319	4.91627e-19	5.27229e-17	up	yes
MGG_11859	hypothetical protein	GO:0003674(molecular_function);GO:0005575(cellular_component);GO:0008150(biological_process)	NA	9.34623	12.2881	14.0693	3.13131	2.25282	4.11886	3.7571	1.90962	9.90921e-13	5.4635e-11	up	yes
MGG_06155	hypothetical protein	NA	NA	17.9095	18.6453	9.84648	3.18815	3.01157	6.26348	3.72306	1.89649	6.62445e-10	2.4581e-08	up	yes
MGG_02110	caleosin domain-containing protein	GO:0005575(cellular_component);GO:0008150(biological_process)	NA	37.2287	44.5695	53.5627	11.2048	10.0253	15.1879	3.71688	1.89409	1.85645e-22	2.62567e-20	up	yes
MGG_06866	hypothetical protein	GO:0003674(molecular_function);GO:0005575(cellular_component);GO:0008150(biological_process)	NA	17.5425	20.6191	28.6354	6.04697	6.33024	5.64816	3.70572	1.88975	2.11771e-19	2.34849e-17	up	yes
MGG_11463	hypothetical protein	GO:0005575(cellular_component);GO:0008152(metabolic process);GO:0052689(carboxylic ester hydrolase activity)	00254(Aflatoxin biosynthesis)	72.6082	79.0143	69.2967	17.6884	17.2217	24.723	3.70464	1.88933	2.2707e-23	3.6933e-21	up	yes
MGG_11813	hypothetical protein	GO:0003674(molecular_function);GO:0005575(cellular_component);GO:0008150(biological_process)	NA	134.856	172.362	189.918	54.3385	41.2891	39.27	3.68528	1.88178	8.94823e-26	1.67934e-23	up	yes
MGG_15184	peptidase U34	GO:0006887(exocytosis)	NA	7.17426	4.60414	3.75795	0.996349	0.921136	2.30773	3.67705	1.87855	4.44726e-06	7.86246e-05	up	yes
MGG_17264	hypothetical protein	GO:0000981(RNA polymerase II transcription factor activity, sequence-specific DNA binding);GO:0003700(DNA binding transcription factor activity);GO:0005634(nucleus);GO:0006355(regulation of transcription, DNA-templated);GO:0008270(zinc ion binding)	NA	15.498	14.4303	18.4746	11.2328	1.34291	0.707859	3.64383	1.86546	0.00468528	0.0301011	up	yes
MGG_12091	hypothetical protein	GO:0003674(molecular_function);GO:0005575(cellular_component);GO:0008150(biological_process)	NA	1.78914	2.03148	7.44049	1.45764	0.948487	0.693381	3.63319	1.86124	0.000260751	0.00273915	up	yes
MGG_09693	hypothetical protein	GO:0003674(molecular_function);GO:0005575(cellular_component);GO:0008150(biological_process)	NA	426.969	428.689	233.758	66.176	74.5618	159.31	3.6308	1.86029	4.36191e-09	1.437e-07	up	yes
MGG_01370	vacuolar protein sorting-associated protein 70	GO:0005575(cellular_component)	NA	34.6942	35.1289	42.8654	7.12548	8.17758	16.1745	3.57997	1.83995	5.328e-14	3.46639e-12	up	yes
MGG_14269	hypothetical protein	NA	NA	364.394	416.342	193.68	59.9856	67.5746	147.21	3.54629	1.82631	4.96868e-08	1.35825e-06	up	yes
MGG_07877	dipeptidyl-peptidase V	GO:0005575(cellular_component)	03040(Spliceosome)	325.106	318.93	439.722	84.852	88.9654	134.845	3.51114	1.81194	7.84277e-21	9.56721e-19	up	yes
MGG_08965	hypothetical protein	GO:0003674(molecular_function);GO:0005575(cellular_component)	NA	12.6723	11.1714	10.9363	4.76824	2.83415	2.47984	3.44963	1.78644	8.77868e-11	3.63013e-09	up	yes
MGG_08535	hypothetical protein	GO:0003674(molecular_function);GO:0005575(cellular_component);GO:0008150(biological_process)	NA	1797.82	1827.48	1181.61	480.885	418.661	517.184	3.39297	1.76255	6.78532e-16	5.56454e-14	up	yes
MGG_08468	fatty acyl-CoA hydrolase	GO:0003674(molecular_function);GO:0005575(cellular_component);GO:0008150(biological_process)	00564(Glycerophospholipid metabolism)	0.678828	0.902136	1.50004	0.364895	0.213782	0.331194	3.3862	1.75967	3.52915e-05	0.000500595	up	yes
MGG_03891	hypothetical protein	GO:0003674(molecular_function);GO:0005575(cellular_component)	NA	195.18	201.572	102.271	33.582	35.9377	78.9826	3.36037	1.74862	5.39178e-08	1.46569e-06	up	yes
MGG_07599	hypothetical protein	GO:0003674(molecular_function);GO:0005575(cellular_component);GO:0008150(biological_process)	NA	99.7293	119.282	97.617	29.0054	29.5692	36.2584	3.3388	1.73933	1.5455e-22	2.25112e-20	up	yes
MGG_17100	hypothetical protein	NA	NA	0.913506	10.4172	16.7416	2.22019	2.27108	3.93977	3.32964	1.73537	0.00895145	0.0505539	up	yes
MGG_07606	hypothetical protein	GO:0005313(L-glutamate transmembrane transporter activity);GO:0005887(integral component of plasma membrane);GO:0015183(L-aspartate transmembrane transporter activity);GO:0015297(antiporter activity);GO:0015297(antiporter activity)	NA	15.0538	14.3054	15.6809	4.08225	3.43114	6.32694	3.25426	1.70233	1.56637e-15	1.24278e-13	up	yes
MGG_07402	hypothetical protein	GO:0003674(molecular_function);GO:0005575(cellular_component)	NA	7.98393	10.4295	15.2054	2.76607	2.94611	4.62223	3.2531	1.70181	1.17244e-08	3.62084e-07	up	yes
MGG_00755	indoleamine 2,3-dioxygenase	GO:0005575(cellular_component);GO:0008150(biological_process)	00380(Tryptophan metabolism)	62.4104	65.7909	50.0797	14.6421	14.2431	26.1605	3.23878	1.69545	4.41796e-13	2.56636e-11	up	yes
MGG_02072	amino-acid permease inda1	GO:0005773(vacuole);GO:0005887(integral component of plasma membrane);GO:0015179(L-amino acid transmembrane transporter activity);GO:0015297(antiporter activity)	NA	26.3067	24.9954	27.5061	6.81818	7.04015	10.5344	3.23081	1.6919	5.24726e-19	5.56608e-17	up	yes
MGG_02309	carboxypeptidase S1	GO:0004185(serine-type carboxypeptidase activity);GO:0005576(extracellular region);GO:0006508(proteolysis)	NA	2.45716	2.23037	4.56721	0.465629	0.797786	1.63151	3.19689	1.67667	0.000128576	0.00151177	up	yes
MGG_12763	hypothetical protein	NA	NA	16.7902	15.8254	28.5252	7.89447	7.85447	3.42233	3.18919	1.67319	6.20894e-08	1.66008e-06	up	yes
MGG_12230	hypothetical protein	GO:0003674(molecular_function);GO:0005575(cellular_component);GO:0008150(biological_process)	NA	169.381	181.837	131.713	45.3106	55.9914	50.1917	3.1878	1.67256	1.37824e-17	1.30585e-15	up	yes
MGG_03722	hypothetical protein	GO:0005575(cellular_component);GO:0008150(biological_process)	03015(mRNA surveillance pathway)	2.36468	2.19083	3.43965	0.716968	0.813499	0.97937	3.18553	1.67153	2.20636e-07	5.22617e-06	up	yes
MGG_02246	hypothetical protein	GO:0003674(molecular_function);GO:0005575(cellular_component)	NA	29.7267	35.0661	184.394	23.4679	23.4655	32.0304	3.1557	1.65796	0.000420539	0.00412882	up	yes
MGG_17450	mitochondrial 2-oxoglutarate/malate carrier protein	GO:0003735(structural constituent of ribosome);GO:0006412(translation)	NA	82.1174	83.28	61.6258	20.6496	20.7725	30.8978	3.13915	1.65038	8.76037e-15	6.33278e-13	up	yes
MGG_02542	hypothetical protein	NA	NA	1.44071	1.9978	2.52371	0.718634	0.532111	0.653807	3.13051	1.6464	9.9271e-07	2.06125e-05	up	yes
MGG_11754	SMDR1	GO:0005743(mitochondrial inner membrane);GO:0006879(cellular iron ion homeostasis);GO:0016021(integral component of membrane);GO:0042626(ATPase activity, coupled to transmembrane movement of substances);GO:0055085(transmembrane transport)	02010(ABC transporters)	20.1259	17.7907	14.7904	4.1736	5.11318	7.60527	3.12023	1.64165	7.21927e-12	3.59453e-10	up	yes
MGG_05744	hypothetical protein	GO:0003674(molecular_function);GO:0005575(cellular_component);GO:0008150(biological_process)	NA	1.76879	2.42532	2.60348	0.776038	0.844829	0.591259	3.07288	1.61959	0.000100272	0.00122492	up	yes
MGG_02805	hypothetical protein	GO:0003674(molecular_function);GO:0005575(cellular_component)	NA	2331.08	2770.96	2434.42	868.517	776.164	822.04	3.05526	1.61129	1.26596e-21	1.66953e-19	up	yes
MGG_08737	feruloyl esterase B	GO:0000272(polysaccharide catabolic process);GO:0005575(cellular_component);GO:0030600(feruloyl esterase activity);GO:0042803(protein homodimerization activity)	NA	1.77805	1.75017	1.15896	0.38634	0.585328	0.563745	3.05272	1.61009	2.74643e-05	0.000402439	up	yes
MGG_02956	hypothetical protein	GO:0003674(molecular_function);GO:0005575(cellular_component)	NA	12.5808	11.0034	9.39611	2.96465	2.90203	4.93875	3.0522	1.60985	1.04133e-09	3.80611e-08	up	yes
MGG_08656	hypothetical protein	GO:0001765(membrane raft assembly);GO:0005886(plasma membrane);GO:0006855(drug transmembrane transport);GO:0016021(integral component of membrane);GO:0030476(ascospore wall assembly);GO:0042710(biofilm formation);GO:0045121(membrane raft);GO:0055088(lipid homeostasis)	NA	18.1306	19.2945	26.9721	5.31289	6.04764	9.81846	3.04062	1.60437	2.37921e-12	1.27575e-10	up	yes
MGG_06610	lipase	GO:0003674(molecular_function);GO:0005575(cellular_component);GO:0008150(biological_process)	NA	30.2977	28.1542	35.205	8.1966	8.12681	14.7715	3.01197	1.59071	3.37851e-13	1.9862e-11	up	yes
MGG_00273	hypothetical protein	GO:0003674(molecular_function);GO:0005575(cellular_component);GO:0008150(biological_process)	NA	202.583	243.287	246.923	66.8825	65.7726	97.6682	3.00791	1.58876	1.09478e-17	1.07919e-15	up	yes
MGG_10497	bli-3	GO:0005575(cellular_component)	NA	283.509	344.72	422.223	106.431	108.144	135.143	3.0037	1.58674	3.37935e-20	3.8799e-18	up	yes
MGG_06953	hypothetical protein	GO:0003674(molecular_function);GO:0005575(cellular_component)	NA	241.342	202.957	222.727	69.7591	65.3925	87.212	2.99971	1.58482	2.60583e-19	2.82559e-17	up	yes
MGG_02119	high-affinity nicotinic acid transporter	NA	04111(Cell cycle - yeast);04113(Meiosis - yeast)	7.36844	6.2868	8.41806	2.85509	2.22652	2.30133	2.98977	1.58003	4.96415e-09	1.61484e-07	up	yes
MGG_04682	hypothetical protein	GO:0003674(molecular_function);GO:0005575(cellular_component)	NA	33.473	32.34	31.3676	9.83518	8.86307	13.8252	2.98802	1.57919	1.97296e-16	1.71912e-14	up	yes
MGG_03360	carboxylic acid transporter	GO:0016021(integral component of membrane);GO:0046942(carboxylic acid transport);GO:0046943(carboxylic acid transmembrane transporter activity);GO:0055085(transmembrane transport)	NA	23.2079	21.3182	22.1716	6.2811	5.46951	10.5928	2.98512	1.57779	9.12701e-13	5.06083e-11	up	yes
MGG_16965	hypothetical protein	NA	NA	29.8034	29.9406	26.1154	9.15211	9.85136	9.79968	2.9809	1.57575	9.67704e-17	8.74428e-15	up	yes
MGG_14994	hypothetical protein	NA	NA	3.71925	2.59273	4.95895	0.715867	1.60707	1.47901	2.96451	1.5678	9.4444e-05	0.00117129	up	yes
MGG_00888	hypothetical protein	NA	NA	3.38892	3.44967	1.27439	0.643752	0.960906	1.14193	2.95384	1.56259	0.000202972	0.00223027	up	yes
MGG_02814	hypothetical protein	GO:0003674(molecular_function);GO:0005575(cellular_component)	NA	50.5002	41.3113	40.2173	15.0643	12.0491	17.6708	2.94811	1.55979	1.94074e-15	1.51517e-13	up	yes
MGG_09179	hypothetical protein	GO:0005506(iron ion binding);GO:0005575(cellular_component);GO:0009055(electron transfer activity);GO:0010914(positive regulation of sterigmatocystin biosynthetic process);GO:0016705(oxidoreductase activity, acting on paired donors, with incorporation or reduction of molecular oxygen);GO:0019748(secondary metabolic process);GO:0020037(heme binding);GO:0042469(versicolorin reductase activity);GO:0…	00730(Thiamine metabolism);00740(Riboflavin metabolism)	30.4771	25.7576	20.9526	6.87986	7.96347	11.3605	2.94565	1.55859	9.36418e-12	4.59221e-10	up	yes
MGG_17825	arabinose-proton symporter	GO:0016020(membrane);GO:0016021(integral component of membrane);GO:0022857(transmembrane transporter activity);GO:0055085(transmembrane transport)	00010(Glycolysis / Gluconeogenesis);00020(Citrate cycle (TCA cycle));00620(Pyruvate metabolism);00630(Glyoxylate and dicarboxylate metabolism);00640(Propanoate metabolism);00260(Glycine, serine and threonine metabolism);00280(Valine, leucine and isoleucine degradation)	1.66126	0.598964	2.12498	0.455764	0.438953	0.59843	2.93688	1.55429	0.000317495	0.00324783	up	yes
MGG_08532	hypothetical protein	GO:0003674(molecular_function);GO:0005575(cellular_component);GO:0008150(biological_process)	NA	7.1555	6.34611	7.12943	3.1604	1.8712	2.01447	2.92802	1.54993	2.47029e-05	0.000366934	up	yes
MGG_02581	hypothetical protein	NA	NA	100.429	92.7094	92.1503	34.1973	25.8234	37.4188	2.92785	1.54984	5.24258e-16	4.4489e-14	up	yes
MGG_17713	hypothetical protein	NA	NA	293.973	285.236	190.529	80.2267	82.937	100.156	2.9232	1.54755	7.01605e-13	3.95778e-11	up	yes
MGG_06088	hypothetical protein	GO:0005575(cellular_component)	NA	48.95	54.3048	52.1184	15.5181	16.4367	21.3286	2.91597	1.54398	3.79577e-18	3.94073e-16	up	yes
MGG_09502	quinidine resistance	GO:0001765(membrane raft assembly);GO:0005886(plasma membrane);GO:0006855(drug transmembrane transport);GO:0010509(polyamine homeostasis);GO:0015203(polyamine transmembrane transporter activity);GO:0016021(integral component of membrane);GO:0030476(ascospore wall assembly);GO:0042710(biofilm formation);GO:0055088(lipid homeostasis)	00330(Arginine and proline metabolism);00360(Phenylalanine metabolism);00380(Tryptophan metabolism)	56.6644	64.8079	33.1856	17.5136	17.545	17.999	2.91491	1.54345	7.77085e-11	3.25475e-09	up	yes
MGG_00194	hypothetical protein	GO:0003674(molecular_function)	NA	137.825	136.21	117.512	49.4662	41.792	43.1555	2.913	1.54251	9.43713e-18	9.49453e-16	up	yes
MGG_07118	sporulation-specific protein 5	GO:0000166(nucleotide binding);GO:0003676(nucleic acid binding);GO:0005575(cellular_component);GO:0008150(biological_process)	NA	4.79405	4.31951	5.73101	1.58755	1.50702	2.00461	2.91118	1.5416	2.07761e-09	7.21546e-08	up	yes
MGG_04378	integral membrane protein	GO:0003674(molecular_function)	NA	57.3576	55.3362	65.5101	20.0428	19.1838	22.1417	2.90384	1.53796	1.34644e-24	2.43331e-22	up	yes
MGG_14232	nitrate reductase 1	GO:0005575(cellular_component)	00920(Sulfur metabolism)	58.2957	63.3497	84.2966	14.7598	15.3626	40.893	2.89996	1.53603	2.94077e-07	6.8331e-06	up	yes
MGG_02694	hypothetical protein	GO:0003674(molecular_function);GO:0005575(cellular_component);GO:0008150(biological_process)	NA	17.0479	20.6179	17.0623	6.41813	6.31766	6.22066	2.88704	1.52959	2.23132e-15	1.70121e-13	up	yes
MGG_16331	hypothetical protein	GO:0003674(molecular_function);GO:0005575(cellular_component);GO:0008150(biological_process)	00510(N-Glycan biosynthesis);00513(Various types of N-glycan biosynthesis);04141(Protein processing in endoplasmic reticulum)	3.12706	3.18982	4.8159	1.24173	1.13813	1.48668	2.87927	1.5257	7.15522e-07	1.53468e-05	up	yes
MGG_06519	WD domain-containing protein	GO:0003674(molecular_function);GO:0005575(cellular_component)	04113(Meiosis - yeast)	4.64149	4.31794	5.2792	1.37757	1.52444	2.05038	2.8751	1.52361	5.47155e-09	1.77188e-07	up	yes
MGG_07411	hypothetical protein	GO:0003674(molecular_function);GO:0005575(cellular_component);GO:0008150(biological_process)	NA	75.4731	82.7072	12.8322	11.8145	14.9545	33.0698	2.85789	1.51495	0.00190429	0.0147403	up	yes
MGG_02382	hypothetical protein	GO:0003674(molecular_function);GO:0005575(cellular_component);GO:0008150(biological_process)	NA	5.95317	6.92894	13.4014	2.07784	2.31949	4.80954	2.85477	1.51338	0.000226634	0.00244389	up	yes
MGG_08002	uracil permease	GO:0005886(plasma membrane);GO:0015205(nucleobase transmembrane transporter activity);GO:0015851(nucleobase transport)	NA	24.2829	26.7176	23.9582	8.21155	9.7252	8.32393	2.85441	1.51319	1.98277e-17	1.86056e-15	up	yes
MGG_06784	aldo-keto reductase	GO:0005575(cellular_component);GO:0016491(oxidoreductase activity);GO:0055114(oxidation-reduction process)	00040(Pentose and glucuronate interconversions)	8.89115	8.12327	10.6758	2.45762	3.18001	4.0962	2.84474	1.50829	6.32465e-09	2.02368e-07	up	yes
MGG_02275	endoprotease	GO:0005575(cellular_component)	NA	167.371	157.114	174.483	49.8505	50.193	75.5417	2.84174	1.50678	6.14793e-16	5.128e-14	up	yes
MGG_08817	hypothetical protein	GO:0003674(molecular_function);GO:0005575(cellular_component);GO:0052051(interaction with host via protein secreted by type II secretion system)	NA	805.377	758.988	480.3	171.676	188.338	363.766	2.82498	1.49824	8.61948e-08	2.24313e-06	up	yes
MGG_15535	urea amidolyase	GO:0004039(allophanate hydrolase activity);GO:0004040(amidase activity);GO:0004075(biotin carboxylase activity);GO:0004847(urea carboxylase activity);GO:0005524(ATP binding);GO:0005737(cytoplasm);GO:0009405(pathogenesis);GO:0016884(carbon-nitrogen ligase activity, with glutamine as amido-N-donor);GO:0019740(nitrogen utilization);GO:0043419(urea catabolic process);GO:0046872(metal ion binding);GO:…	00220(Arginine biosynthesis);00791(Atrazine degradation)	10.8025	10.3037	6.82129	2.55896	2.42175	4.9392	2.8153	1.49329	1.25862e-07	3.13339e-06	up	yes
MGG_13188	voltage-gated potassium channel subunit beta-2	GO:0003674(molecular_function);GO:0005634(nucleus);GO:0005829(cytosol);GO:0008150(biological_process)	00254(Aflatoxin biosynthesis)	165.19	177.637	167.614	50.2272	52.5545	78.7228	2.81228	1.49174	1.0517e-14	7.43731e-13	up	yes
MGG_01486	fungal specific transcription factor domain-containing protein	GO:0000256(allantoin catabolic process);GO:0000981(RNA polymerase II transcription factor activity, sequence-specific DNA binding);GO:0005634(nucleus);GO:0006145(purine nucleobase catabolic process);GO:0006351(transcription, DNA-templated);GO:0008270(zinc ion binding);GO:0033121(regulation of purine nucleotide catabolic process);GO:0036180(filamentous growth of a population of unicellular organis…	NA	1.87715	2.11529	1.81823	0.610115	0.733205	0.734011	2.79718	1.48397	4.71301e-07	1.04532e-05	up	yes
MGG_00619	hypothetical protein	NA	NA	8.61445	7.97248	24.5967	4.75397	4.76875	5.2417	2.78939	1.47995	8.55749e-05	0.00108458	up	yes
MGG_04348	pectate lyase	GO:0005575(cellular_component);GO:0030570(pectate lyase activity);GO:0045490(pectin catabolic process);GO:0070051(fibrinogen binding)	00040(Pentose and glucuronate interconversions)	2.88158	2.1112	0.975422	0.723005	0.485183	0.931673	2.78906	1.47978	0.00131611	0.0107301	up	yes
MGG_17542	isoamyl alcohol oxidase [Pyricularia oryzae P131]	GO:0016647(oxidoreductase activity, acting on the CH-NH group of donors, oxygen as acceptor)	NA	21.9334	24.5432	24.0643	7.57466	6.73073	11.0247	2.78487	1.47761	1.44559e-14	1.01493e-12	up	yes
MGG_00574	galactan 1,3-beta-galactosidase	GO:0004553(hydrolase activity, hydrolyzing O-glycosyl compounds);GO:0005575(cellular_component);GO:0005975(carbohydrate metabolic process)	NA	3.10647	3.6175	3.64297	1.04248	1.06781	1.62293	2.77694	1.4735	8.96006e-06	0.000148457	up	yes
MGG_06212	hypothetical protein	GO:0008150(biological_process)	NA	6.65125	6.48994	6.63266	1.97587	1.72938	3.44142	2.76686	1.46825	3.23644e-08	9.20829e-07	up	yes
MGG_13538	hypothetical protein	GO:0016709(oxidoreductase activity, acting on paired donors, with incorporation or reduction of molecular oxygen, NAD(P)H as one donor, and incorporation of one atom of oxygen);GO:0020037(heme binding);GO:0043231(intracellular membrane-bounded organelle);GO:0044281(small molecule metabolic process);GO:0044550(secondary metabolite biosynthetic process)	NA	2.19766	2.25937	3.14382	1.0561	0.572624	1.11968	2.76556	1.46757	3.85356e-05	0.000540329	up	yes
MGG_10783	aquaporin-2	GO:0005887(integral component of plasma membrane);GO:0009992(cellular water homeostasis);GO:0015250(water channel activity);GO:0015254(glycerol channel activity);GO:0034220(ion transmembrane transport)	NA	23.6239	19.802	8.52959	4.9166	4.36995	9.64007	2.7451	1.45686	9.38143e-05	0.00116863	up	yes
MGG_02544	D-arabinitol dehydrogenase	GO:0005575(cellular_component);GO:0019528(D-arabitol catabolic process to xylulose 5-phosphate);GO:0019571(D-arabinose catabolic process);GO:0047002(L-arabinitol 2-dehydrogenase activity)	00051(Fructose and mannose metabolism)	20.3523	23.1933	21.8964	7.70235	7.35014	8.79557	2.74412	1.45634	1.01634e-14	7.23976e-13	up	yes
MGG_00631	hypothetical protein	GO:0003674(molecular_function);GO:0005575(cellular_component);GO:0008150(biological_process)	NA	20.2107	19.5129	21.4142	6.03606	6.52948	9.78753	2.7351	1.45159	4.38353e-14	2.89046e-12	up	yes
MGG_06337	hypothetical protein	GO:0005543(phospholipid binding);GO:0005575(cellular_component);GO:0008150(biological_process)	NA	8.62599	8.26028	7.11505	2.26904	2.87518	3.63139	2.73501	1.45154	4.38394e-11	1.94468e-09	up	yes
MGG_10549	hypothetical protein	GO:0003674(molecular_function);GO:0005575(cellular_component);GO:0008150(biological_process)	NA	6.02345	4.25862	9.41748	1.29353	3.26371	2.66142	2.72898	1.44836	0.000832323	0.00734416	up	yes
MGG_17679	hypothetical protein	GO:0001765(membrane raft assembly);GO:0005887(integral component of plasma membrane);GO:0006855(drug transmembrane transport);GO:0008324(cation transmembrane transporter activity);GO:0042710(biofilm formation);GO:0045121(membrane raft);GO:0055088(lipid homeostasis);GO:0060003(copper ion export)	00380(Tryptophan metabolism)	61.2301	65.2629	51.297	22.3951	21.015	21.7416	2.72887	1.4483	1.02842e-15	8.36365e-14	up	yes
MGG_02071	cryptochrome-1	GO:0005575(cellular_component);GO:0005575(cellular_component)	NA	2.66868	2.34024	5.64205	0.919736	0.981488	2.02991	2.70939	1.43797	0.000210016	0.0022977	up	yes
MGG_06059	arrestin	GO:0003674(molecular_function);GO:0005575(cellular_component)	NA	33.2972	36.6168	26.9248	12.2321	12.3785	11.1458	2.7083	1.43739	6.64879e-14	4.15933e-12	up	yes
MGG_17035	reverse transcriptase domain protein [Colletotrichum tofieldiae]	GO:0003723(RNA binding);GO:0003964(RNA-directed DNA polymerase activity);GO:0005737(cytoplasm);GO:0006278(RNA-dependent DNA biosynthetic process);GO:0015074(DNA integration);GO:0015074(DNA integration)	NA	2.31151	12.0205	23.8963	4.64263	4.77743	4.79047	2.69014	1.42768	0.00259978	0.0188214	up	yes
MGG_01297	hypothetical protein	GO:0005575(cellular_component);GO:0008150(biological_process)	NA	2.87581	3.65619	5.59492	1.45616	0.977484	2.10006	2.67484	1.41945	0.000127523	0.00150666	up	yes
MGG_05946	high-affinity glucose transporter	GO:0005351(carbohydrate:proton symporter activity);GO:0005355(glucose transmembrane transporter activity);GO:0005887(integral component of plasma membrane);GO:0046323(glucose import)	04113(Meiosis - yeast)	17.183	14.5409	12.254	4.80987	4.82369	6.86291	2.6659	1.41462	5.97062e-11	2.56684e-09	up	yes
MGG_05501	hypothetical protein	GO:0003674(molecular_function);GO:0005575(cellular_component);GO:0008150(biological_process)	NA	2.72038	2.73095	2.45664	0.850234	0.839296	1.28373	2.6597	1.41126	1.32171e-05	0.000208714	up	yes
MGG_09387	hypothetical protein	GO:0003674(molecular_function);GO:0005575(cellular_component);GO:0008150(biological_process)	NA	3.6399	3.07556	0.903627	0.775328	0.896443	1.20277	2.65054	1.40628	0.00452771	0.0293399	up	yes
MGG_08984	hypothetical protein	GO:0003674(molecular_function);GO:0005575(cellular_component);GO:0008150(biological_process)	NA	5.16969	4.70403	5.09374	1.51524	1.6356	2.50773	2.6451	1.40332	5.28167e-08	1.43977e-06	up	yes
MGG_14702	hypothetical protein	NA	NA	43.2984	43.136	40.3445	14.853	16.3947	16.7695	2.64028	1.40069	4.60975e-16	3.98111e-14	up	yes
MGG_03469	hypothetical protein	GO:0003674(molecular_function);GO:0005575(cellular_component)	NA	67.619	73.0899	59.7415	25.6444	21.074	29.2034	2.64022	1.40066	6.59143e-14	4.15005e-12	up	yes
MGG_06024	ABC transporter	GO:0000166(nucleotide binding);GO:0000324(fungal-type vacuole);GO:0005524(ATP binding);GO:0016021(integral component of membrane);GO:0016887(ATPase activity);GO:0017111(nucleoside-triphosphatase activity);GO:0036246(phytochelatin 2 import into vacuole);GO:0042626(ATPase activity, coupled to transmembrane movement of substances);GO:0044550(secondary metabolite biosynthetic process);GO:0071996(glut…	02010(ABC transporters)	5.19257	5.18541	5.2444	1.73276	1.6826	2.50467	2.6389	1.39994	5.93019e-12	2.99859e-10	up	yes
MGG_07870	hypothetical protein	NA	NA	6.96404	5.90297	9.65635	3.24033	2.55489	2.79372	2.62237	1.39087	7.29538e-08	1.9242e-06	up	yes
MGG_09378	hypothetical protein	GO:0003674(molecular_function);GO:0005575(cellular_component);GO:0008150(biological_process)	NA	16.8147	14.7986	10.9781	2.7414	2.47074	11.042	2.62035	1.38976	0.00593684	0.0363245	up	yes
MGG_15993	hypothetical protein	GO:0003674(molecular_function);GO:0005575(cellular_component);GO:0008150(biological_process)	NA	702.718	778.349	461.286	202.181	215.986	326.056	2.60991	1.384	5.48324e-09	1.77188e-07	up	yes
MGG_17175	hypothetical protein	NA	NA	15.7285	18.2959	12.9393	4.68163	6.73572	6.62717	2.60265	1.37998	3.13092e-06	5.8759e-05	up	yes
MGG_14997	hypothetical protein	NA	NA	1.43725	1.92782	4.00877	0.828635	0.586006	1.43016	2.59203	1.37408	0.0037513	0.0252127	up	yes
MGG_06578	hypothetical protein	GO:0003674(molecular_function);GO:0005575(cellular_component);GO:0008150(biological_process)	NA	7.07871	8.71884	5.9919	4.02666	2.84218	1.54803	2.58878	1.37227	0.000113173	0.00136428	up	yes
MGG_17526	hypothetical protein	NA	NA	23.1526	27.9788	34.9876	8.04536	11.3322	13.9806	2.58165	1.36829	5.48367e-05	0.000735098	up	yes
MGG_07856	pisatin demethylase	GO:0005506(iron ion binding);GO:0005575(cellular_component);GO:0009055(electron transfer activity);GO:0016705(oxidoreductase activity, acting on paired donors, with incorporation or reduction of molecular oxygen);GO:0020037(heme binding);GO:0055114(oxidation-reduction process)	00404(Staurosporine biosynthesis)	7.16415	6.3178	9.59634	2.12292	2.19749	4.62479	2.57996	1.36735	9.20079e-06	0.000151417	up	yes
MGG_04815	hypothetical protein	NA	NA	1.20293	0.94913	1.62114	0.228672	0.518396	0.717456	2.5764	1.36535	0.00284445	0.0201152	up	yes
MGG_13765	hypothetical protein	GO:0004185(serine-type carboxypeptidase activity);GO:0006508(proteolysis);GO:0008239(dipeptidyl-peptidase activity)	NA	146.952	131.183	153.544	45.9925	45.1775	77.9142	2.55304	1.35222	2.84053e-11	1.30144e-09	up	yes
MGG_06092	acetyltransferase	GO:0005575(cellular_component);GO:0008150(biological_process)	NA	32.1628	29.9778	20.8761	9.85662	10.5949	12.1285	2.54809	1.34941	2.34072e-10	9.30436e-09	up	yes
MGG_09807	hypothetical protein	NA	NA	2.88242	2.59884	3.64446	1.79414	0.86211	0.927866	2.54616	1.34832	0.000736605	0.00664989	up	yes
MGG_05234	hypothetical protein	GO:0003674(molecular_function);GO:0005575(cellular_component);GO:0008150(biological_process)	NA	5.55772	6.93402	12.7719	2.84493	3.01546	4.07909	2.54175	1.34582	6.51378e-06	0.000111328	up	yes
MGG_03593	hypothetical protein	GO:0003674(molecular_function);GO:0005575(cellular_component)	NA	1684.06	1512.99	1421.07	638.456	567.915	612.645	2.53881	1.34415	4.05949e-15	3.04743e-13	up	yes
MGG_02269	hypothetical protein	GO:0003674(molecular_function);GO:0005575(cellular_component);GO:0008150(biological_process)	NA	9.85724	9.08464	9.8825	3.1783	4.07882	4.15786	2.52514	1.33636	1.06891e-08	3.33274e-07	up	yes
MGG_02641	hypothetical protein	GO:0003674(molecular_function);GO:0005619(ascospore wall);GO:0005628(prospore membrane);GO:0005811(lipid droplet);GO:0030476(ascospore wall assembly)	NA	59.7352	57.334	66.4097	22.5233	20.9593	29.209	2.52408	1.33575	1.697e-16	1.49199e-14	up	yes
MGG_15887	hypothetical protein	GO:0003674(molecular_function);GO:0005575(cellular_component);GO:0008150(biological_process)	NA	11.221	9.74664	7.03293	2.98803	3.20276	4.93611	2.51648	1.33141	1.02848e-05	0.000167283	up	yes
MGG_01544	hypothetical protein	GO:0003674(molecular_function);GO:0005575(cellular_component)	NA	6.99594	6.82361	10.3278	3.34603	3.12611	3.15839	2.50738	1.32618	1.2058e-07	3.03285e-06	up	yes
MGG_06156	hypothetical protein, variant	GO:0003674(molecular_function);GO:0005575(cellular_component);GO:0008150(biological_process);GO:0008150(biological_process)	NA	2.43737	2.10477	1.54095	0.713493	0.752598	0.972385	2.49463	1.31882	2.02567e-05	0.000306488	up	yes
MGG_03892	hypothetical protein	GO:0003674(molecular_function);GO:0008150(biological_process)	NA	39.5917	35.4583	22.8693	9.66219	11.4784	18.2286	2.48721	1.31453	2.89426e-07	6.74107e-06	up	yes
MGG_10439	MFS transporter	GO:0003674(molecular_function);GO:0005783(endoplasmic reticulum);GO:0016021(integral component of membrane);GO:0055085(transmembrane transport)	NA	1.9879	1.98915	3.18547	1.21214	0.617046	1.05615	2.48239	1.31173	8.65993e-05	0.00109189	up	yes
MGG_10051	hypothetical protein	GO:0003674(molecular_function);GO:0005575(cellular_component);GO:0005975(carbohydrate metabolic process)	NA	1.50778	1.95809	3.27791	0.914469	0.883663	0.926939	2.47472	1.30726	0.000375606	0.00372893	up	yes
MGG_11781	hypothetical protein	NA	NA	2.14127	2.24055	2.96344	0.767808	0.785541	1.42742	2.46422	1.30113	0.000270646	0.00283395	up	yes
MGG_03491	hypothetical protein	GO:0006820(anion transport);GO:0016021(integral component of membrane);GO:0022857(transmembrane transporter activity);GO:0055085(transmembrane transport)	00730(Thiamine metabolism);00740(Riboflavin metabolism)	6.25037	6.39134	7.58614	2.4959	2.37188	3.39988	2.44662	1.29079	1.32603e-07	3.28446e-06	up	yes
MGG_00127	saccharopine dehydrogenase	GO:0005575(cellular_component)	NA	24.5843	23.9683	24.1395	9.23954	9.66066	10.9	2.43932	1.28648	2.33155e-14	1.55846e-12	up	yes
MGG_03393	hypothetical protein	GO:0005737(cytoplasm);GO:0008757(S-adenosylmethionine-dependent methyltransferase activity);GO:0032259(methylation)	03018(RNA degradation)	30.4523	29.6574	35.587	10.0647	11.8959	17.4027	2.43111	1.28162	1.01069e-10	4.12692e-09	up	yes
MGG_08670	choline transporter	GO:0044271(cellular nitrogen compound biosynthetic process)	NA	1.26433	1.10231	0.819714	0.367795	0.447422	0.497914	2.42653	1.27889	0.00102022	0.00867279	up	yes
MGG_02055	hypothetical protein	NA	NA	8.41438	11.493	15.472	3.67609	4.1135	6.80114	2.42479	1.27786	4.18021e-07	9.44321e-06	up	yes
MGG_03444	hypothetical protein	GO:0005575(cellular_component)	00620(Pyruvate metabolism)	2.40298	1.71656	2.97923	0.966933	1.03815	0.941249	2.40936	1.26865	0.000298071	0.00307492	up	yes
MGG_10306	hypothetical protein	GO:0003674(molecular_function);GO:0005575(cellular_component);GO:0008150(biological_process)	NA	180.242	171.479	269.137	69.8999	73.2949	114.522	2.40906	1.26847	2.3454e-10	9.30436e-09	up	yes
MGG_02069	glyoxalase/bleomycin resistance protein/dioxygenase	GO:0005575(cellular_component);GO:0008150(biological_process)	NA	15.6456	17.5464	19.3635	4.86064	4.31964	12.6645	2.40586	1.26655	0.00012812	0.0015086	up	yes
MGG_08086	hypothetical protein	GO:0003674(molecular_function);GO:0005575(cellular_component);GO:0008150(biological_process)	NA	2.62925	2.58259	1.82668	0.852429	1.05388	1.02348	2.4024	1.26448	0.00130598	0.0106743	up	yes
MGG_02201	endothiapepsin	GO:0003674(molecular_function);GO:0005575(cellular_component);GO:0008150(biological_process)	NA	4.38743	3.6995	2.39235	1.2863	1.06987	2.01237	2.39881	1.26232	0.000823039	0.0072754	up	yes
MGG_16044	hypothetical protein	NA	NA	0.983391	0.425416	1.75703	0.618319	0.234024	0.468033	2.39768	1.26164	0.0143213	0.0729826	up	yes
MGG_01896	DJ-1/PfpI family protein	GO:0019172(glyoxalase III activity);GO:0019243(methylglyoxal catabolic process to D-lactate via S-lactoyl-glutathione)	00010(Glycolysis / Gluconeogenesis);00340(Histidine metabolism);00350(Tyrosine metabolism);00360(Phenylalanine metabolism);00410(beta-Alanine metabolism)	2.09483	1.90927	1.53033	0.739154	0.567248	1.00289	2.39659	1.26098	0.000499887	0.00475014	up	yes
MGG_15023	hypothetical protein	GO:0009405(pathogenesis)	NA	5.34948	6.76215	9.54398	2.66866	2.66243	3.70898	2.39551	1.26034	8.66709e-09	2.72845e-07	up	yes
MGG_08373	hypothetical protein	GO:0003674(molecular_function);GO:0005575(cellular_component)	NA	4.21593	2.45513	6.40177	1.11389	1.36957	3.00009	2.38401	1.25339	0.00419748	0.0276032	up	yes
MGG_16028	hypothetical protein	GO:0003674(molecular_function);GO:0005575(cellular_component);GO:0008150(biological_process)	NA	65.7026	63.9239	46.7629	12.6713	16.1246	45.253	2.38206	1.25221	0.00116407	0.00966826	up	yes
MGG_06553	hypothetical protein	GO:0005575(cellular_component)	00010(Glycolysis / Gluconeogenesis);00040(Pentose and glucuronate interconversions);00561(Glycerolipid metabolism)	23.775	24.2689	32.7435	8.48695	10.9185	14.5263	2.38088	1.2515	1.21469e-09	4.37423e-08	up	yes
MGG_13716	hypothetical protein	GO:0003674(molecular_function);GO:0005575(cellular_component);GO:0008150(biological_process)	NA	201.772	170.026	118.949	51.5062	61.9905	92.7838	2.37903	1.25037	1.25097e-06	2.54338e-05	up	yes
MGG_09576	hypothetical protein	GO:0003674(molecular_function);GO:0005575(cellular_component);GO:0008150(biological_process)	NA	1.39956	1.55254	1.71048	0.807752	0.420029	0.739121	2.37052	1.2452	0.00101338	0.0086266	up	yes
MGG_00245	hypothetical protein	GO:0003674(molecular_function);GO:0005575(cellular_component);GO:0008150(biological_process)	NA	21.7534	17.8186	13.3657	5.79597	6.19035	10.3855	2.36627	1.24261	3.4517e-06	6.37977e-05	up	yes
MGG_13230	oxidoreductase	GO:0005575(cellular_component);GO:0008270(zinc ion binding);GO:0016491(oxidoreductase activity);GO:0055114(oxidation-reduction process)	NA	11.6452	11.8644	11.7137	5.51662	5.32525	4.04467	2.36612	1.24252	3.92366e-08	1.09403e-06	up	yes
MGG_02637	hypothetical protein	GO:0003674(molecular_function);GO:0005575(cellular_component);GO:0008150(biological_process)	NA	108.905	119.378	167.561	53.1209	49.4641	64.7467	2.36562	1.24222	6.26245e-14	3.99446e-12	up	yes
MGG_13766	hypothetical protein	GO:0003674(molecular_function);GO:0005575(cellular_component);GO:0008150(biological_process)	NA	1.79487	1.70657	1.53033	0.578581	0.728598	0.826875	2.35785	1.23747	0.000955615	0.00820937	up	yes
MGG_05967	hypothetical protein	NA	NA	21.7402	22.8589	25.9918	8.91984	10.3516	10.681	2.35676	1.23681	6.42735e-15	4.71613e-13	up	yes
MGG_14069	heavy metal tolerance protein	GO:0005743(mitochondrial inner membrane);GO:0006879(cellular iron ion homeostasis);GO:0016021(integral component of membrane);GO:0042626(ATPase activity, coupled to transmembrane movement of substances);GO:0055085(transmembrane transport)	02010(ABC transporters)	0.638421	0.565082	0.539257	0.158526	0.277983	0.304796	2.35094	1.23323	0.00150304	0.0120133	up	yes
MGG_07626	cytochrome P450 monooxygenase	GO:0004497(monooxygenase activity);GO:0005506(iron ion binding);GO:0016020(membrane);GO:0016491(oxidoreductase activity);GO:0020037(heme binding);GO:0046872(metal ion binding)	NA	51.3564	45.297	47.6126	16.1961	17.4618	27.7333	2.34995	1.23263	3.91023e-10	1.5083e-08	up	yes
MGG_06567	hypothetical protein	NA	NA	3.10483	2.97456	3.88529	1.61972	1.04005	1.58179	2.3493	1.23223	6.24584e-05	0.000827044	up	yes
MGG_02029	hypothetical protein	GO:0003674(molecular_function);GO:0005575(cellular_component);GO:0008150(biological_process)	NA	1.20815	1.12608	0.735612	0.298927	0.378883	0.629553	2.34812	1.23151	0.00261319	0.0188905	up	yes
MGG_04890	plasma membrane calcium-transporting ATPase 4	GO:0005388(calcium-transporting ATPase activity);GO:0005887(integral component of plasma membrane);GO:0006874(cellular calcium ion homeostasis);GO:0043231(intracellular membrane-bounded organelle)	NA	7.60982	7.33096	12.1294	4.04961	3.40332	4.09186	2.3448	1.22946	9.7288e-11	4.00605e-09	up	yes
MGG_03648	NAD(P)H-dependent D-xylose reductase xyl1	GO:0005575(cellular_component);GO:0008150(biological_process)	00040(Pentose and glucuronate interconversions)	10.5092	9.51645	6.85954	3.28965	4.2557	3.94154	2.34051	1.22682	2.25524e-06	4.36684e-05	up	yes
MGG_13448	hypothetical protein	GO:0003674(molecular_function);GO:0005575(cellular_component)	00010(Glycolysis / Gluconeogenesis);00071(Fatty acid degradation);00350(Tyrosine metabolism)	43.1204	39.1471	28.8316	11.3791	14.1408	21.9643	2.33971	1.22633	5.30618e-07	1.16366e-05	up	yes
MGG_03038	hypothetical protein	GO:0003674(molecular_function);GO:0005575(cellular_component)	NA	21.7381	24.673	34.2447	11.8153	10.685	11.9738	2.3396	1.22626	5.82565e-14	3.7403e-12	up	yes
MGG_10593	hypothetical protein	GO:0003674(molecular_function);GO:0005575(cellular_component);GO:0008150(biological_process)	NA	5.27354	4.54461	5.032	2.00751	1.95152	2.39088	2.33864	1.22567	0.000201524	0.00222223	up	yes
MGG_03870	minor extracellular protease vpr	GO:0003674(molecular_function);GO:0005575(cellular_component);GO:0008150(biological_process)	NA	13.1063	10.3215	10.8332	4.66661	4.7435	5.24567	2.33771	1.2251	2.16465e-10	8.69335e-09	up	yes
MGG_01025	hypothetical protein	GO:0003674(molecular_function);GO:0005575(cellular_component);GO:0008150(biological_process)	NA	1.7652	0.946288	1.5554	0.749705	0.384542	0.699308	2.32711	1.21854	0.00231543	0.0171704	up	yes
MGG_04244	hypothetical protein	GO:0004657(proline dehydrogenase activity);GO:0005739(mitochondrion);GO:0006537(glutamate biosynthetic process);GO:0006562(proline catabolic process);GO:0055114(oxidation-reduction process)	00250(Alanine, aspartate and glutamate metabolism);00270(Cysteine and methionine metabolism);00220(Arginine biosynthesis);00330(Arginine and proline metabolism);00350(Tyrosine metabolism);00360(Phenylalanine metabolism);00400(Phenylalanine, tyrosine and tryptophan biosynthesis)	36.5904	49.565	28.3708	17.1576	17.5992	14.5396	2.32321	1.21612	3.13742e-08	8.95266e-07	up	yes
MGG_03394	hypothetical protein	GO:0003674(molecular_function)	00051(Fructose and mannose metabolism);00520(Amino sugar and nucleotide sugar metabolism)	9.45524	8.84423	11.7026	4.1539	3.09692	5.71716	2.31355	1.21011	3.16023e-06	5.91893e-05	up	yes
MGG_07412	hypothetical protein	GO:0003674(molecular_function);GO:0005575(cellular_component);GO:0008150(biological_process)	00403(Indole diterpene alkaloid biosynthesis)	3.66138	3.01156	1.44272	0.895828	0.441635	2.17529	2.31034	1.20811	0.0178642	0.0863908	up	yes
MGG_12316	hypothetical protein	GO:0003674(molecular_function);GO:0005575(cellular_component);GO:0008150(biological_process)	NA	632.326	596.125	440.942	213.464	213.652	295.917	2.30887	1.20719	4.65066e-09	1.52301e-07	up	yes
MGG_06624	hypothetical protein	GO:0003674(molecular_function);GO:0005575(cellular_component);GO:0008150(biological_process)	NA	44.5386	42.293	40.6715	19.169	16.3887	19.6902	2.30784	1.20654	6.11789e-13	3.49149e-11	up	yes
MGG_13518	sorbose reductase SOU1	GO:0005575(cellular_component)	00051(Fructose and mannose metabolism)	21.3651	22.2657	23.7328	8.94141	9.56677	10.7359	2.3035	1.20383	5.60176e-12	2.86218e-10	up	yes
MGG_05038	hypothetical protein	GO:0003674(molecular_function);GO:0005575(cellular_component);GO:0008150(biological_process)	NA	7.34308	7.34439	6.49592	3.14743	2.63298	3.41991	2.30246	1.20318	1.79485e-07	4.29313e-06	up	yes
MGG_02876	laccase-1	GO:0005575(cellular_component);GO:0008150(biological_process)	NA	40.2688	36.5341	31.0101	14.4066	13.9906	18.5356	2.29717	1.19986	2.26456e-10	9.05733e-09	up	yes
MGG_13101	hypothetical protein	GO:0005575(cellular_component)	NA	7.00148	7.33497	13.3018	3.94331	4.99378	3.11486	2.29326	1.1974	0.000126969	0.00150376	up	yes
MGG_10106	hypothetical protein	GO:0005575(cellular_component)	NA	200.631	199.266	189.656	79.8314	81.8083	95.9785	2.28847	1.19439	6.58032e-13	3.73356e-11	up	yes
MGG_06489	NADP-dependent alcohol dehydrogenase 6	GO:0005575(cellular_component);GO:0008150(biological_process)	00010(Glycolysis / Gluconeogenesis);00040(Pentose and glucuronate interconversions);00561(Glycerolipid metabolism)	61.0129	72.5389	81.6158	31.3668	30.4822	32.3749	2.28358	1.1913	2.13572e-15	1.64114e-13	up	yes
MGG_02114	hypothetical protein	GO:0005575(cellular_component)	NA	2.30165	2.1833	4.39997	0.907597	0.718661	2.26593	2.28276	1.19078	0.00408166	0.0270421	up	yes
MGG_04493	hypothetical protein	NA	NA	9.61985	8.8947	8.14926	2.88112	3.02198	5.81901	2.27466	1.18565	5.04323e-06	8.82023e-05	up	yes
MGG_03186	1,4-alpha-glucan-branching enzyme	GO:0005575(cellular_component)	00500(Starch and sucrose metabolism)	127.374	139.22	139.952	55.721	57.3138	65.789	2.27345	1.18488	5.11052e-14	3.34722e-12	up	yes
MGG_00163	hypothetical protein	GO:0003674(molecular_function);GO:0005575(cellular_component);GO:0008150(biological_process)	00513(Various types of N-glycan biosynthesis)	13.2929	12.7207	11.597	5.40181	4.67508	6.62698	2.25161	1.17096	6.46389e-08	1.71883e-06	up	yes
MGG_02142	hypothetical protein	NA	NA	0.387495	0.30712	2.01919	0.296582	0.305787	0.605907	2.24601	1.16737	0.0498168	0.17933	up	yes
MGG_03915	pyridoxamine phosphate oxidase	GO:0005575(cellular_component);GO:0008150(biological_process)	NA	280.287	257.689	275.939	105.99	105.076	151.643	2.24399	1.16606	6.0781e-11	2.59023e-09	up	yes
MGG_03711	hypothetical protein	GO:0000981(RNA polymerase II transcription factor activity, sequence-specific DNA binding);GO:0005634(nucleus);GO:0006355(regulation of transcription, DNA-templated);GO:0008270(zinc ion binding)	NA	25.4088	30.1362	19.634	11.5462	12.8447	9.33575	2.22906	1.15644	5.92244e-08	1.60103e-06	up	yes
MGG_03916	hypothetical protein	GO:0003674(molecular_function);GO:0005575(cellular_component);GO:0008150(biological_process)	NA	26.3859	19.5858	32.417	11.647	10.8318	12.6907	2.22889	1.15632	1.85014e-08	5.5727e-07	up	yes
MGG_04469	cytochrome P450 97B3	GO:0005506(iron ion binding);GO:0005575(cellular_component);GO:0008202(steroid metabolic process);GO:0009055(electron transfer activity);GO:0016705(oxidoreductase activity, acting on paired donors, with incorporation or reduction of molecular oxygen);GO:0020037(heme binding);GO:0055114(oxidation-reduction process)	NA	37.1145	36.1909	25.9745	12.4956	12.2398	19.8452	2.22698	1.15509	1.27357e-07	3.16253e-06	up	yes
MGG_06181	hypothetical protein	GO:0003674(molecular_function);GO:0005575(cellular_component);GO:0008150(biological_process)	NA	2.77948	2.65461	5.84323	1.95963	1.76582	1.34631	2.22355	1.15287	0.00105534	0.00894794	up	yes
MGG_02081	hypothetical protein	GO:0003674(molecular_function);GO:0005575(cellular_component)	NA	6.74194	6.50036	11.6301	4.06121	3.25567	3.87355	2.22265	1.15228	2.32624e-06	4.4954e-05	up	yes
MGG_00357	hypothetical protein	GO:0005575(cellular_component)	NA	20.98	19.3181	28.7591	9.72127	11.0745	10.5289	2.20456	1.14049	2.04221e-11	9.53584e-10	up	yes
MGG_10486	hypothetical protein	GO:0003674(molecular_function);GO:0005575(cellular_component);GO:0008150(biological_process)	NA	19.1989	21.8688	25.9583	10.1571	8.14729	12.1471	2.20107	1.13821	4.98845e-11	2.18306e-09	up	yes
MGG_00272	hypothetical protein	GO:0003674(molecular_function);GO:0005575(cellular_component)	NA	298.283	298.18	276.423	123.683	128.979	144.987	2.19511	1.1343	9.52506e-12	4.64775e-10	up	yes
MGG_05186	hypothetical protein	GO:0003674(molecular_function);GO:0005575(cellular_component);GO:0008150(biological_process)	NA	34.2404	58.6676	38.1804	20.668	19.3417	19.8161	2.19117	1.1317	4.65978e-08	1.28098e-06	up	yes
MGG_04170	hypothetical protein	GO:0003674(molecular_function);GO:0005575(cellular_component);GO:0008150(biological_process)	NA	5.81821	6.27063	9.27264	2.79617	3.06486	3.92332	2.18323	1.12646	2.19742e-06	4.26335e-05	up	yes
MGG_01523	cytosolic phospholipase A2 zeta	GO:0005575(cellular_component)	00564(Glycerophospholipid metabolism);00565(Ether lipid metabolism);00590(Arachidonic acid metabolism);00591(Linoleic acid metabolism);00592(alpha-Linolenic acid metabolism)	21.3809	26.3739	28.2011	11.3103	10.5406	13.0018	2.17934	1.12389	2.86373e-12	1.51887e-10	up	yes
MGG_03414	short chain dehydrogenase/reductase family protein	GO:0005575(cellular_component);GO:0008152(metabolic process);GO:0016491(oxidoreductase activity)	03030(DNA replication);04111(Cell cycle - yeast);04113(Meiosis - yeast)	7.54209	6.33636	14.7215	3.89052	3.3617	5.91153	2.17263	1.11944	0.000401058	0.00395746	up	yes
MGG_02001	hypothetical protein	GO:0003674(molecular_function);GO:0005575(cellular_component);GO:0008150(biological_process)	03013(RNA transport);03015(mRNA surveillance pathway)	89.6037	86.6725	57.4523	32.8723	34.9104	40.2945	2.16261	1.11277	6.1561e-08	1.65048e-06	up	yes
MGG_06298	hypothetical protein	NA	NA	46.8866	43.4237	22.1644	13.636	13.4946	24.9107	2.16126	1.11187	9.79002e-05	0.00121091	up	yes
MGG_04999	hypothetical protein	GO:0005575(cellular_component)	00190(Oxidative phosphorylation)	46.6377	51.5074	36.4237	19.2035	19.6747	23.4097	2.16044	1.11132	3.89198e-09	1.28932e-07	up	yes
MGG_04370	hypothetical protein	NA	NA	2.20126	2.47641	5.75419	1.40804	1.51976	1.90148	2.16013	1.11112	0.00085601	0.00750566	up	yes
MGG_03208	glycolipid-anchored surface protein 5	GO:0005575(cellular_component)	NA	157.066	151.217	91.3484	51.9267	50.094	83.3664	2.15566	1.10813	7.47906e-06	0.000125842	up	yes
MGG_12275	hypothetical protein	NA	NA	80.0109	77.2572	61.1743	32.5384	32.7826	36.0452	2.15498	1.10768	5.72056e-10	2.15548e-08	up	yes
MGG_02451	cyanate hydratase	GO:0003677(DNA binding);GO:0005576(extracellular region);GO:0008824(cyanate hydratase activity);GO:0009439(cyanate metabolic process)	00910(Nitrogen metabolism)	277.535	261.248	195.549	108.473	109.517	124.121	2.14648	1.10197	9.90071e-09	3.10679e-07	up	yes
MGG_01130	hypothetical protein	GO:0008150(biological_process)	NA	7.34446	6.21384	5.73053	2.55148	2.9615	3.49428	2.14147	1.0986	2.97633e-06	5.64001e-05	up	yes
MGG_03416	acetyltransferase	GO:0005575(cellular_component);GO:0008150(biological_process)	NA	303.832	337.812	304.638	137.573	120.081	186.819	2.129	1.09017	2.91824e-09	9.88857e-08	up	yes
MGG_06863	hypothetical protein	GO:0003674(molecular_function);GO:0005575(cellular_component);GO:0008150(biological_process)	NA	14.5081	15.0987	29.6738	8.64312	8.82644	10.4121	2.12615	1.08825	1.43286e-07	3.50459e-06	up	yes
MGG_06523	hypothetical protein	GO:0003674(molecular_function);GO:0005575(cellular_component);GO:0008150(biological_process)	NA	3.01395	2.10245	2.40335	1.22566	1.10224	1.21288	2.12375	1.08661	0.000637635	0.00586492	up	yes
MGG_08515	hypothetical protein	GO:0003674(molecular_function);GO:0005575(cellular_component);GO:0008150(biological_process)	NA	83.2437	80.8128	40.8984	28.8191	25.061	42.6499	2.12322	1.08626	8.2028e-05	0.00104233	up	yes
MGG_07930	hypothetical protein	GO:0003674(molecular_function);GO:0005575(cellular_component)	NA	285.518	355.277	440.029	159.895	161.292	188.018	2.12257	1.08581	4.95549e-12	2.55876e-10	up	yes
MGG_13946	hypothetical protein	GO:0003674(molecular_function);GO:0005575(cellular_component);GO:0008150(biological_process)	NA	0.764755	1.36673	1.72191	0.602556	0.54802	0.669401	2.11728	1.08221	0.00408107	0.0270421	up	yes
MGG_08977	ctr copper transporter	GO:0005375(copper ion transmembrane transporter activity);GO:0005783(endoplasmic reticulum);GO:0005887(integral component of plasma membrane);GO:0098705(copper ion import across plasma membrane)	NA	18.7496	18.7941	18.859	8.60571	7.54416	10.5316	2.11393	1.07993	7.56991e-06	0.000126933	up	yes
MGG_15057	hypothetical protein	GO:0005215(transporter activity);GO:0016021(integral component of membrane);GO:0055085(transmembrane transport)	NA	8.59133	9.04268	8.57714	4.53737	4.0753	3.79492	2.11251	1.07896	3.52297e-08	9.90798e-07	up	yes
MGG_14913	hypothetical protein	NA	NA	427.167	498.13	317.958	170.505	181.296	236.792	2.11225	1.07878	2.52354e-07	5.93427e-06	up	yes
MGG_04202	MAS3 protein	GO:0003674(molecular_function);GO:0005575(cellular_component);GO:0009405(pathogenesis)	NA	3.67675	3.87601	6.28684	1.2771	2.17662	3.1002	2.11165	1.07837	0.00432662	0.028262	up	yes
MGG_06917	GTP cyclohydrolase II	GO:0005575(cellular_component);GO:0008150(biological_process)	NA	123.806	125.318	121.989	46.7925	50.9362	78.1298	2.11029	1.07744	2.50751e-08	7.39297e-07	up	yes
MGG_00669	hypothetical protein	GO:0003674(molecular_function);GO:0005575(cellular_component)	NA	7.66732	8.58026	6.2687	3.253	2.88882	4.55823	2.10431	1.07335	1.50472e-05	0.000236086	up	yes
MGG_05250	hypothetical protein	GO:0003674(molecular_function)	03450(Non-homologous end-joining)	264.82	283.956	261.007	126.603	120.698	137.68	2.10344	1.07275	2.43173e-11	1.13006e-09	up	yes
MGG_00561	hypothetical protein	GO:0003674(molecular_function);GO:0005575(cellular_component);GO:0008150(biological_process)	NA	1.81359	2.93127	3.05682	1.20123	1.26699	1.24192	2.1028	1.07231	0.00182015	0.0142102	up	yes
MGG_00652	salicylaldehyde dehydrogenase	GO:0005575(cellular_component)	00650(Butanoate metabolism);00250(Alanine, aspartate and glutamate metabolism);00310(Lysine degradation);00350(Tyrosine metabolism);00760(Nicotinate and nicotinamide metabolism)	32.1877	30.2855	43.0558	14.9929	16.376	18.8959	2.09946	1.07002	7.61389e-12	3.77178e-10	up	yes
MGG_17632	hypothetical protein	NA	NA	243.73	277.535	280.168	134.084	124.016	123.707	2.09905	1.06974	4.69582e-12	2.43758e-10	up	yes
MGG_03871	hypothetical protein	GO:0003674(molecular_function);GO:0005575(cellular_component);GO:0008150(biological_process)	NA	118.67	130.998	108.295	59.6094	57.8677	53.1842	2.0975	1.06867	6.59464e-10	2.45638e-08	up	yes
MGG_09049	hypothetical protein	GO:0003674(molecular_function);GO:0005575(cellular_component);GO:0008150(biological_process)	03440(Homologous recombination)	3.39764	2.3509	2.74069	1.34928	0.867709	1.83551	2.09482	1.06682	0.00548551	0.0340541	up	yes
MGG_01391	ent-kaurene oxidase	GO:0004497(monooxygenase activity);GO:0005506(iron ion binding);GO:0005575(cellular_component);GO:0019748(secondary metabolic process);GO:0020037(heme binding)	00904(Diterpenoid biosynthesis)	2.79009	2.89282	3.66804	1.29523	1.21813	1.95176	2.09422	1.06641	0.000450175	0.00434116	up	yes
MGG_10107	caleosin domain-containing protein	GO:0005575(cellular_component);GO:0008150(biological_process)	NA	69.6193	73.9552	81.9866	35.7585	34.2019	37.9305	2.09064	1.06395	3.0241e-13	1.78862e-11	up	yes
MGG_16456	hypothetical protein	GO:0005575(cellular_component);GO:0005975(carbohydrate metabolic process)	00620(Pyruvate metabolism)	4.34634	3.98881	7.99568	2.65877	1.78983	3.37029	2.08864	1.06256	0.000569204	0.00532075	up	yes
MGG_01393	serine/threonine protein kinase	GO:0005737(cytoplasm)	04011(MAPK signaling pathway - yeast);04111(Cell cycle - yeast);04113(Meiosis - yeast)	4.47386	4.11498	7.02329	2.39429	2.20594	2.88531	2.08564	1.06049	3.82766e-06	6.99515e-05	up	yes
MGG_07250	DEAD/DEAH box helicase	GO:0005575(cellular_component);GO:0008150(biological_process)	NA	0.782	0.767509	1.28843	0.297781	0.426264	0.638819	2.08234	1.0582	0.00313744	0.0218429	up	yes
MGG_08552	hypothetical protein	GO:0003674(molecular_function);GO:0005575(cellular_component);GO:0008150(biological_process)	NA	17.5252	16.144	37.2466	10.4282	11.6008	12.1169	2.07685	1.0544	6.36347e-05	0.000839205	up	yes
MGG_01542	glycosyl hydrolase family 10	GO:0005575(cellular_component);GO:0052051(interaction with host via protein secreted by type II secretion system)	NA	9.08126	8.76641	4.52188	3.59897	3.57435	3.61533	2.07343	1.05202	0.000418545	0.00411337	up	yes
MGG_17920	hypothetical protein	NA	NA	3.59214	2.99456	5.5334	2.28263	1.36189	2.20506	2.07196	1.051	0.011275	0.0606433	up	yes
MGG_07556	hypothetical protein	GO:0003674(molecular_function);GO:0005575(cellular_component);GO:0008150(biological_process)	NA	5.08528	3.98494	3.29887	1.36359	1.47574	3.13446	2.07056	1.05002	0.00448377	0.0290938	up	yes
MGG_08453	hypothetical protein	GO:0003674(molecular_function);GO:0005575(cellular_component);GO:0008150(biological_process)	NA	0.810148	0.642841	0.516431	0.243943	0.426827	0.283837	2.06307	1.04479	0.0102254	0.0561878	up	yes
MGG_04628	cytochrome P450 51	GO:0005575(cellular_component)	00100(Steroid biosynthesis)	1.63842	1.11535	0.693251	0.596832	0.478997	0.595365	2.06261	1.04447	0.00854949	0.0486215	up	yes
MGG_14371	hypothetical protein	NA	NA	79.8797	91.1343	117.02	48.9943	40.6648	50.1996	2.05946	1.04227	6.65183e-11	2.79807e-09	up	yes
MGG_02168	hypothetical protein	GO:0003674(molecular_function);GO:0005575(cellular_component);GO:0008150(biological_process)	00510(N-Glycan biosynthesis);00513(Various types of N-glycan biosynthesis)	13.5725	16.4628	13.9953	6.19985	5.61147	9.57822	2.05851	1.0416	1.97494e-05	0.000300087	up	yes
MGG_09710	hypothetical protein	GO:0003674(molecular_function);GO:0005575(cellular_component)	NA	7.51408	7.44586	5.08374	2.80313	2.82238	4.12535	2.05558	1.03955	0.000355661	0.00355624	up	yes
MGG_15104	hypothetical protein	NA	NA	16.8471	16.6833	22.5591	9.70676	8.91378	8.70809	2.05241	1.03732	4.67444e-07	1.03913e-05	up	yes
MGG_05514	hypothetical protein	GO:0003674(molecular_function);GO:0005575(cellular_component);GO:0008150(biological_process)	00260(Glycine, serine and threonine metabolism)	4.86578	4.52156	5.4059	2.63675	2.68261	1.89029	2.05187	1.03694	0.000354284	0.00354975	up	yes
MGG_13783	aspartyl-tRNA synthetase	GO:0004812(aminoacyl-tRNA ligase activity);GO:0004815(aspartate-tRNA ligase activity);GO:0005524(ATP binding);GO:0005737(cytoplasm);GO:0006418(tRNA aminoacylation for protein translation);GO:0006422(aspartyl-tRNA aminoacylation)	00970(Aminoacyl-tRNA biosynthesis)	25.3373	28.4114	23.4394	12.0798	12.0014	13.5751	2.04981	1.03549	3.58899e-10	1.39542e-08	up	yes
MGG_06653	hypothetical protein	GO:0005575(cellular_component)	NA	918.868	825.964	692.907	354.378	377.943	460.461	2.04374	1.03121	2.57067e-08	7.55639e-07	up	yes
MGG_03495	hypothetical protein	GO:0003674(molecular_function);GO:0005575(cellular_component);GO:0008150(biological_process)	NA	5.06013	5.82059	9.62981	2.90061	3.03602	4.10864	2.04181	1.02985	0.00109378	0.00921782	up	yes
MGG_09906	mitochondrial phosphate carrier protein 2	NA	NA	45.4497	41.975	41.0613	19.4377	21.2357	22.3263	2.03947	1.0282	3.97167e-10	1.51998e-08	up	yes
MGG_01147	alpha-N-arabinofuranosidase A	GO:0005575(cellular_component)	00520(Amino sugar and nucleotide sugar metabolism)	2.00908	2.28571	4.0473	1.29458	1.17695	1.62122	2.03826	1.02734	0.00113228	0.00946058	up	yes
MGG_14856	hypothetical protein	NA	NA	5.1657	4.87275	3.13871	2.15855	1.82958	2.48806	2.03471	1.02482	0.00560583	0.0347128	up	yes
MGG_10659	hypothetical protein	GO:0003674(molecular_function);GO:0005575(cellular_component);GO:0008150(biological_process)	NA	25.3188	25.3697	22.6044	10.2665	10.2309	15.5328	2.0342	1.02446	6.66333e-08	1.76705e-06	up	yes
MGG_12936	alternative oxidase	NA	NA	1096.25	1235.85	725.535	493.571	530.245	481.746	2.0309	1.02212	1.28009e-06	2.59178e-05	up	yes
MGG_04729	hypothetical protein	GO:0008150(biological_process)	NA	39.9761	34.9143	28.332	16.0325	16.7429	18.2455	2.02314	1.0166	1.2037e-07	3.03285e-06	up	yes
MGG_08593	hypothetical protein	GO:0005575(cellular_component)	NA	526.637	503.453	497.504	233.137	222.293	299.704	2.02295	1.01646	1.36414e-09	4.85864e-08	up	yes
MGG_10477	hypothetical protein	GO:0003674(molecular_function);GO:0005575(cellular_component);GO:0008150(biological_process)	NA	3.40978	4.13945	2.5824	1.46871	0.9445	2.60032	2.02086	1.01497	0.0108782	0.0589779	up	yes
MGG_07521	hypothetical protein	GO:0003674(molecular_function);GO:0008150(biological_process)	NA	3.29434	3.01466	3.48235	1.48704	1.5923	1.76934	2.01938	1.01391	5.1625e-05	0.000700707	up	yes
MGG_05505	autophagy protein	GO:0005215(transporter activity);GO:0034220(ion transmembrane transport);GO:0071627(integral component of fungal-type vacuolar membrane)	04138(Autophagy - yeast)	2.13699	1.67025	2.50819	0.936014	1.13005	1.06266	2.01854	1.01331	0.00156183	0.0124019	up	yes
MGG_00195	clock-controlled-9 protein	GO:0003674(molecular_function);GO:0005575(cellular_component)	NA	282.837	281.448	170.795	100.002	100.58	163.638	2.01823	1.01309	2.5829e-05	0.000380763	up	yes
MGG_11285	hypothetical protein	GO:0003674(molecular_function);GO:0005575(cellular_component);GO:0008150(biological_process)	NA	21.0224	24.8061	24.5665	12.2388	10.1053	12.5788	2.01573	1.0113	1.92634e-06	3.78252e-05	up	yes
MGG_17365	hypothetical protein	NA	NA	11.4392	13.5479	16.5958	7.02069	5.79822	7.82617	2.01417	1.01019	3.87312e-08	1.08303e-06	up	yes
MGG_05232	hypothetical protein	GO:0003674(molecular_function);GO:0005575(cellular_component);GO:0052051(interaction with host via protein secreted by type II secretion system)	NA	1244.15	1161.92	502.102	346.69	373.9	726.42	2.00978	1.00704	0.00124649	0.0102568	up	yes
MGG_14575	hypothetical protein	GO:0003674(molecular_function);GO:0005575(cellular_component);GO:0008150(biological_process)	NA	22.8614	22.211	21.074	10.526	11.2903	11.1068	2.00912	1.00656	3.75335e-10	1.45353e-08	up	yes
MGG_04711	hypothetical protein	GO:0008150(biological_process)	04011(MAPK signaling pathway - yeast)	12.562	11.2713	11.4207	6.00321	5.3895	6.17554	2.00669	1.00482	1.56562e-06	3.12451e-05	up	yes
MGG_05483	hypothetical protein	GO:0003674(molecular_function);GO:0005575(cellular_component)	NA	1.78431	2.69955	9.20775	1.81232	1.93107	3.09372	2.00254	1.00183	0.0367245	0.144778	up	yes
MGG_12424	hypothetical protein	GO:0000981(RNA polymerase II transcription factor activity, sequence-specific DNA binding);GO:0003677(DNA binding);GO:0005634(nucleus);GO:0006351(transcription, DNA-templated);GO:0006355(regulation of transcription, DNA-templated);GO:0008270(zinc ion binding)	NA	4.28103	5.44919	4.63652	2.14459	2.45255	2.57841	2.00218	1.00157	9.559e-06	0.000156521	up	yes
MGG_02893	hypothetical protein	GO:0003674(molecular_function);GO:0005575(cellular_component)	NA	641.536	608.706	531.185	268.846	282.811	338.881	2.00039	1.00028	1.3677e-08	4.19729e-07	up	yes

## Sheet: Down
Supplementary Table 2 | Differential expressed genes (DEGs) of Δrcn1 comparing with WT under Ca2+ condition.
gene_id	Description	GO	KEGG	FPKM.KO1(Ca2+)	FPKM.KO2(Ca2+)	FPKM.KO3(Ca2+)	FPKM.WT1(Ca2+)	FPKM.WT2(Ca2+)	FPKM.WT3(Ca2+)	fc	log2(fc)	pval	qval	regulation	significant
MGG_08522	hypothetical protein	GO:0003674(molecular_function);GO:0005575(cellular_component);GO:0008150(biological_process)	NA	0.0001	0.0001	0.0001	6.03053	5.37628	5.50615	1.77379e-05	-15.7828	8.14094e-32	2.48273e-29	down	yes
MGG_15362	hypothetical protein	NA	NA	0.0001	0.0001	0.0001	5.40405	5.50049	3.86312	2.03146e-05	-15.5871	8.65224e-38	3.67118e-35	down	yes
MGG_08523	laccase-1	GO:0005575(cellular_component);GO:0008150(biological_process)	NA	0.0001	0.0001	0.0001	3.15601	4.71958	1.50966	3.1965e-05	-14.9331	2.95877e-36	1.20311e-33	down	yes
MGG_08520	oxidoreductase	GO:0005575(cellular_component)	00403(Indole diterpene alkaloid biosynthesis)	0.0001	0.0001	0.0001	1.16247	1.00741	0.965373	9.56861e-05	-13.3513	9.38318e-27	1.99066e-24	down	yes
MGG_10558	hypothetical protein	GO:0003674(molecular_function);GO:0005575(cellular_component);GO:0008150(biological_process)	00600(Sphingolipid metabolism)	0.0001	0.0001	0.0001	0.505642	0.817594	0.802736	0.000141112	-12.7909	2.26222e-27	5.13419e-25	down	yes
MGG_08521	hypothetical protein	GO:0003674(molecular_function);GO:0005575(cellular_component);GO:0008150(biological_process)	NA	0.120621	0.087425	0.079477	122.911	123.155	71.1612	0.000906364	-10.1076	6.06908e-175	5.92282e-171	down	yes
MGG_08519	aflatoxin B1 aldehyde reductase member 3	GO:0003674(molecular_function);GO:0005575(cellular_component);GO:0008150(biological_process)	00561(Glycerolipid metabolism)	0.227908	0.042704	0.0001	65.4035	69.0648	59.7828	0.00139362	-9.48695	6.50937e-137	2.1175e-133	down	yes
MGG_08525	hypothetical protein	GO:0003674(molecular_function);GO:0005575(cellular_component);GO:0008150(biological_process)	NA	0.033171	0.0001	0.0001	6.08268	5.75171	5.44321	0.00193146	-9.01609	9.50927e-54	7.13854e-51	down	yes
MGG_03791	hypothetical protein	GO:0003674(molecular_function);GO:0005575(cellular_component);GO:0008150(biological_process)	NA	0.0001	0.307204	0.082472	12.662	11.4386	7.13675	0.0124779	-6.32448	1.11967e-21	1.53899e-19	down	yes
MGG_03825	isotrichodermin C-15 hydroxylase	GO:0003674(molecular_function);GO:0005575(cellular_component);GO:0008150(biological_process)	02010(ABC transporters)	0.096004	0.0001	0.122825	5.22261	4.87387	4.61594	0.0148806	-6.07043	1.71832e-26	3.49355e-24	down	yes
MGG_14944	hypothetical protein	GO:0003824(catalytic activity);GO:0005575(cellular_component);GO:0008152(metabolic process)	NA	0.0001	0.051714	0.09834	3.22213	3.09466	1.77937	0.0185463	-5.75272	2.1128e-20	2.5145e-18	down	yes
MGG_08992	hypothetical protein	GO:0003674(molecular_function);GO:0005575(cellular_component);GO:0008150(biological_process)	NA	0.0001	0.012693	0.136128	3.77897	3.03535	0.761437	0.0196576	-5.66877	6.0728e-11	2.59023e-09	down	yes
MGG_08789	hypothetical protein	GO:0003674(molecular_function);GO:0005575(cellular_component);GO:0008150(biological_process)	NA	0.0001	0.0001	0.115488	3.10329	2.06079	0.440893	0.0206403	-5.5984	1.16336e-09	4.23627e-08	down	yes
MGG_03810	polyketide synthase	GO:0003824(catalytic activity);GO:0005575(cellular_component);GO:0016740(transferase activity);GO:0031177(phosphopantetheine binding);GO:0044550(secondary metabolite biosynthetic process);GO:1900790(pseurotin A biosynthetic process)	NA	0.089463	0.077748	0.430492	7.00912	7.56566	3.37156	0.033305	-4.90812	8.79899e-21	1.06012e-18	down	yes
MGG_00230	hypothetical protein	GO:0003674(molecular_function);GO:0005575(cellular_component);GO:0008150(biological_process)	NA	0.213334	0.322305	0.767388	15.1789	15.2488	2.73077	0.0392969	-4.66944	2.6732e-12	1.42556e-10	down	yes
MGG_03816	hypothetical protein	GO:0003674(molecular_function);GO:0005575(cellular_component)	NA	0.348217	0.064697	0.206917	5.37956	5.48556	2.85176	0.0451875	-4.46793	1.42693e-15	1.14143e-13	down	yes
MGG_03813	hypothetical protein	GO:0005575(cellular_component);GO:0008150(biological_process)	00254(Aflatoxin biosynthesis)	7.40593	7.90374	10.4211	201.253	221.176	135.647	0.0461062	-4.4389	3.00263e-84	4.1861e-81	down	yes
MGG_03812	oxidoreductase	GO:0003674(molecular_function);GO:0005575(cellular_component);GO:0008150(biological_process)	NA	2.84881	3.22782	3.55281	70.0426	71.2838	42.315	0.0524362	-4.25329	3.89325e-63	3.79943e-60	down	yes
MGG_10764	hypothetical protein	GO:0003674(molecular_function);GO:0005575(cellular_component);GO:0008150(biological_process)	NA	0.538783	0.347631	0.794399	8.46745	10.5391	10.5633	0.0568421	-4.1369	1.34212e-26	2.78676e-24	down	yes
MGG_03792	hypothetical protein	GO:0003674(molecular_function);GO:0005575(cellular_component);GO:0008150(biological_process)	NA	2.10503	1.52283	1.27324	33.6518	31.6217	17.0299	0.0595491	-4.06978	2.5016e-28	6.42452e-26	down	yes
MGG_15427	hypothetical protein	NA	NA	0.219496	0.080494	0.467658	6.05668	4.80766	1.68549	0.061168	-4.03108	3.13274e-11	1.42862e-09	down	yes
MGG_08441	hypothetical protein	GO:0003674(molecular_function);GO:0005575(cellular_component);GO:0008150(biological_process)	NA	0.16196	0.072595	0.02521	1.83817	1.76906	0.549332	0.0624952	-4.00011	2.12319e-08	6.29793e-07	down	yes
MGG_10781	hypothetical protein	NA	NA	5.64642	5.32282	3.08976	75.0099	85.4172	43.9775	0.0687802	-3.86186	1.43774e-27	3.34068e-25	down	yes
MGG_09751	hypothetical protein	GO:0003674(molecular_function);GO:0005575(cellular_component);GO:0008150(biological_process)	NA	0.453079	0.568193	0.33432	7.85325	8.18288	2.23726	0.0741839	-3.75275	9.86966e-12	4.782e-10	down	yes
MGG_18050	hypothetical protein	NA	NA	0.152644	0.395497	0.147717	3.61033	3.76198	1.67675	0.0768984	-3.7009	1.29725e-09	4.65437e-08	down	yes
MGG_16175	hypothetical protein	NA	NA	1.76673	2.26486	9.66785	79.0582	77.7572	18.1386	0.0783031	-3.67479	3.58233e-10	1.39542e-08	down	yes
MGG_03811	hypothetical protein	GO:0003674(molecular_function);GO:0005575(cellular_component);GO:0008150(biological_process)	NA	4.66834	5.05799	6.04764	73.4245	78.8296	49.0094	0.0783747	-3.67347	4.22185e-61	3.74555e-58	down	yes
MGG_03505	hypothetical protein	GO:0003674(molecular_function);GO:0005575(cellular_component);GO:0008150(biological_process)	NA	0.802673	0.610726	1.11858	13.5326	13.1487	4.88586	0.0802093	-3.64009	1.52569e-14	1.05597e-12	down	yes
MGG_03218	hypothetical protein	GO:0003674(molecular_function);GO:0005575(cellular_component)	NA	6.9872	9.25474	8.10683	110.365	101.274	83.7902	0.0824183	-3.60089	3.3438e-69	3.62579e-66	down	yes
MGG_00401	secreted protein	GO:0003674(molecular_function);GO:0005575(cellular_component);GO:0008150(biological_process)	NA	0.211894	0.355708	0.16169	3.22725	4.09526	1.29646	0.0846147	-3.56295	8.31884e-10	3.05201e-08	down	yes
MGG_08543	hypothetical protein	GO:0003674(molecular_function);GO:0005575(cellular_component);GO:0008150(biological_process)	NA	19.8577	20.133	31.0094	334.525	342.199	152.946	0.0855762	-3.54665	3.20887e-34	1.20444e-31	down	yes
MGG_07246	hypothetical protein	GO:0003674(molecular_function);GO:0005575(cellular_component);GO:0052051(interaction with host via protein secreted by type II secretion system)	NA	37.9331	34.4847	10.1038	382.47	368.326	208.908	0.0859866	-3.53974	7.84825e-15	5.71575e-13	down	yes
MGG_03793	2,3-dihydroxybenzoic acid decarboxylase	GO:0005575(cellular_component)	NA	0.790477	0.916017	1.38585	13.5372	12.9552	8.8301	0.0875458	-3.51382	1.70186e-24	3.01972e-22	down	yes
MGG_17882	hypothetical protein	GO:0003674(molecular_function);GO:0005575(cellular_component);GO:0008150(biological_process)	NA	0.763242	1.18058	1.27266	17.333	12.4578	5.16621	0.0920127	-3.44202	9.06483e-12	4.46786e-10	down	yes
MGG_00563	hypothetical protein	GO:0003674(molecular_function);GO:0005575(cellular_component);GO:0008150(biological_process)	NA	0.501227	0.25383	1.18657	8.9362	8.15102	3.27142	0.0953712	-3.3903	3.14324e-10	1.23192e-08	down	yes
MGG_08947	cytochrome P450	GO:0004497(monooxygenase activity);GO:0005506(iron ion binding);GO:0005575(cellular_component);GO:0016712(oxidoreductase activity, acting on paired donors, with incorporation or reduction of molecular oxygen, reduced flavin or flavoprotein as one donor, and incorporation of one atom of oxygen);GO:0020037(heme binding)	00071(Fatty acid degradation);00380(Tryptophan metabolism)	1.43412	1.08361	2.48166	19.2433	23.7964	8.7432	0.0965452	-3.37265	2.51935e-19	2.7625e-17	down	yes
MGG_08352	isoflavone reductase	GO:0005575(cellular_component)	NA	0.138326	0.28742	0.527213	3.46037	3.6255	2.70419	0.0973395	-3.36083	2.1964e-13	1.33134e-11	down	yes
MGG_08442	hypothetical protein	GO:0003674(molecular_function);GO:0005575(cellular_component);GO:0008150(biological_process)	NA	0.0001	0.084911	0.507339	2.95403	2.49918	0.395403	0.10128	-3.30357	0.000143722	0.00165399	down	yes
MGG_03746	hypothetical protein	GO:0052051(interaction with host via protein secreted by type II secretion system)	NA	1.61499	1.52613	3.7345	23.633	25.5321	16.3282	0.104982	-3.25178	3.22965e-23	5.16692e-21	down	yes
MGG_17647	hypothetical protein	GO:0003674(molecular_function);GO:0005575(cellular_component);GO:0008150(biological_process)	NA	4.52035	0.575658	0.922412	51.7422	2.3581	3.06276	0.105285	-3.24763	0.00268898	0.0192492	down	yes
MGG_17303	hypothetical protein	GO:0003674(molecular_function);GO:0005575(cellular_component);GO:0008150(biological_process)	NA	1.08624	1.07305	6.10897	30.6578	35.6052	11.2047	0.106732	-3.22794	2.11299e-07	5.0172e-06	down	yes
MGG_10473	CFEM domain-containing protein	GO:0003674(molecular_function);GO:0005575(cellular_component);GO:0008150(biological_process)	00260(Glycine, serine and threonine metabolism)	0.0001	0.141803	0.139741	1.11562	0.760787	0.76208	0.106744	-3.22777	5.62435e-07	1.22792e-05	down	yes
MGG_03756	hypothetical protein	GO:0003674(molecular_function);GO:0005575(cellular_component);GO:0008150(biological_process)	NA	0.0001	0.0001	0.548706	2.93395	2.19784	0.0001	0.10696	-3.22486	0.0291999	0.122684	down	yes
MGG_05789	hypothetical protein	GO:0003674(molecular_function);GO:0005575(cellular_component);GO:0008150(biological_process)	NA	2.01579	1.70998	4.01119	21.7752	20.5178	29.5764	0.107653	-3.21554	4.38099e-20	4.9714e-18	down	yes
MGG_16339	hypothetical protein	GO:0003674(molecular_function);GO:0005575(cellular_component);GO:0008150(biological_process)	NA	1.00721	0.963535	0.91574	8.90566	12.9488	3.94554	0.111879	-3.15999	6.00294e-10	2.25318e-08	down	yes
MGG_05908	cytochrome P450 52A11	GO:0003674(molecular_function);GO:0005575(cellular_component);GO:0005975(carbohydrate metabolic process)	00071(Fatty acid degradation);00380(Tryptophan metabolism)	0.986256	1.09922	4.75003	23.2382	24.8784	12.5639	0.112647	-3.15011	6.9949e-12	3.50068e-10	down	yes
MGG_09985	hypothetical protein	GO:0003674(molecular_function);GO:0005575(cellular_component);GO:0008150(biological_process)	NA	0.0001	0.117467	0.365284	2.22128	1.61996	0.434224	0.112935	-3.14643	0.000152715	0.00174513	down	yes
MGG_16609	hypothetical protein	GO:0003674(molecular_function);GO:0005575(cellular_component);GO:0008150(biological_process)	NA	0.835656	0.738287	1.36863	12.2792	10.4192	2.6199	0.116223	-3.10503	1.61091e-08	4.88225e-07	down	yes
MGG_12043	hypothetical protein	GO:0003674(molecular_function);GO:0005575(cellular_component);GO:0008150(biological_process)	NA	21.3224	15.554	7.91893	106.56	155.646	117.957	0.117832	-3.0852	5.53163e-17	5.04516e-15	down	yes
MGG_02188	glutamyl-tRNA(Gln) amidotransferase subunit A	GO:0005575(cellular_component)	00330(Arginine and proline metabolism);00360(Phenylalanine metabolism);00380(Tryptophan metabolism)	2.04556	1.59307	1.39794	13.5095	14.6056	14.2389	0.118916	-3.07199	8.75094e-28	2.08294e-25	down	yes
MGG_07861	carboxypeptidase S1	GO:0003674(molecular_function);GO:0005575(cellular_component);GO:0008150(biological_process)	NA	0.181413	0.225774	0.992057	4.66211	4.17269	2.39632	0.124586	-3.00478	2.58976e-08	7.56691e-07	down	yes
MGG_07953	bifunctional P-450:NADPH-P450 reductase	GO:0003958(NADPH-hemoprotein reductase activity);GO:0005506(iron ion binding);GO:0005575(cellular_component);GO:0009055(electron transfer activity);GO:0010181(FMN binding);GO:0016491(oxidoreductase activity);GO:0016705(oxidoreductase activity, acting on paired donors, with incorporation or reduction of molecular oxygen);GO:0020037(heme binding);GO:0055114(oxidation-reduction process);GO:0070330(a…	00071(Fatty acid degradation);00380(Tryptophan metabolism)	0.337193	0.227233	0.92909	4.20707	4.55978	3.13448	0.125491	-2.99434	1.3079e-12	7.17065e-11	down	yes
MGG_08962	hypothetical protein	GO:0003674(molecular_function);GO:0005575(cellular_component)	NA	0.943858	0.68642	0.392184	6.22541	6.39134	3.03741	0.129196	-2.95236	3.26061e-09	1.09725e-07	down	yes
MGG_17294	hypothetical protein	GO:0003674(molecular_function);GO:0005575(cellular_component)	NA	0.0001	0.157912	0.117652	0.757781	0.514767	0.816644	0.131948	-2.92196	7.18998e-06	0.000121607	down	yes
MGG_02118	hypothetical protein	NA	NA	0.077103	0.188051	0.553404	2.57704	2.07769	1.38025	0.135636	-2.88219	1.21139e-07	3.03906e-06	down	yes
MGG_02285	hypothetical protein	NA	NA	0.130672	0.60606	0.505542	3.10289	4.53971	1.28043	0.139221	-2.84455	4.48923e-06	7.90802e-05	down	yes
MGG_17765	hypothetical protein	NA	NA	0.417916	0.222312	0.638963	3.24033	3.27577	2.56264	0.1409	-2.82726	5.41157e-11	2.35766e-09	down	yes
MGG_09752	hypothetical protein	NA	NA	4.34184	4.7075	5.31859	40.7056	40.694	19.9153	0.141814	-2.81792	2.25786e-26	4.40689e-24	down	yes
MGG_00829	alpha/beta hydrolase	GO:0003674(molecular_function);GO:0005575(cellular_component);GO:0008150(biological_process)	NA	2.30471	1.562	2.72981	19.2721	15.7116	11.3793	0.14228	-2.8132	2.23271e-17	2.07514e-15	down	yes
MGG_15497	hypothetical protein	GO:0003674(molecular_function);GO:0005575(cellular_component);GO:0008150(biological_process)	NA	0.407066	0.649431	2.0194	6.97846	8.48065	5.70445	0.145339	-2.7825	2.61981e-08	7.60915e-07	down	yes
MGG_11487	hypothetical protein	NA	NA	0.025733	0.193606	0.258103	1.7484	1.13029	0.307896	0.149829	-2.73862	8.61098e-05	0.00108853	down	yes
MGG_08428	hypothetical protein	GO:0003674(molecular_function);GO:0005575(cellular_component);GO:0008150(biological_process)	NA	0.952984	0.500832	1.18419	6.20935	6.56566	4.50359	0.152675	-2.71147	4.37327e-09	1.437e-07	down	yes
MGG_13953	hypothetical protein	GO:0003674(molecular_function);GO:0005575(cellular_component);GO:0008150(biological_process)	NA	0.158534	0.262561	0.125656	1.55693	1.43985	0.565794	0.153471	-2.70396	1.26352e-06	2.56355e-05	down	yes
MGG_03436	hypothetical protein	GO:0003674(molecular_function);GO:0005575(cellular_component);GO:0031506(cell wall glycoprotein biosynthetic process)	NA	0.263291	0.465593	0.828998	4.30433	3.29381	2.54166	0.15364	-2.70237	3.89741e-09	1.28932e-07	down	yes
MGG_08572	hypothetical protein	GO:0003674(molecular_function);GO:0005575(cellular_component);GO:0008150(biological_process)	NA	0.238441	0.237854	0.55846	2.48206	2.31343	1.90449	0.154441	-2.69487	1.71159e-10	6.93088e-09	down	yes
MGG_00083	hypothetical protein	GO:0003674(molecular_function);GO:0005575(cellular_component);GO:0008150(biological_process)	NA	0.444829	0.622916	1.31275	5.40192	6.01681	3.93251	0.155068	-2.68902	2.86909e-10	1.13358e-08	down	yes
MGG_03806	hypothetical protein	GO:0003674(molecular_function);GO:0005575(cellular_component);GO:0008150(biological_process)	NA	0.113478	0.159671	0.811165	2.33082	3.07511	1.5307	0.156317	-2.67745	5.30566e-06	9.21315e-05	down	yes
MGG_17761	hypothetical protein	GO:0003674(molecular_function);GO:0005575(cellular_component)	NA	1.94531	1.55028	0.141818	7.33946	9.28584	6.42854	0.157779	-2.66402	0.000130027	0.00152516	down	yes
MGG_05108	hypothetical protein	GO:0003674(molecular_function);GO:0005575(cellular_component);GO:0008150(biological_process)	NA	1.10964	0.477452	2.49284	9.65601	10.6466	5.1106	0.160544	-2.63896	2.45313e-07	5.79664e-06	down	yes
MGG_02349	pyrroline-5-carboxylate reductase	GO:0005575(cellular_component)	00330(Arginine and proline metabolism)	0.313691	0.0001	0.126958	1.00436	1.14753	0.590798	0.1607	-2.63756	0.000474491	0.00453976	down	yes
MGG_09608	hypothetical protein	GO:0005575(cellular_component)	NA	0.402191	0.744142	0.805898	4.88932	4.33603	2.69298	0.163801	-2.60999	1.03523e-11	4.97674e-10	down	yes
MGG_02256	FAD binding domain-containing protein	GO:0005575(cellular_component)	00403(Indole diterpene alkaloid biosynthesis)	0.035154	0.031514	0.409493	1.31259	0.684604	0.807855	0.169752	-2.5585	0.000230397	0.00247319	down	yes
MGG_02218	hypothetical protein	GO:0003674(molecular_function);GO:0005575(cellular_component);GO:0008150(biological_process)	NA	0.257444	0.121285	0.314516	1.3256	1.87176	0.880649	0.169996	-2.55643	6.16332e-07	1.3396e-05	down	yes
MGG_08542	hypothetical protein	GO:0003674(molecular_function)	NA	0.083551	0.078218	0.330809	1.28119	0.987288	0.622881	0.170362	-2.55332	8.34792e-07	1.75576e-05	down	yes
MGG_00743	twin-arginine translocation pathway signal	GO:0004301(epoxide hydrolase activity)	00590(Arachidonic acid metabolism);04146(Peroxisome)	1.8219	3.32483	4.91549	20.4062	20.6446	17.9738	0.170475	-2.55237	6.97678e-21	8.61853e-19	down	yes
MGG_13742	hypothetical protein	GO:0003674(molecular_function);GO:0005575(cellular_component);GO:0008150(biological_process)	NA	0.902303	1.67277	3.56453	15.1052	14.3166	6.27555	0.17199	-2.5396	3.28564e-08	9.32108e-07	down	yes
MGG_07993	hypothetical protein	GO:0003674(molecular_function);GO:0005575(cellular_component);GO:0008150(biological_process)	NA	0.586328	0.309327	0.954584	4.07191	3.45861	3.04364	0.174977	-2.51476	3.4298e-08	9.67381e-07	down	yes
MGG_05855	hypothetical protein	GO:0003674(molecular_function);GO:0005575(cellular_component);GO:0008150(biological_process)	04138(Autophagy - yeast)	2.80489	3.53712	2.09705	17.4633	16.6061	14.0501	0.175377	-2.51147	2.90234e-20	3.3719e-18	down	yes
MGG_05805	hypothetical protein	GO:0003674(molecular_function);GO:0005575(cellular_component);GO:0008150(biological_process)	NA	4.01602	4.19251	4.07764	25.4327	26.3544	17.7787	0.176612	-2.50134	1.9778e-26	3.93905e-24	down	yes
MGG_17023	hypothetical protein	NA	NA	0.09763	0.089208	0.236696	1.14747	0.685002	0.500925	0.18151	-2.46188	3.40964e-06	6.35013e-05	down	yes
MGG_07100	hypothetical protein	GO:0003674(molecular_function);GO:0005575(cellular_component);GO:0008150(biological_process)	NA	2.56923	2.7842	6.06282	24.7828	26.8147	11.2255	0.181721	-2.4602	3.18499e-12	1.67109e-10	down	yes
MGG_05846	O-methyltransferase	GO:0005575(cellular_component);GO:0019748(secondary metabolic process);GO:0047146(sterigmatocystin 7-O-methyltransferase activity)	NA	0.887926	0.415623	2.12645	7.15004	7.52553	3.89266	0.184724	-2.43656	1.15548e-06	2.35414e-05	down	yes
MGG_07424	hypothetical protein	GO:0003674(molecular_function);GO:0005575(cellular_component);GO:0052051(interaction with host via protein secreted by type II secretion system)	NA	0.533453	0.4538	1.01624	4.46605	3.98944	2.24133	0.187298	-2.41659	1.68316e-08	5.08545e-07	down	yes
MGG_03995	carboxypeptidase S1	GO:0003674(molecular_function);GO:0005575(cellular_component)	NA	19.3386	18.5868	34.0862	139.647	155.025	88.6329	0.18787	-2.41219	4.86074e-23	7.52952e-21	down	yes
MGG_06238	hypothetical protein	GO:0003674(molecular_function);GO:0005575(cellular_component);GO:0008150(biological_process)	NA	4.00308	3.44829	5.25488	28.3554	24.2841	14.3418	0.189699	-2.39822	1.63119e-22	2.341e-20	down	yes
MGG_16107	hypothetical protein	NA	NA	1.304	1.59048	2.40712	11.1086	12.6104	4.14549	0.190263	-2.39393	2.05949e-07	4.90209e-06	down	yes
MGG_05788	Poly(3-hydroxybutyrate) depolymerase	GO:0003674(molecular_function);GO:0005575(cellular_component)	NA	1.11715	0.934255	2.9772	9.73929	8.9638	7.37006	0.192865	-2.37434	4.10598e-10	1.56524e-08	down	yes
MGG_15976	hypothetical protein	GO:0003674(molecular_function);GO:0005575(cellular_component);GO:0008150(biological_process)	NA	0.065468	0.17311	0.33961	1.02777	1.23446	0.710555	0.194493	-2.36221	1.99956e-06	3.89495e-05	down	yes
MGG_09848	hypothetical protein	GO:0003674(molecular_function);GO:0005575(cellular_component)	NA	34.4079	30.3171	65.0224	240.32	254.419	169.633	0.195293	-2.35629	4.85188e-23	7.52952e-21	down	yes
MGG_07966	phosphate transporter	GO:0005315(inorganic phosphate transmembrane transporter activity);GO:0006817(phosphate ion transport);GO:0016020(membrane)	NA	0.121504	0.170023	0.157497	1.19264	0.640661	0.447827	0.196843	-2.34488	3.49581e-06	6.44642e-05	down	yes
MGG_05790	laccase-1	GO:0005575(cellular_component);GO:0008150(biological_process)	NA	2.2056	1.87472	1.98728	9.80543	9.14369	11.865	0.19691	-2.34439	8.84946e-18	8.99603e-16	down	yes
MGG_15856	hypothetical protein	GO:0003674(molecular_function);GO:0005575(cellular_component);GO:0008150(biological_process)	NA	0.465351	1.11639	0.990403	4.68529	4.86966	3.50396	0.196964	-2.34399	6.35869e-08	1.69548e-06	down	yes
MGG_12068	hypothetical protein	GO:0005575(cellular_component)	NA	0.363611	0.708588	1.08422	5.23676	3.65863	1.97155	0.198438	-2.33324	6.81213e-07	1.46754e-05	down	yes
MGG_17024	hypothetical protein	GO:0003674(molecular_function);GO:0005575(cellular_component);GO:0008150(biological_process)	NA	0.383895	0.472686	0.63304	2.87013	2.95045	1.63424	0.19982	-2.32323	2.68763e-08	7.78295e-07	down	yes
MGG_08610	hypothetical protein	GO:0003674(molecular_function);GO:0005575(cellular_component)	NA	0.790726	1.06486	1.05282	3.69089	5.86613	4.68952	0.204149	-2.29231	1.89988e-08	5.7049e-07	down	yes
MGG_03781	hypothetical protein	NA	NA	2.11268	2.22709	5.58666	19.6023	16.4473	12.2039	0.205714	-2.28129	6.06503e-10	2.26776e-08	down	yes
MGG_13923	hypothetical protein	GO:0003674(molecular_function);GO:0005575(cellular_component)	NA	0.131475	0.300163	0.824739	2.30429	2.24728	1.51916	0.206956	-2.2726	2.24703e-05	0.000337366	down	yes
MGG_04451	hypothetical protein	GO:0003674(molecular_function);GO:0005575(cellular_component);GO:0008150(biological_process)	NA	0.594784	0.913615	1.05455	6.02501	5.30865	1.01403	0.207565	-2.26837	0.000189586	0.00211207	down	yes
MGG_00835	flotillin domain-containing protein	GO:0003674(molecular_function);GO:0005886(plasma membrane);GO:0007163(establishment or maintenance of cell polarity);GO:0031579(membrane raft organization)	NA	5.16921	4.27901	6.90249	31.325	28.853	18.4669	0.207906	-2.266	5.44922e-20	6.11252e-18	down	yes
MGG_18019	hypothetical protein	NA	NA	1.78421	3.19797	14.6342	36.4755	39.3248	18.4339	0.208167	-2.26419	4.81123e-05	0.00065485	down	yes
MGG_10869	hypothetical protein	GO:0003674(molecular_function);GO:0005575(cellular_component);GO:0008150(biological_process)	NA	1.12578	0.844606	2.19695	8.04713	7.72774	4.12394	0.209426	-2.25548	5.66827e-09	1.82563e-07	down	yes
MGG_03503	hypothetical protein	GO:0003674(molecular_function);GO:0005575(cellular_component);GO:0008150(biological_process)	NA	0.239628	0.264615	0.37892	1.69096	1.76448	0.752354	0.209887	-2.25231	4.61208e-06	8.09519e-05	down	yes
MGG_08549	CAMK protein kinase, partial	GO:0005575(cellular_component)	NA	4.51718	4.85501	11.2285	38.9353	36.996	22.1456	0.210047	-2.25122	9.47939e-15	6.80216e-13	down	yes
MGG_07420	hypothetical protein	GO:0003674(molecular_function);GO:0005575(cellular_component);GO:0008150(biological_process)	00564(Glycerophospholipid metabolism)	4.08965	4.24174	2.59845	19.2686	15.5747	17.0428	0.210651	-2.24707	6.69587e-16	5.53771e-14	down	yes
MGG_07624	hypothetical protein	GO:0003674(molecular_function);GO:0005575(cellular_component);GO:0008150(biological_process)	NA	3.90898	4.20043	3.39942	18.8789	19.8448	15.7371	0.211324	-2.24247	5.88503e-12	2.99125e-10	down	yes
MGG_17744	hypothetical protein	GO:0003674(molecular_function);GO:0005575(cellular_component);GO:0008150(biological_process)	NA	0.270933	0.639355	1.01862	3.82123	3.02818	2.1166	0.215135	-2.21668	9.00838e-06	0.000148753	down	yes
MGG_08550	lipolytic enzyme	GO:0005575(cellular_component)	NA	4.89152	4.45323	9.1485	30.2053	28.6044	26.0466	0.217936	-2.19802	1.25397e-21	1.66953e-19	down	yes
MGG_09341	LOW QUALITY PROTEIN: integral membrane protein	GO:0003674(molecular_function);GO:0005575(cellular_component);GO:0008150(biological_process)	NA	0.248922	0.243287	0.448164	2.31403	1.42079	0.55785	0.219065	-2.19057	4.6803e-05	0.000639706	down	yes
MGG_03807	hypothetical protein	GO:0003674(molecular_function);GO:0005575(cellular_component);GO:0008150(biological_process)	NA	2.20364	1.67995	1.88579	9.54102	9.917	6.77282	0.219946	-2.18478	1.66826e-12	9.04474e-11	down	yes
MGG_10013	hypothetical protein	GO:0005575(cellular_component)	NA	30.2431	23.0841	71.0926	210.915	213.931	139.213	0.220579	-2.18063	2.90879e-13	1.7309e-11	down	yes
MGG_14053	hypothetical protein	GO:0003674(molecular_function);GO:0005575(cellular_component);GO:0008150(biological_process)	NA	49.4893	44.3085	6.23116	159.106	177.83	115.89	0.220899	-2.17854	0.000149936	0.00171787	down	yes
MGG_10402	hypothetical protein	GO:0003674(molecular_function);GO:0005575(cellular_component);GO:0008150(biological_process)	NA	1.28373	0.792923	1.00779	5.20427	5.29525	3.44246	0.221234	-2.17635	1.61896e-09	5.70377e-08	down	yes
MGG_13256	hypothetical protein	GO:0003674(molecular_function);GO:0005575(cellular_component);GO:0008150(biological_process)	00520(Amino sugar and nucleotide sugar metabolism)	0.519847	0.513967	0.466515	2.74517	2.50725	1.45149	0.223799	-2.15972	1.5022e-06	3.02891e-05	down	yes
MGG_10772	hypothetical protein	GO:0003674(molecular_function);GO:0005575(cellular_component);GO:0008150(biological_process)	NA	0.19642	0.604366	0.399345	1.20062	1.92541	2.18369	0.226025	-2.14545	1.75934e-05	0.000272098	down	yes
MGG_15983	hypothetical protein	GO:0003674(molecular_function);GO:0005575(cellular_component);GO:0008150(biological_process)	NA	2.67362	2.68071	1.88772	11.8992	13.7106	6.2792	0.227102	-2.13859	4.57308e-07	1.02359e-05	down	yes
MGG_07632	endonuclease/exonuclease/phosphatase	GO:0003674(molecular_function);GO:0005575(cellular_component);GO:0008150(biological_process)	NA	55.0306	47.4247	208.034	548.299	518.311	293.386	0.228301	-2.13099	8.49981e-08	2.21791e-06	down	yes
MGG_05896	hypothetical protein	GO:0003674(molecular_function);GO:0005575(cellular_component);GO:0008150(biological_process)	NA	4.29645	1.45172	4.45063	18.3027	17.8306	8.4123	0.228952	-2.12688	1.13488e-05	0.000182761	down	yes
MGG_13993	hypothetical protein	GO:0003674(molecular_function);GO:0005575(cellular_component);GO:0008150(biological_process)	NA	38.9359	35.588	28.3068	153.055	159.669	136.273	0.229023	-2.12644	9.58502e-23	1.43908e-20	down	yes
MGG_00110	hypothetical protein	GO:0005575(cellular_component)	NA	3.054	3.77082	7.71466	25.101	25.8715	11.5509	0.232545	-2.10442	3.93503e-10	1.51189e-08	down	yes
MGG_17503	hypothetical protein	NA	NA	0.080945	0.132612	0.31942	0.91423	0.79305	0.575348	0.233493	-2.09855	3.36127e-05	0.000477477	down	yes
MGG_00084	mannosyl-oligosaccharide 1,2-alpha-mannosidase IB	GO:0004571(mannosyl-oligosaccharide 1,2-alpha-mannosidase activity);GO:0005509(calcium ion binding);GO:0006487(protein N-linked glycosylation);GO:0016020(membrane);GO:0043936(asexual sporulation resulting in formation of a cellular spore);GO:0070051(fibrinogen binding)	00510(N-Glycan biosynthesis);00513(Various types of N-glycan biosynthesis);04141(Protein processing in endoplasmic reticulum)	2.34715	1.83786	2.29136	9.12965	9.74037	8.70821	0.234836	-2.09027	1.89121e-14	1.29065e-12	down	yes
MGG_17745	hypothetical protein	GO:0003674(molecular_function);GO:0005575(cellular_component);GO:0008150(biological_process)	NA	1.59677	1.34785	1.62649	7.05126	6.72085	5.59008	0.236085	-2.08262	3.26503e-06	6.09243e-05	down	yes
MGG_05803	hypothetical protein	GO:0004252(serine-type endopeptidase activity);GO:0005575(cellular_component);GO:0006508(proteolysis)	NA	0.106987	0.250202	0.133062	0.444325	0.550391	1.07717	0.236621	-2.07935	7.01526e-05	0.000907983	down	yes
MGG_10425	hypothetical protein	GO:0003674(molecular_function);GO:0005575(cellular_component);GO:0008150(biological_process)	NA	2.95166	1.94406	1.95803	11.7142	8.52464	8.67831	0.237013	-2.07696	3.28931e-09	1.1031e-07	down	yes
MGG_08378	cytochrome P450 oxidoreductase GliF	GO:0004497(monooxygenase activity);GO:0005506(iron ion binding);GO:0005575(cellular_component);GO:0020037(heme binding)	NA	0.988546	1.56871	5.58185	13.0681	13.4966	7.7523	0.237174	-2.07598	4.25468e-06	7.53565e-05	down	yes
MGG_16080	hypothetical protein	NA	NA	1.29383	1.59152	6.16628	14.4931	14.4768	8.86202	0.239259	-2.06336	3.54764e-05	0.00050176	down	yes
MGG_13619	hypothetical protein	GO:0003674(molecular_function);GO:0005575(cellular_component);GO:0008150(biological_process)	NA	1.22677	1.82938	3.76226	11.894	11.955	4.61859	0.239515	-2.06181	1.12465e-06	2.30577e-05	down	yes
MGG_09103	hypothetical protein	GO:0005575(cellular_component)	NA	0.328224	0.238659	1.66417	2.84012	3.39832	2.97624	0.24212	-2.04621	0.000143005	0.00164768	down	yes
MGG_16923	hypothetical protein	NA	NA	0.707343	1.14348	1.22728	5.73821	4.05281	2.88231	0.242881	-2.04168	1.59266e-05	0.000249083	down	yes
MGG_07417	hypothetical protein	GO:0003674(molecular_function);GO:0005575(cellular_component);GO:0008150(biological_process)	NA	3.9169	4.78469	9.76023	28.0059	28.759	18.5616	0.245091	-2.02861	8.05121e-13	4.48982e-11	down	yes
MGG_10014	hypothetical protein	GO:0004497(monooxygenase activity);GO:0044550(secondary metabolite biosynthetic process)	00500(Starch and sucrose metabolism);00460(Cyanoamino acid metabolism)	20.6301	17.7422	58.6708	133.008	146.798	114.271	0.246254	-2.02178	3.45972e-11	1.57039e-09	down	yes
MGG_15617	hypothetical protein	GO:0003674(molecular_function);GO:0005575(cellular_component);GO:0008150(biological_process)	NA	1.54332	1.5032	2.0021	8.22318	6.94234	5.27565	0.246983	-2.01752	4.75739e-08	1.30414e-06	down	yes
MGG_05853	hypothetical protein	GO:0003674(molecular_function);GO:0005575(cellular_component);GO:0008150(biological_process)	NA	0.261825	0.17913	0.256607	1.18867	1.19493	0.403398	0.250291	-1.99832	0.000312723	0.00320574	down	yes
MGG_07355	hypothetical protein	NA	NA	0.309776	1.56877	4.18118	10.9392	9.76994	3.41517	0.251187	-1.99317	0.00145228	0.0116841	down	yes
MGG_18035	hypothetical protein	GO:0003674(molecular_function);GO:0005575(cellular_component);GO:0008150(biological_process)	NA	1.20812	1.18356	0.5113	5.53723	3.84083	1.87852	0.257892	-1.95516	0.000579989	0.0054112	down	yes
MGG_01398	hypothetical protein	GO:0003674(molecular_function);GO:0005575(cellular_component);GO:0008150(biological_process)	00564(Glycerophospholipid metabolism);00565(Ether lipid metabolism)	0.475365	0.146038	1.08121	2.50477	2.41602	1.67643	0.258081	-1.95411	0.000182789	0.00204334	down	yes
MGG_05787	hypothetical protein	GO:0004497(monooxygenase activity);GO:0005506(iron ion binding);GO:0005575(cellular_component);GO:0020037(heme binding)	00071(Fatty acid degradation);00380(Tryptophan metabolism)	0.737426	0.489663	1.4934	2.99962	3.54496	3.99104	0.258218	-1.95334	1.61623e-06	3.21894e-05	down	yes
MGG_01864	hypothetical protein	GO:0003674(molecular_function);GO:0005575(cellular_component);GO:0008150(biological_process)	NA	45.9162	51.9176	82.4198	233.152	262.356	200.655	0.258924	-1.9494	5.48796e-23	8.36828e-21	down	yes
MGG_17807	hypothetical protein	NA	NA	2.02992	1.77494	3.16212	10.0617	9.36886	7.47066	0.258984	-1.94907	1.13794e-07	2.89951e-06	down	yes
MGG_07568	hypothetical protein	GO:0003674(molecular_function);GO:0005575(cellular_component);GO:0008150(biological_process)	NA	0.490924	0.438083	1.24622	3.21181	2.9282	2.17764	0.26152	-1.93501	3.61561e-06	6.62003e-05	down	yes
MGG_16055	hypothetical protein	NA	NA	0.742331	0.947893	1.41303	4.2372	3.51702	4.08873	0.262034	-1.93218	9.67654e-07	2.0135e-05	down	yes
MGG_10912	mycocerosic acid synthase	GO:0005575(cellular_component)	NA	0.127507	0.107314	0.542278	0.873017	0.724188	1.36302	0.262514	-1.92954	9.88824e-05	0.00121536	down	yes
MGG_07491	retinol dehydrogenase 13	GO:0005575(cellular_component)	NA	2.90309	2.73751	4.35044	12.0522	14.225	11.6318	0.263553	-1.92383	5.5501e-11	2.40726e-09	down	yes
MGG_14943	lovastatin nonaketide synthase	GO:0003824(catalytic activity);GO:0005575(cellular_component);GO:0016740(transferase activity);GO:0031177(phosphopantetheine binding);GO:0044550(secondary metabolite biosynthetic process);GO:1900790(pseurotin A biosynthetic process)	NA	0.392468	0.376536	0.210454	1.45116	1.23213	1.00437	0.265604	-1.91265	7.06982e-08	1.86977e-06	down	yes
MGG_12722	hypothetical protein	GO:0003674(molecular_function);GO:0005575(cellular_component);GO:0008150(biological_process)	NA	1.83935	2.3113	4.27871	12.4442	11.3391	7.75107	0.267307	-1.90343	8.13235e-11	3.37717e-09	down	yes
MGG_03821	cytochrome P450 3A19	GO:0004497(monooxygenase activity);GO:0005506(iron ion binding);GO:0016020(membrane);GO:0016491(oxidoreductase activity);GO:0016712(oxidoreductase activity, acting on paired donors, with incorporation or reduction of molecular oxygen, reduced flavin or flavoprotein as one donor, and incorporation of one atom of oxygen);GO:0020037(heme binding);GO:0046872(metal ion binding)	00071(Fatty acid degradation);00380(Tryptophan metabolism)	0.413924	0.411927	1.10717	2.59301	2.62297	2.01233	0.267423	-1.9028	5.18184e-06	9.03028e-05	down	yes
MGG_09849	hypothetical protein	GO:0003674(molecular_function);GO:0005575(cellular_component);GO:0008150(biological_process)	NA	0.631718	1.65578	1.76862	7.25396	4.72566	3.13145	0.26842	-1.89743	3.11395e-05	0.000451545	down	yes
MGG_09102	laccase-1	GO:0005575(cellular_component);GO:0008150(biological_process)	NA	0.170919	0.256247	0.60341	1.23306	1.77365	0.827789	0.268765	-1.89558	8.45085e-05	0.00107246	down	yes
MGG_00426	short-chain dehydrogenase/reductase SDR	GO:0005575(cellular_component);GO:0016491(oxidoreductase activity);GO:0019748(secondary metabolic process)	00590(Arachidonic acid metabolism);00790(Folate biosynthesis)	0.626893	1.12697	3.68414	5.93715	6.45419	7.70986	0.270531	-1.88613	0.000118767	0.0014204	down	yes
MGG_17279	hypothetical protein	GO:0003674(molecular_function);GO:0005575(cellular_component)	NA	0.772523	0.739066	2.01582	5.43114	5.47079	2.10893	0.271113	-1.88303	0.000438679	0.00427252	down	yes
MGG_07653	glycosyl hydrolase family 62 protein	GO:0005575(cellular_component);GO:0030600(feruloyl esterase activity);GO:0045493(xylan catabolic process)	NA	9.78659	9.9782	31.742	78.9311	73.2109	36.1121	0.273602	-1.86985	2.49481e-07	5.88088e-06	down	yes
MGG_13711	hypothetical protein	GO:0003674(molecular_function);GO:0005575(cellular_component)	NA	0.399394	0.281082	1.5257	2.36505	4.25342	1.40521	0.274958	-1.86272	0.000954382	0.00820937	down	yes
MGG_10514	WSC domain-containing protein	GO:0003674(molecular_function);GO:0005575(cellular_component)	NA	6.22507	6.6685	8.29154	29.985	30.2698	16.6012	0.275647	-1.85911	1.47838e-14	1.03053e-12	down	yes
MGG_02904	hypothetical protein	GO:0005575(cellular_component);GO:0008150(biological_process)	NA	4.56445	4.49827	24.766	39.3213	38.3518	44.4263	0.277059	-1.85173	1.64718e-05	0.000255969	down	yes
MGG_02591	hypothetical protein	GO:0003674(molecular_function);GO:0005575(cellular_component);GO:0008150(biological_process)	NA	3.712	3.11533	10.0119	26.0515	21.5083	13.0202	0.277967	-1.84701	8.02625e-07	1.70279e-05	down	yes
MGG_10747	hypothetical protein	GO:0003674(molecular_function);GO:0005575(cellular_component);GO:0008150(biological_process)	NA	0.264851	0.199435	0.769552	1.23389	1.62333	1.57793	0.278195	-1.84583	0.000163106	0.00184872	down	yes
MGG_14340	hypothetical protein	GO:0003674(molecular_function);GO:0005575(cellular_component)	NA	135.111	121.063	93.8522	493.094	477.931	284.254	0.278844	-1.84247	6.20305e-12	3.12039e-10	down	yes
MGG_02583	mitochondrial ATP-binding cassette sub-family B member 6	GO:0005743(mitochondrial inner membrane);GO:0006879(cellular iron ion homeostasis);GO:0016021(integral component of membrane);GO:0042626(ATPase activity, coupled to transmembrane movement of substances);GO:0055085(transmembrane transport)	02010(ABC transporters)	5.97148	5.4563	5.96171	21.6229	21.4593	18.5647	0.282082	-1.82581	2.5523e-21	3.32105e-19	down	yes
MGG_13971	hypothetical protein	GO:0005575(cellular_component);GO:0008150(biological_process)	00514(Other types of O-glycan biosynthesis)	9.22747	8.23192	13.3122	39.5367	35.9934	32.5306	0.284762	-1.81217	2.26058e-20	2.65795e-18	down	yes
MGG_16194	hypothetical protein	NA	NA	52.3697	67.1602	37.9983	209.113	201.009	142.174	0.285224	-1.80983	1.49536e-11	7.04984e-10	down	yes
MGG_02543	hypothetical protein	GO:0005575(cellular_component)	NA	0.991639	0.809572	1.5217	5.0405	3.86712	2.70867	0.286056	-1.80563	7.99711e-06	0.000133408	down	yes
MGG_15152	hypothetical protein	GO:0003674(molecular_function);GO:0005575(cellular_component);GO:0008150(biological_process)	NA	0.319962	0.321723	0.493496	1.45065	1.744	0.748085	0.287918	-1.79627	0.000314064	0.00321611	down	yes
MGG_16839	hypothetical protein	NA	NA	2.50033	2.13224	2.32267	10.4893	8.85804	4.61412	0.290268	-1.78454	7.03699e-05	0.000908386	down	yes
MGG_16784	hypothetical protein	NA	NA	1.09422	0.746063	2.17415	4.27854	4.80958	4.69328	0.291293	-1.77946	1.85422e-05	0.000284965	down	yes
MGG_08944	hypothetical protein	GO:0003674(molecular_function);GO:0005575(cellular_component);GO:0008150(biological_process)	NA	43.3572	41.031	31.675	151.979	154.14	91.3441	0.29201	-1.77591	1.16081e-11	5.52603e-10	down	yes
MGG_00241	polyketide synthase	GO:0004316(3-oxoacyl-[acyl-carrier-protein] reductase (NADPH) activity);GO:0005575(cellular_component);GO:0006633(fatty acid biosynthetic process);GO:0008137(NADH dehydrogenase (ubiquinone) activity);GO:0016788(hydrolase activity, acting on ester bonds);GO:0019748(secondary metabolic process);GO:0031177(phosphopantetheine binding);GO:0045461(sterigmatocystin biosynthetic process);GO:1900557(emeri…	NA	0.044618	0.091071	0.094218	0.37431	0.260648	0.151652	0.292276	-1.7746	0.000249948	0.00263987	down	yes
MGG_17865	hypothetical protein	GO:0003674(molecular_function);GO:0005575(cellular_component);GO:0008150(biological_process)	NA	114.722	118.519	114.897	483.83	441.826	259.997	0.293626	-1.76795	6.57309e-14	4.15005e-12	down	yes
MGG_16539	hypothetical protein	GO:0008150(biological_process)	NA	0.56709	0.399519	2.12567	2.90733	3.26241	4.32503	0.29465	-1.76293	0.00051972	0.00492422	down	yes
MGG_13924	serine palmitoyltransferase 2	GO:0008710(8-amino-7-oxononanoate synthase activity);GO:0008890(glycine C-acetyltransferase activity);GO:0009102(biotin biosynthetic process);GO:0030170(pyridoxal phosphate binding)	00600(Sphingolipid metabolism);04138(Autophagy - yeast)	1.21842	1.00416	3.13034	5.69568	6.5166	5.94039	0.294883	-1.76178	5.35301e-07	1.1713e-05	down	yes
MGG_10613	retinol dehydrogenase 11	GO:0005575(cellular_component)	NA	2.51969	2.80688	2.96856	9.28404	11.1063	7.5503	0.296885	-1.75203	8.51406e-09	2.68896e-07	down	yes
MGG_03036	hypothetical protein	GO:0005575(cellular_component)	NA	34.2711	32.2767	26.8677	118.529	119.141	76.2014	0.297624	-1.74844	1.42442e-13	8.74273e-12	down	yes
MGG_04071	hypothetical protein	GO:0003674(molecular_function);GO:0005575(cellular_component);GO:0008150(biological_process)	NA	18.6151	29.6383	19.9919	90.448	96.3586	42.1281	0.2981	-1.74613	6.25358e-06	0.000107256	down	yes
MGG_08486	beta-lactamase	GO:0005575(cellular_component)	03410(Base excision repair)	3.07002	2.27584	6.2687	14.1607	13.2589	11.4603	0.298729	-1.74309	1.64626e-09	5.77907e-08	down	yes
MGG_00310	hypothetical protein	NA	NA	1.36936	1.20102	1.54478	5.67109	5.09086	2.98798	0.299286	-1.7404	3.92128e-07	8.87883e-06	down	yes
MGG_02336	isoflavone reductase	GO:0005575(cellular_component)	NA	0.564378	0.386521	3.32903	5.35994	5.40009	3.49602	0.300218	-1.73592	0.00272888	0.0194672	down	yes
MGG_07235	hypothetical protein	NA	NA	8.65348	9.12645	8.15954	32.5523	32.9656	20.1121	0.302925	-1.72297	2.71814e-11	1.25717e-09	down	yes
ENSRNA049512449	hypothetical protein SEPMUDRAFT_145511 [Sphaerulina musiva SO2202]	NA	NA	0.610819	2.19816	2.38995	6.8034	6.69988	3.64952	0.303096	-1.72216	0.00132413	0.0107775	down	yes
MGG_14375	hypothetical protein	NA	NA	0.0001	0.837235	1.3493	4.14885	1.05299	1.93504	0.306385	-1.70658	0.0408178	0.15658	down	yes
MGG_04880	hypothetical protein	GO:0003674(molecular_function);GO:0005575(cellular_component);GO:0008150(biological_process)	NA	2.71733	3.57643	8.75206	19.0316	18.5385	11.2946	0.307908	-1.69943	8.27642e-07	1.74448e-05	down	yes
MGG_03034	hypothetical protein MGCH7_ch7g822	GO:0003674(molecular_function);GO:0005575(cellular_component);GO:0008150(biological_process)	NA	2.89524	2.56238	3.86843	10.6611	10.8473	8.7258	0.308461	-1.69684	2.79171e-11	1.28511e-09	down	yes
MGG_18079	hypothetical protein	GO:0016491(oxidoreductase activity);GO:0055114(oxidation-reduction process)	NA	1.92387	1.74434	1.96318	5.89513	6.73731	5.43	0.311773	-1.68143	1.04629e-05	0.000169896	down	yes
MGG_03456	hypothetical protein	GO:0003674(molecular_function);GO:0005575(cellular_component);GO:0008150(biological_process)	NA	0.923704	1.00411	2.09481	5.05488	4.9347	2.8822	0.312514	-1.67801	1.31938e-05	0.000208685	down	yes
MGG_10661	hypothetical protein	GO:0003674(molecular_function);GO:0005575(cellular_component);GO:0008150(biological_process)	NA	2.26241	2.3632	4.95749	11.2192	11.9885	7.43961	0.312689	-1.6772	1.66651e-07	4.01567e-06	down	yes
MGG_08328	hypothetical protein	NA	NA	2.30437	2.46048	5.14037	13.022	12.1681	6.22526	0.315299	-1.66521	9.29568e-07	1.93839e-05	down	yes
MGG_08551	hypothetical protein	GO:0005575(cellular_component);GO:0008150(biological_process)	NA	9.92575	10.6268	7.88522	32.7489	30.1957	26.6862	0.317277	-1.65618	4.12819e-14	2.74061e-12	down	yes
MGG_00287	hypothetical protein	NA	NA	12.536	12.3711	19.9692	53.1881	56.6851	31.5082	0.317413	-1.65557	4.52001e-12	2.35887e-10	down	yes
MGG_14792	hypothetical protein	NA	NA	2.14665	2.55345	3.75798	10.1406	10.002	6.47405	0.317774	-1.65393	1.94653e-08	5.82706e-07	down	yes
MGG_04631	terpene synthase metal binding domain-containing protein	GO:0000287(magnesium ion binding);GO:0005575(cellular_component);GO:0008150(biological_process);GO:0010333(terpene synthase activity)	NA	0.614921	0.237033	0.501016	1.52683	1.50406	1.22061	0.318233	-1.65184	0.000432359	0.00421518	down	yes
MGG_09988	glycosyl hydrolase family 43 protein	GO:0005575(cellular_component)	00520(Amino sugar and nucleotide sugar metabolism)	0.399921	0.434258	2.19706	3.55549	3.41296	2.52359	0.319346	-1.64681	0.00138918	0.0112226	down	yes
MGG_15938	hypothetical protein	GO:0003674(molecular_function);GO:0005575(cellular_component);GO:0008150(biological_process)	NA	1.93962	1.8768	1.40383	7.58905	5.49208	3.23498	0.319945	-1.64411	0.000488263	0.00465783	down	yes
MGG_18055	hypothetical protein	GO:0003674(molecular_function);GO:0005575(cellular_component);GO:0008150(biological_process)	NA	2.9073	2.86757	6.17108	15.156	11.9044	10.0641	0.321781	-1.63585	3.21764e-05	0.000462459	down	yes
MGG_17077	hypothetical protein	NA	NA	0.345533	2.1447	2.24039	5.44928	5.26539	3.95697	0.322433	-1.63293	0.0026579	0.0191073	down	yes
MGG_05037	hypothetical protein	GO:0003674(molecular_function);GO:0005575(cellular_component)	NA	0.515285	0.861023	1.03881	2.98023	2.54591	1.9543	0.322858	-1.63103	6.02563e-05	0.000800056	down	yes
ENSRNA049511375	hypothetical protein	NA	NA	1.75337	0.364543	5.49324	12.3707	9.19324	2.00326	0.322956	-1.63059	0.0248418	0.109648	down	yes
MGG_02777	hypothetical protein	GO:0003674(molecular_function);GO:0005575(cellular_component);GO:0008150(biological_process)	NA	0.97317	0.906976	0.950167	2.87599	3.41081	2.47631	0.32298	-1.63048	8.38549e-06	0.000139411	down	yes
MGG_02376	hormone-sensitive lipase	GO:0005575(cellular_component);GO:0008152(metabolic process);GO:0016787(hydrolase activity)	NA	14.9357	13.4133	41.89	83.8433	76.8246	56.7958	0.322992	-1.63043	8.68066e-08	2.25305e-06	down	yes
MGG_07067	FAD binding domain-containing protein	GO:0003674(molecular_function);GO:0005575(cellular_component)	00730(Thiamine metabolism);04122(Sulfur relay system)	7.39324	7.54242	5.05448	21.3972	19.0495	21.1101	0.324743	-1.62263	6.63838e-11	2.79807e-09	down	yes
MGG_05069	hypothetical protein	GO:0003674(molecular_function);GO:0005575(cellular_component);GO:0008150(biological_process)	NA	0.969384	1.03194	1.76189	4.81024	4.67668	2.08737	0.325136	-1.62088	7.63431e-05	0.000977733	down	yes
MGG_03309	hypothetical protein	GO:0003674(molecular_function);GO:0005575(cellular_component);GO:0008150(biological_process)	NA	1.31976	0.721388	0.72805	3.23983	2.25107	3.01043	0.325737	-1.61822	0.00023774	0.00253563	down	yes
MGG_15625	hypothetical protein	GO:0003674(molecular_function);GO:0005575(cellular_component);GO:0008150(biological_process)	NA	0.365795	1.12244	5.00947	7.2641	10.9218	1.71483	0.326505	-1.61482	0.0229806	0.103972	down	yes
MGG_09657	hypothetical protein	GO:0003674(molecular_function);GO:0005575(cellular_component);GO:0008150(biological_process)	NA	3.80729	2.04723	3.86456	11.6481	11.3567	6.69836	0.327207	-1.61172	0.000149977	0.00171787	down	yes
MGG_00300	ent-kaurene oxidase	GO:0003674(molecular_function);GO:0005575(cellular_component);GO:0008150(biological_process)	00404(Staurosporine biosynthesis)	1.27389	1.42851	2.10068	4.75424	6.21983	3.66174	0.328174	-1.60747	3.88867e-06	7.06694e-05	down	yes
MGG_01145	hypothetical protein	GO:0003674(molecular_function);GO:0005575(cellular_component);GO:0008150(biological_process)	NA	1.3391	1.57346	4.17915	8.44957	9.02361	4.03831	0.329671	-1.6009	0.000307884	0.00316611	down	yes
MGG_07419	hypothetical protein	GO:0005575(cellular_component)	00350(Tyrosine metabolism)	41.5906	39.0649	31.3925	129.534	118.181	91.4768	0.330338	-1.59798	3.01934e-12	1.59274e-10	down	yes
MGG_09954	RSP	GO:0005089(Rho guanyl-nucleotide exchange factor activity);GO:0005622(intracellular);GO:0035023(regulation of Rho protein signal transduction)	NA	7.12875	7.43466	5.71878	22.3115	19.2435	19.7933	0.330607	-1.59681	1.71764e-14	1.18046e-12	down	yes
MGG_08480	alpha/beta hydrolase	GO:0005575(cellular_component);GO:0008150(biological_process)	NA	65.9059	63.9028	49.1756	190.813	188.336	160.475	0.331683	-1.59212	1.8866e-13	1.15071e-11	down	yes
MGG_15359	hypothetical protein	GO:0003674(molecular_function);GO:0005575(cellular_component);GO:0008150(biological_process)	NA	0.445255	0.387272	0.326666	1.30652	1.58781	0.595008	0.33221	-1.58983	0.00282532	0.0200133	down	yes
MGG_01352	hypothetical protein	NA	NA	3.9391	4.72352	8.20105	18.6119	17.9934	13.8458	0.334258	-1.58097	1.80095e-12	9.71023e-11	down	yes
MGG_09645	polyketide synthase	GO:0005575(cellular_component)	NA	0.296349	0.273427	0.683751	1.43616	1.19821	1.11297	0.334512	-1.57987	1.16774e-05	0.000187434	down	yes
MGG_08450	asparagine synthase	GO:0005575(cellular_component)	00250(Alanine, aspartate and glutamate metabolism)	0.628232	0.565716	1.83328	3.08333	3.4567	2.49294	0.335131	-1.5772	0.000100905	0.00123091	down	yes
MGG_03827	aflatoxin B1 aldehyde reductase member 2	GO:0003674(molecular_function);GO:0005575(cellular_component);GO:0008150(biological_process)	00561(Glycerolipid metabolism)	2.01091	1.8457	3.10482	6.03756	6.91539	7.80003	0.335442	-1.57586	1.80731e-06	3.57036e-05	down	yes
MGG_10510	ribonuclease T2	GO:0000324(fungal-type vacuole);GO:0000902(cell morphogenesis);GO:0003723(RNA binding);GO:0004521(endoribonuclease activity);GO:0005576(extracellular region);GO:0005829(cytosol);GO:0006401(RNA catabolic process);GO:0006915(apoptotic process);GO:0033897(ribonuclease T2 activity)	NA	2.73152	2.27759	1.9427	6.52489	6.78372	7.33962	0.336678	-1.57056	8.44787e-07	1.77296e-05	down	yes
MGG_02354	hypothetical protein	NA	NA	0.702483	1.08808	1.16643	2.96354	3.93988	1.8746	0.336863	-1.56977	0.00030278	0.00311691	down	yes
MGG_00258	hypothetical protein	GO:0003674(molecular_function);GO:0005575(cellular_component);GO:0008150(biological_process)	NA	2.59533	3.24125	2.65384	8.9122	8.22931	8.05237	0.337003	-1.56917	1.56503e-09	5.53376e-08	down	yes
MGG_09271	hypothetical protein	GO:0003674(molecular_function);GO:0005794(Golgi apparatus);GO:0008150(biological_process)	04145(Phagosome)	2.52002	3.29656	9.86222	17.9347	15.9416	12.6015	0.33734	-1.56773	1.32952e-05	0.000209608	down	yes
MGG_07231	hypothetical protein	NA	NA	2.90014	2.61616	3.6006	10.3769	10.1862	6.45341	0.337455	-1.56723	1.75455e-07	4.20705e-06	down	yes
MGG_10913	retinol dehydrogenase 12	GO:0005575(cellular_component)	00860(Porphyrin and chlorophyll metabolism)	0.757946	0.934	0.850078	3.63876	2.25604	1.61406	0.338537	-1.56262	0.00037285	0.00370912	down	yes
MGG_17266	hypothetical protein	GO:0003674(molecular_function);GO:0005575(cellular_component);GO:0008150(biological_process)	NA	15.3957	17.5531	33.9519	77.3585	84.8494	35.1409	0.338997	-1.56066	1.87427e-06	3.69296e-05	down	yes
MGG_02097	hypothetical protein	GO:0003674(molecular_function);GO:0005575(cellular_component);GO:0008150(biological_process)	NA	1.17208	1.78357	3.27948	7.31112	6.69516	4.343	0.339802	-1.55723	2.71294e-06	5.18114e-05	down	yes
MGG_14326	hypothetical protein	NA	NA	0.862093	1.661	2.96109	6.18933	5.16331	4.77943	0.339955	-1.55658	0.000171763	0.00192892	down	yes
MGG_03829	hypothetical protein	GO:0003674(molecular_function);GO:0005575(cellular_component);GO:0008150(biological_process)	NA	5.80802	6.50881	6.42074	18.47	19.6197	17.0279	0.339956	-1.55658	7.98282e-11	3.32924e-09	down	yes
MGG_17627	hypothetical protein	GO:0003674(molecular_function);GO:0005575(cellular_component);GO:0007165(signal transduction)	NA	1.35611	1.02948	2.23624	4.73166	5.14795	3.68293	0.340779	-1.55309	2.89332e-05	0.000422061	down	yes
MGG_09647	acyl-CoA synthetase	GO:0004467(long-chain fatty acid-CoA ligase activity);GO:0006631(fatty acid metabolic process)	NA	0.914013	0.979292	4.34606	6.77578	6.94392	4.57685	0.341013	-1.5521	0.000710963	0.00645423	down	yes
MGG_01420	hypothetical protein	GO:0003674(molecular_function);GO:0005575(cellular_component);GO:0008150(biological_process)	NA	1.22476	1.51943	1.70975	4.79468	4.40082	3.8153	0.342326	-1.54656	3.43922e-06	6.36876e-05	down	yes
MGG_08487	cellobiose dehydrogenase	GO:0005575(cellular_component)	NA	2.69243	2.41944	5.91769	10.9725	11.139	9.94377	0.34408	-1.53918	1.41069e-07	3.45902e-06	down	yes
MGG_01905	hypothetical protein	GO:0003674(molecular_function);GO:0005575(cellular_component);GO:0008150(biological_process)	NA	485.777	461.402	219.999	1104.43	1180.51	1105.09	0.344297	-1.53827	7.47844e-07	1.59349e-05	down	yes
MGG_16964	hypothetical protein	GO:0003674(molecular_function);GO:0005575(cellular_component);GO:0007165(signal transduction)	NA	0.865256	0.421904	0.552734	1.59518	2.77698	0.971524	0.344312	-1.53821	0.00535099	0.0334432	down	yes
MGG_15340	hypothetical protein	GO:0003674(molecular_function);GO:0005575(cellular_component);GO:0008150(biological_process)	NA	0.499976	0.58909	0.481228	2.02093	1.41186	1.1094	0.345713	-1.53235	0.000499647	0.00475014	down	yes
MGG_07985	hypothetical protein	GO:0003674(molecular_function)	NA	0.110726	0.290189	0.26412	0.781407	0.740691	0.39754	0.346438	-1.52933	0.00113099	0.00945785	down	yes
MGG_07642	hypothetical protein	GO:0003674(molecular_function);GO:0005575(cellular_component);GO:0008150(biological_process)	NA	0.503881	0.400286	1.17284	1.76101	2.69346	1.53055	0.347034	-1.52685	0.000604773	0.00561024	down	yes
MGG_07954	epoxide hydrolase 2	GO:0003674(molecular_function);GO:0005575(cellular_component);GO:0008150(biological_process)	03022(Basal transcription factors)	1.07175	1.09098	3.42408	6.75927	4.88817	4.4325	0.34744	-1.52516	0.000422037	0.00413936	down	yes
MGG_02720	hypothetical protein	NA	NA	6.00242	7.27968	30.1304	52.4321	42.2244	30.2845	0.347464	-1.52506	0.000207008	0.00226732	down	yes
MGG_10060	ABC-type Fe3+ transport system	GO:0005575(cellular_component)	NA	0.969462	0.88226	1.03277	2.95322	1.51516	3.83154	0.347532	-1.52478	0.000447834	0.00433143	down	yes
MGG_10394	hypothetical protein	GO:0003674(molecular_function);GO:0005575(cellular_component);GO:0008150(biological_process)	NA	0.906326	1.14137	1.17731	3.11414	3.1967	2.8489	0.352086	-1.506	1.6083e-05	0.000250725	down	yes
MGG_04239	hypothetical protein	GO:0005575(cellular_component);GO:0008270(zinc ion binding);GO:0016491(oxidoreductase activity);GO:0055114(oxidation-reduction process)	NA	1.90844	1.64738	3.46584	6.7102	7.20689	6.00656	0.352428	-1.5046	1.08068e-05	0.000174609	down	yes
MGG_12568	serine/threonine protein kinase	GO:0003682(chromatin binding);GO:0005634(nucleus)	NA	0.908783	1.20608	1.0736	2.99392	3.77525	2.25128	0.353471	-1.50033	0.000102862	0.00125322	down	yes
MGG_10012	salicylate hydroxylase	GO:0005575(cellular_component);GO:0016491(oxidoreductase activity);GO:0043935(sexual sporulation resulting in formation of a cellular spore);GO:0044550(secondary metabolite biosynthetic process);GO:0046148(pigment biosynthetic process);GO:0071949(FAD binding)	NA	20.834	18.4674	46.4197	83.5984	86.8674	72.017	0.353514	-1.50016	6.68056e-10	2.46953e-08	down	yes
MGG_15337	zygote-specific protein	GO:0003674(molecular_function);GO:0005575(cellular_component);GO:0008150(biological_process)	NA	10.315	10.9372	22.5935	39.9179	39.8771	44.0493	0.354039	-1.49802	4.17885e-06	7.42831e-05	down	yes
MGG_05845	hypothetical protein	NA	NA	0.215994	0.304437	0.820421	1.57173	1.3495	0.862964	0.35433	-1.49684	0.00146643	0.0117882	down	yes
MGG_12525	hypothetical protein MGCH7_ch7g857	NA	NA	0.137894	0.213596	1.05579	1.78175	1.34532	0.822429	0.356319	-1.48876	0.0114076	0.0611281	down	yes
MGG_15197	hypothetical protein	NA	NA	1.3435	1.74152	1.44873	5.69515	3.81613	3.19393	0.356841	-1.48665	0.00128958	0.0105579	down	yes
MGG_03526	hypothetical protein	GO:0003674(molecular_function);GO:0005575(cellular_component);GO:0008150(biological_process)	00190(Oxidative phosphorylation)	10.656	9.76094	8.4245	30.28	28.3362	22.148	0.357107	-1.48557	6.92873e-10	2.5516e-08	down	yes
MGG_13276	hypothetical protein	GO:0003674(molecular_function);GO:0005575(cellular_component);GO:0008150(biological_process)	NA	1.83344	1.11341	2.37045	6.79113	4.93905	3.14891	0.357367	-1.48452	0.000334991	0.00339478	down	yes
MGG_09941	nod factor export ATP-binding protein I	GO:0000166(nucleotide binding);GO:0005524(ATP binding);GO:0005575(cellular_component);GO:0008150(biological_process);GO:0016887(ATPase activity);GO:0017111(nucleoside-triphosphatase activity)	NA	15.5392	14.8252	17.1168	45.3667	46.4181	40.9017	0.357845	-1.48259	1.25011e-17	1.21998e-15	down	yes
MGG_07569	cellobiose dehydrogenase	GO:0005575(cellular_component)	NA	2.40885	1.94368	9.34039	13.9802	13.3389	10.9146	0.358138	-1.48141	0.000226076	0.00244057	down	yes
MGG_17984	hypothetical protein	GO:0003674(molecular_function);GO:0005575(cellular_component);GO:0008150(biological_process)	NA	0.195314	0.683659	1.3581	1.99276	2.32103	1.90912	0.35949	-1.47597	0.00459075	0.029607	down	yes
MGG_15643	hypothetical protein	NA	NA	0.707353	1.53989	1.31269	3.80099	4.16568	1.93174	0.359647	-1.47535	0.00189522	0.0146906	down	yes
MGG_10024	hypothetical protein	GO:0003674(molecular_function);GO:0005575(cellular_component);GO:0008150(biological_process)	NA	44.4014	43.0015	53.7077	138.028	136.692	115.18	0.361916	-1.46628	1.03067e-17	1.02636e-15	down	yes
MGG_02017	hypothetical protein	GO:0003674(molecular_function);GO:0005575(cellular_component);GO:0008150(biological_process)	NA	0.928667	0.692232	2.06058	4.23469	3.39724	2.49231	0.36363	-1.45946	0.000583017	0.00543426	down	yes
MGG_10516	hypothetical protein	GO:0003674(molecular_function);GO:0005575(cellular_component);GO:0008150(biological_process)	NA	0.191435	0.25332	0.385282	0.840566	0.73445	0.707203	0.363697	-1.45919	0.0011878	0.00984853	down	yes
MGG_09844	hypothetical protein	GO:0003674(molecular_function);GO:0005575(cellular_component);GO:0008150(biological_process)	NA	139.786	137.593	53.5539	371.116	366.213	172.017	0.363923	-1.45829	0.000311044	0.00319189	down	yes
MGG_09468	hypothetical protein	GO:0003674(molecular_function);GO:0005575(cellular_component);GO:0008150(biological_process)	NA	2.56708	2.71009	1.95188	7.37194	6.75923	5.70605	0.364418	-1.45633	1.20528e-05	0.000192509	down	yes
MGG_04925	hypothetical protein	GO:0003674(molecular_function);GO:0005575(cellular_component);GO:0008150(biological_process)	NA	11.8356	12.9823	47.9005	66.4214	69.3104	63.8034	0.364439	-1.45625	4.29973e-05	0.000595574	down	yes
MGG_09802	hypothetical protein	NA	NA	0.366994	0.602885	2.04378	2.91161	3.80414	1.552	0.364507	-1.45598	0.0036895	0.0249176	down	yes
MGG_17808	hypothetical protein	NA	NA	2.59402	1.12802	2.6165	5.68194	6.68459	5.01887	0.364589	-1.45566	0.00157083	0.0124531	down	yes
MGG_10310	hypothetical protein	GO:0003674(molecular_function);GO:0005575(cellular_component);GO:0008150(biological_process)	NA	3.55999	4.14001	5.30096	14.9505	14.9224	5.6986	0.365489	-1.4521	9.83266e-05	0.00121158	down	yes
MGG_10287	metabolite transporter	GO:0001406(glycerophosphodiester transmembrane transporter activity);GO:0001407(glycerophosphodiester transmembrane transport);GO:0005887(integral component of plasma membrane)	NA	6.39671	8.17691	6.16132	19.4705	20.8139	16.3943	0.365834	-1.45074	1.5009e-09	5.32628e-08	down	yes
MGG_03212	hypothetical protein	GO:0003674(molecular_function);GO:0005575(cellular_component)	NA	108.019	117.174	398.721	677.183	654.939	368.72	0.366826	-1.44683	5.18412e-05	0.00070169	down	yes
MGG_03325	hypothetical protein	NA	NA	0.179115	0.415581	0.637392	1.47215	1.0769	0.806835	0.367142	-1.44559	0.00253522	0.0184498	down	yes
MGG_02217	glycosyltransferase	GO:0005575(cellular_component)	NA	8.80004	9.91758	5.35791	23.431	25.8219	16.0592	0.368623	-1.43978	6.64313e-06	0.000112976	down	yes
MGG_10286	hypothetical protein	GO:0003674(molecular_function);GO:0005575(cellular_component);GO:0008150(biological_process)	NA	27.1052	18.5513	27.9522	63.6339	61.7868	74.2567	0.368638	-1.43972	3.35697e-09	1.12194e-07	down	yes
MGG_15266	hypothetical protein	GO:0003674(molecular_function);GO:0008150(biological_process);GO:0019028(viral capsid)	NA	2.54951	2.81031	4.63784	10.6938	9.98668	6.4369	0.368681	-1.43955	1.8651e-05	0.000285738	down	yes
MGG_10300	hypothetical protein	GO:0003674(molecular_function);GO:0005575(cellular_component);GO:0008150(biological_process)	NA	0.886525	0.701647	2.65794	5.14967	4.29052	2.05542	0.369368	-1.43687	0.00315632	0.0218923	down	yes
MGG_16535	pol polyprotein [Pyricularia oryzae]	GO:0003674(molecular_function);GO:0005575(cellular_component);GO:0008150(biological_process)	NA	2.33661	2.06216	2.90957	7.89321	5.71149	6.17369	0.369512	-1.43631	3.3298e-05	0.000473764	down	yes
MGG_06167	phytase	GO:0005575(cellular_component);GO:0008150(biological_process)	00562(Inositol phosphate metabolism)	39.8283	40.2789	69.7499	153.179	144.145	107.832	0.369875	-1.43489	9.89819e-12	4.782e-10	down	yes
MGG_07900	hypothetical protein	GO:0003674(molecular_function);GO:0005575(cellular_component);GO:0052051(interaction with host via protein secreted by type II secretion system)	NA	0.947207	0.750272	1.12162	2.25716	2.73872	2.61766	0.370274	-1.43333	0.00133847	0.010876	down	yes
MGG_16860	hypothetical protein	NA	NA	3.21771	1.94043	3.73506	10.2399	8.40679	5.36034	0.370442	-1.43268	2.9183e-05	0.00042507	down	yes
MGG_05854	cytochrome P450 3A24	GO:0004497(monooxygenase activity);GO:0005506(iron ion binding);GO:0005575(cellular_component);GO:0020037(heme binding)	00404(Staurosporine biosynthesis)	1.79298	2.24275	1.15847	4.7522	6.8798	2.37603	0.370801	-1.43128	0.00220329	0.016464	down	yes
MGG_01865	hypothetical protein	GO:0005575(cellular_component)	NA	17.8559	16.5219	29.3192	59.847	59.3831	52.1875	0.371589	-1.42822	2.16346e-14	1.45608e-12	down	yes
MGG_17746	hypothetical protein	GO:0003674(molecular_function);GO:0005575(cellular_component);GO:0008150(biological_process)	NA	1.46279	1.31287	0.229817	2.55676	2.92409	2.58712	0.372519	-1.42461	0.0170128	0.0831387	down	yes
MGG_03828	trichodiene oxygenase	GO:0003674(molecular_function);GO:0005575(cellular_component);GO:0008150(biological_process)	04139(Mitophagy - yeast)	1.41871	1.43356	2.92624	5.02888	5.09729	5.32827	0.373906	-1.41925	1.99678e-05	0.000302586	down	yes
MGG_14630	hypothetical protein	NA	NA	10.2357	11.4493	50.3339	69.6774	72.0933	50.2418	0.375074	-1.41475	0.000876723	0.0076529	down	yes
MGG_06630	hypothetical protein	GO:0003674(molecular_function);GO:0005575(cellular_component);GO:0008150(biological_process)	NA	0.389829	0.27026	0.700225	1.31872	1.37142	0.936225	0.375117	-1.41459	0.00134769	0.0109418	down	yes
MGG_15108	hypothetical protein	GO:0003824(catalytic activity);GO:0005575(cellular_component);GO:0008152(metabolic process)	NA	2.049	1.98752	7.96168	11.3849	11.4365	9.15194	0.375257	-1.41405	0.000254482	0.00268196	down	yes
MGG_07924	hypothetical protein	GO:0003674(molecular_function);GO:0005575(cellular_component)	NA	1.57585	3.07001	4.62215	10.1712	8.01685	6.41963	0.376631	-1.40878	3.32655e-05	0.000473764	down	yes
MGG_14463	hypothetical protein	NA	NA	9.45082	10.9031	14.6249	32.7915	32.2284	27.7053	0.377231	-1.40648	7.14606e-13	4.00795e-11	down	yes
MGG_02918	hypothetical protein	GO:0003674(molecular_function);GO:0005575(cellular_component);GO:0008150(biological_process)	NA	1.898	2.96131	3.46752	7.43175	6.90121	7.72732	0.377458	-1.40561	0.000212183	0.00231545	down	yes
MGG_03115	hypothetical protein	GO:0003674(molecular_function)	NA	49.6487	46.8727	25.133	110.105	97.4521	114.642	0.377574	-1.40517	1.52167e-06	3.05556e-05	down	yes
MGG_17717	hypothetical protein, variant;hypothetical protein	NA	NA	0.414287	0.717162	0.821813	1.71227	2.26632	1.1812	0.378555	-1.40143	0.0020167	0.0153878	down	yes
MGG_01866	hypothetical protein	NA	NA	2.16867	1.4409	4.96786	8.73579	7.59755	6.32071	0.378627	-1.40115	0.000120279	0.00143673	down	yes
MGG_00389	hypothetical protein	GO:0003674(molecular_function);GO:0005575(cellular_component);GO:0008150(biological_process)	NA	5.4943	5.76193	9.58977	22.9605	18.2147	13.5948	0.380609	-1.39362	4.78583e-05	0.000652303	down	yes
MGG_09834	catalase-peroxidase 2	GO:0005575(cellular_component)	00360(Phenylalanine metabolism);00380(Tryptophan metabolism)	20.7258	20.682	20.3583	60.0092	55.8553	46.2322	0.381045	-1.39197	1.30179e-13	8.04062e-12	down	yes
MGG_08764	hypothetical protein	GO:0003674(molecular_function);GO:0005575(cellular_component);GO:0008150(biological_process);GO:0008150(biological_process)	NA	9.10432	8.76929	6.66115	27.1797	19.4494	17.7543	0.381073	-1.39186	8.07524e-07	1.70946e-05	down	yes
MGG_14640	mating-type switching protein swi10	GO:0000110(nucleotide-excision repair factor 1 complex);GO:0000736(double-strand break repair via single-strand annealing, removal of nonhomologous ends);GO:0003684(damaged DNA binding);GO:0004519(endonuclease activity);GO:0005829(cytosol);GO:0006289(nucleotide-excision repair);GO:0007534(gene conversion at mating-type locus);GO:0009411(response to UV);GO:0031593(polyubiquitin modification-depend…	03420(Nucleotide excision repair)	22.629	25.0421	107.172	145.057	144.956	115.894	0.381474	-1.39034	0.000286279	0.00297846	down	yes
MGG_13325	hypothetical protein	NA	NA	5.43761	6.17066	32.1166	41.5538	42.3554	30.5644	0.381965	-1.38849	0.00209711	0.0158526	down	yes
MGG_17693	hypothetical protein	NA	NA	1.42395	1.68352	2.17196	5.52466	5.35152	2.91168	0.382904	-1.38494	0.00147215	0.0118061	down	yes
MGG_16929	hypothetical protein	NA	NA	0.77338	1.15266	0.893023	2.77664	3.00093	1.58352	0.382969	-1.3847	0.00209043	0.0158144	down	yes
MGG_07786	hypothetical protein	GO:0003674(molecular_function);GO:0005575(cellular_component);GO:0008150(biological_process)	NA	0.215303	1.00068	2.61531	2.74584	5.2903	1.94796	0.383739	-1.3818	0.0236962	0.106323	down	yes
MGG_17658	hypothetical protein	GO:0003674(molecular_function);GO:0005575(cellular_component);GO:0008150(biological_process)	NA	0.853557	0.769524	2.87645	4.03304	3.97257	3.71687	0.383837	-1.38143	0.001473	0.0118061	down	yes
MGG_14629	hypothetical protein	NA	NA	159.303	165.513	130.011	396.864	412.35	375.383	0.383951	-1.38101	1.1077e-11	5.29906e-10	down	yes
MGG_09019	hypothetical protein	GO:0005575(cellular_component)	NA	5.05386	6.3219	7.43627	14.8733	18.9019	15.092	0.384962	-1.37721	1.56163e-06	3.12451e-05	down	yes
MGG_17883	hypothetical protein	NA	NA	2.88156	1.83132	2.47288	8.08522	6.68475	3.88326	0.385229	-1.37621	0.00499688	0.031704	down	yes
MGG_08348	hypothetical protein	GO:0003674(molecular_function);GO:0005575(cellular_component);GO:0008150(biological_process)	NA	1.38195	0.465471	1.76895	2.85855	4.11673	2.37182	0.386898	-1.36998	0.00515103	0.0325576	down	yes
MGG_17324	hypothetical protein	GO:0003674(molecular_function);GO:0005575(cellular_component)	NA	62.1536	60.9887	81.4341	196.553	169.042	162.125	0.387661	-1.36713	5.85871e-15	4.33145e-13	down	yes
MGG_07598	hypothetical protein	GO:0003674(molecular_function);GO:0005575(cellular_component);GO:0008150(biological_process)	NA	0.350513	0.39194	0.901909	1.6381	1.49317	1.09894	0.388718	-1.3632	0.00146809	0.0117918	down	yes
MGG_01701	hypothetical protein	GO:0003674(molecular_function);GO:0005575(cellular_component);GO:0008150(biological_process)	NA	1.31364	1.59443	4.80371	7.22189	7.22508	5.37338	0.389084	-1.36185	0.000242323	0.00257437	down	yes
MGG_02187	hypothetical protein	NA	NA	4.84506	4.58474	7.28789	16.1711	12.9519	13.7433	0.389995	-1.35847	3.92359e-11	1.76453e-09	down	yes
MGG_14426	hypothetical protein	NA	NA	2.77496	1.91404	3.49438	7.43401	8.28578	5.20554	0.391076	-1.35448	0.00029166	0.00301836	down	yes
MGG_10431	hypothetical protein	GO:0005575(cellular_component)	NA	2.20744	1.59915	3.81666	7.6075	5.97768	5.87289	0.391778	-1.35189	1.75438e-06	3.47987e-05	down	yes
MGG_08072	cholesterol oxidase	GO:0005575(cellular_component);GO:0008150(biological_process)	NA	3.79133	3.5897	3.39059	10.9751	9.88616	6.60938	0.392114	-1.35066	1.09004e-08	3.37706e-07	down	yes
MGG_17426	hypothetical protein	NA	NA	2.64926	4.7203	8.0036	14.8151	13.8202	10.5633	0.392187	-1.35039	4.59102e-05	0.000630152	down	yes
MGG_05539	carboxypeptidase 2	GO:0005575(cellular_component)	NA	0.665149	0.583313	1.39027	2.24021	2.71526	1.76815	0.392457	-1.34939	0.00074542	0.00669384	down	yes
MGG_02082	hypothetical protein	GO:0003674(molecular_function);GO:0005575(cellular_component);GO:0008150(biological_process)	NA	0.466741	0.634206	1.1362	1.80709	2.26415	1.59841	0.394582	-1.3416	0.000951957	0.0081996	down	yes
MGG_17864	glycosyl hydrolase family 88	GO:0005575(cellular_component)	NA	27.6383	25.7534	36.1811	80.0216	81.458	64.9949	0.395509	-1.33822	2.8867e-13	1.7283e-11	down	yes
MGG_12496	cytochrome P450 52A2	GO:0003674(molecular_function);GO:0005575(cellular_component);GO:0008150(biological_process)	00071(Fatty acid degradation);00380(Tryptophan metabolism)	2.41834	2.89818	12.3831	16.6891	17.1284	10.9081	0.395738	-1.33738	0.00156407	0.0124095	down	yes
MGG_08501	hypothetical protein	GO:0008150(biological_process);GO:0016020(membrane);GO:0016757(transferase activity, transferring glycosyl groups)	NA	16.4342	14.8836	23.9335	49.2777	47.98	41.7832	0.397375	-1.33143	5.21977e-13	3.01418e-11	down	yes
MGG_15265	hypothetical protein	NA	NA	2.18242	1.88634	4.22501	7.36635	8.67016	4.81116	0.397827	-1.32979	0.00214338	0.0161398	down	yes
MGG_17145	hypothetical protein	NA	NA	0.626392	1.03069	1.36327	2.79581	2.90235	1.89379	0.397836	-1.32975	0.00153794	0.012242	down	yes
MGG_03822	peptidase family T4	GO:0005575(cellular_component);GO:0008150(biological_process)	NA	1.13666	1.10082	1.99736	3.95462	3.29022	3.39651	0.397961	-1.3293	0.0001053	0.00127814	down	yes
MGG_15735	hypothetical protein	NA	NA	1.83048	2.13344	3.83963	6.2979	5.93763	7.36295	0.398171	-1.32854	0.0010925	0.00921492	down	yes
MGG_03817	metalloprotease 1	GO:0005576(extracellular region);GO:0008237(metallopeptidase activity)	NA	8.16464	9.18141	6.04431	21.0246	20.6938	16.9502	0.398687	-1.32667	3.23941e-07	7.47363e-06	down	yes
MGG_04240	hypothetical protein	GO:0005575(cellular_component)	NA	8.24398	8.847	17.3626	31.6893	29.8673	24.8087	0.398929	-1.3258	2.70972e-08	7.82372e-07	down	yes
MGG_08729	hypothetical protein	NA	NA	1.92727	1.10654	3.92624	6.76133	7.05557	3.62548	0.399031	-1.32543	0.00308939	0.0215804	down	yes
MGG_14612	hypothetical protein	NA	NA	0.543456	1.10148	1.93655	3.6771	3.44823	1.83661	0.399633	-1.32325	0.0017006	0.0133625	down	yes
MGG_07766	hypothetical protein	GO:0003674(molecular_function);GO:0005575(cellular_component);GO:0008150(biological_process)	NA	2.09644	4.44035	4.49189	12.2933	10.1768	5.09789	0.400055	-1.32173	0.001617	0.0127776	down	yes
MGG_08684	hypothetical protein	GO:0003674(molecular_function);GO:0005575(cellular_component);GO:0008150(biological_process)	NA	3.21469	5.00075	6.72354	13.7844	12.834	10.6319	0.401044	-1.31817	0.0002937	0.00303625	down	yes
MGG_08938	hypothetical protein	GO:0005575(cellular_component)	00040(Pentose and glucuronate interconversions)	0.829749	0.842121	1.17487	2.71597	2.39429	1.96005	0.402632	-1.31247	0.000325502	0.00331584	down	yes
MGG_02337	retinol dehydrogenase 8	GO:0005575(cellular_component)	00240(Pyrimidine metabolism);00260(Glycine, serine and threonine metabolism)	0.739427	1.58952	6.40257	7.73017	8.4296	5.48778	0.403349	-1.3099	0.00990834	0.0548783	down	yes
MGG_08546	hypothetical protein	GO:0003674(molecular_function);GO:0005575(cellular_component);GO:0008150(biological_process)	NA	0.538485	1.08691	0.963709	2.74001	1.63505	2.041	0.403535	-1.30923	0.00590371	0.0361672	down	yes
MGG_00787	hypothetical protein	NA	NA	1.98372	2.76831	2.91978	6.4674	7.01581	5.47428	0.404684	-1.30513	3.22497e-05	0.000462831	down	yes
MGG_03755	hypothetical protein	GO:0003674(molecular_function);GO:0005575(cellular_component);GO:0008150(biological_process)	NA	1.01545	0.696323	1.84549	3.6002	3.35004	1.82946	0.405169	-1.3034	0.00181434	0.0141763	down	yes
MGG_10131	MFS transporter	GO:0003674(molecular_function);GO:0016021(integral component of membrane);GO:0055085(transmembrane transport)	NA	35.0383	34.8991	34.0935	96.7137	96.3669	63.6386	0.405232	-1.30318	1.68631e-09	5.89845e-08	down	yes
MGG_00741	hypothetical protein	GO:0003674(molecular_function);GO:0005575(cellular_component);GO:0008150(biological_process)	NA	10.9991	12.3471	19.1975	36.7614	33.7718	34.362	0.405583	-1.30193	4.89805e-11	2.15316e-09	down	yes
MGG_17661	hypothetical protein	NA	NA	0.143139	0.102566	0.878326	0.897795	0.912287	0.960366	0.405722	-1.30144	0.0239128	0.106951	down	yes
MGG_14588	mitochondrial chaperone bcs1	GO:0005575(cellular_component);GO:0008150(biological_process)	NA	0.309446	0.481149	0.868685	1.11194	1.96377	1.00104	0.40701	-1.29686	0.00396129	0.0263879	down	yes
MGG_04404	pisatin demethylase	GO:0005506(iron ion binding);GO:0005575(cellular_component);GO:0009055(electron transfer activity);GO:0016705(oxidoreductase activity, acting on paired donors, with incorporation or reduction of molecular oxygen);GO:0020037(heme binding);GO:0055114(oxidation-reduction process)	NA	0.931657	0.781681	0.989724	1.83748	2.03287	2.76766	0.40721	-1.29616	0.000549659	0.00515762	down	yes
MGG_07050	hypothetical protein	NA	NA	38.6408	39.1416	165.952	238.093	256.753	103.61	0.407273	-1.29593	0.00227583	0.0169153	down	yes
MGG_05914	hypothetical protein	GO:0005575(cellular_component)	00350(Tyrosine metabolism)	7.14251	6.25561	9.7498	18.4817	20.9714	17.0433	0.409724	-1.28727	6.15301e-08	1.65048e-06	down	yes
MGG_00298	hypothetical protein	GO:0003674(molecular_function);GO:0005575(cellular_component)	NA	1.68354	2.61244	2.3351	6.24205	5.68729	4.18383	0.411532	-1.28092	0.000144049	0.0016558	down	yes
MGG_02295	hypothetical protein	GO:0005575(cellular_component)	NA	17.5972	17.3878	8.87315	31.6561	36.2481	38.6648	0.411547	-1.28087	2.50805e-05	0.00037085	down	yes
MGG_12546	hypothetical protein	GO:0003674(molecular_function);GO:0005575(cellular_component);GO:0008150(biological_process)	NA	112.988	107.275	264.678	386.473	389.563	400.988	0.412007	-1.27926	8.13097e-08	2.12735e-06	down	yes
MGG_04067	GTPase-activating protein GYP7	GO:0005575(cellular_component)	NA	143.439	145.217	334.889	552.809	560.109	398.481	0.412561	-1.27732	4.36165e-07	9.80767e-06	down	yes
MGG_03880	alcohol dehydrogenase 1	GO:0005575(cellular_component);GO:0005975(carbohydrate metabolic process);GO:0008150(biological_process)	00010(Glycolysis / Gluconeogenesis);00071(Fatty acid degradation);00350(Tyrosine metabolism)	117.598	96.9625	134.87	324.552	306.202	214.802	0.413256	-1.27489	4.52995e-10	1.72015e-08	down	yes
MGG_08355	hypothetical protein	GO:0003674(molecular_function);GO:0005575(cellular_component);GO:0008150(biological_process)	NA	81.5225	80.5007	42.1468	140.366	133.884	218.409	0.414425	-1.27082	7.02943e-05	0.000908386	down	yes
MGG_01146	acetylxylan esterase	GO:0005575(cellular_component)	NA	3.32589	3.92661	4.36582	10.8301	10.25	6.90879	0.415105	-1.26845	9.87616e-05	0.00121536	down	yes
MGG_17082	hypothetical protein	GO:0003674(molecular_function);GO:0005575(cellular_component);GO:0008150(biological_process)	NA	0.826441	0.31485	2.16274	3.07429	3.5598	1.32079	0.415346	-1.26761	0.0294207	0.123231	down	yes
MGG_02224	hypothetical protein	GO:0005575(cellular_component);GO:0008150(biological_process)	00650(Butanoate metabolism);00250(Alanine, aspartate and glutamate metabolism);00310(Lysine degradation);00350(Tyrosine metabolism);00760(Nicotinate and nicotinamide metabolism)	2.47417	3.24462	5.44047	9.06256	8.96727	8.73343	0.416962	-1.26201	1.56727e-05	0.000245505	down	yes
MGG_17881	hypothetical protein	NA	NA	0.803374	2.06597	2.12267	5.30528	4.29268	2.34963	0.417826	-1.25903	0.0081507	0.0467623	down	yes
MGG_02787	hypothetical protein	GO:0005575(cellular_component)	00073(Cutin, suberine and wax biosynthesis);04146(Peroxisome)	39.3553	31.8239	55.8779	116.933	115.052	71.7154	0.418364	-1.25717	3.40307e-08	9.62625e-07	down	yes
EFMOG00000000074		NA	NA	5.90771	7.54409	8.96617	15.1471	19.4629	18.9286	0.418726	-1.25592	0.00388486	0.0259852	down	yes
MGG_16432	hypothetical protein	GO:0003674(molecular_function);GO:0005575(cellular_component);GO:0008150(biological_process)	NA	4.98519	4.90632	5.90101	14.5654	12.4854	10.5827	0.41964	-1.25278	1.03774e-08	3.24593e-07	down	yes
MGG_15997	hypothetical protein	GO:0003674(molecular_function);GO:0005575(cellular_component);GO:0008150(biological_process)	NA	16.0835	18.2304	52.0587	71.4793	74.6524	59.3954	0.42025	-1.25068	2.29464e-05	0.000343457	down	yes
MGG_06009	alpha-N-arabinofuranosidase B	GO:0005575(cellular_component)	00520(Amino sugar and nucleotide sugar metabolism)	8.55527	8.10584	7.86465	17.7127	19.0312	21.5443	0.420767	-1.24891	2.39669e-08	7.08765e-07	down	yes
MGG_08732	interferon-induced GTP-binding protein Mx	GO:0005575(cellular_component);GO:0007165(signal transduction)	NA	37.9679	39.8054	68.2576	144.039	121.468	81.4295	0.420915	-1.2484	1.22003e-07	3.04509e-06	down	yes
MGG_03823	NADH oxidase	GO:0005575(cellular_component)	NA	11.5632	11.9069	40.9567	59.3326	50.5365	42.6085	0.422533	-1.24286	0.000169078	0.00190315	down	yes
MGG_09185	hypothetical protein	NA	NA	3.82091	3.76586	14.0917	17.8212	16.9721	16.3999	0.423464	-1.23969	0.000226884	0.00244389	down	yes
MGG_10409	hypothetical protein	GO:0003674(molecular_function);GO:0005575(cellular_component)	NA	0.179296	0.114183	1.01704	0.878973	1.23576	0.975879	0.424033	-1.23775	0.035753	0.142066	down	yes
MGG_00160	hypothetical protein	GO:0003674(molecular_function);GO:0005575(cellular_component);GO:0008150(biological_process)	NA	1.74694	1.50013	6.12117	8.0133	7.68695	6.34007	0.42505	-1.2343	0.00108154	0.00914626	down	yes
MGG_16717	hypothetical protein	NA	NA	0.72154	1.1089	2.21596	3.33479	4.02318	2.15144	0.425515	-1.23272	0.0101953	0.0560664	down	yes
MGG_07609	hypothetical protein	GO:0003674(molecular_function);GO:0005575(cellular_component)	NA	4.71657	5.1813	5.71807	14.5997	13.5938	8.47439	0.425874	-1.2315	0.000158853	0.00180893	down	yes
MGG_13557	hypothetical protein	GO:0003674(molecular_function);GO:0005575(cellular_component);GO:0008150(biological_process)	NA	0.701195	1.37677	2.24129	3.70224	3.79463	2.64111	0.426046	-1.23092	0.000289441	0.00300176	down	yes
MGG_12480	hypothetical protein	NA	NA	6.94298	6.73015	7.98055	15.1313	18.5267	17.165	0.42606	-1.23087	9.84237e-08	2.53435e-06	down	yes
MGG_10614	isoflavone reductase	GO:0005622(intracellular);GO:0005737(cytoplasm);GO:0006520(cellular amino acid metabolic process);GO:0016620(oxidoreductase activity, acting on the aldehyde or oxo group of donors, NAD or NADP as acceptor);GO:0051287(NAD binding);GO:0055114(oxidation-reduction process)	NA	13.4808	16.0827	7.45108	35.3955	31.1566	20.1168	0.42708	-1.22742	0.000740837	0.00666959	down	yes
MGG_16858	hypothetical protein	NA	NA	0.604618	1.27732	1.40223	2.80256	2.38638	2.4934	0.427496	-1.22602	0.00334845	0.0230448	down	yes
MGG_05856	ankyrin repeat and SOCS box protein 7	GO:0005575(cellular_component)	NA	0.287292	0.375432	1.86328	1.83083	2.14261	1.93537	0.4275	-1.226	0.0111011	0.0599204	down	yes
MGG_15388	lactose permease	GO:0016020(membrane);GO:0016021(integral component of membrane);GO:0022857(transmembrane transporter activity);GO:0055085(transmembrane transport)	00230(Purine metabolism)	25.7183	23.9503	15.9679	49.0722	51.5689	52.6871	0.428078	-1.22405	8.99031e-07	1.87872e-05	down	yes
MGG_10750	oligopeptide transporter 2	GO:0005575(cellular_component);GO:0008150(biological_process)	NA	87.5914	82.7035	41.3835	160.565	170.896	161.683	0.429244	-1.22013	6.75988e-05	0.000883128	down	yes
MGG_04181	hypothetical protein	GO:0003674(molecular_function);GO:0005575(cellular_component);GO:0008150(biological_process)	NA	600.335	713.019	683.864	1727.87	1686.6	1216.81	0.431246	-1.21342	2.14033e-09	7.40692e-08	down	yes
MGG_05051	hypothetical protein	GO:0005575(cellular_component);GO:0008150(biological_process)	NA	29.7365	25.8063	18.0931	60.8435	58.3465	51.5211	0.431348	-1.21308	1.46203e-06	2.95403e-05	down	yes
MGG_16648	hypothetical protein	GO:0005575(cellular_component);GO:0008150(biological_process)	00100(Steroid biosynthesis)	0.868853	0.96652	2.21243	3.16762	2.93732	3.27898	0.431355	-1.21305	0.00169512	0.0133301	down	yes
MGG_10408	FAD binding domain-containing protein	GO:0003674(molecular_function);GO:0005575(cellular_component);GO:0008150(biological_process)	00730(Thiamine metabolism);04122(Sulfur relay system)	16.9828	16.546	8.60524	33.8446	30.9452	32.812	0.431694	-1.21192	5.28232e-05	0.000712019	down	yes
MGG_02532	endoglucanase 1	GO:0005575(cellular_component);GO:0052051(interaction with host via protein secreted by type II secretion system)	00500(Starch and sucrose metabolism)	73.4989	69.201	46.8821	145.716	141.922	151.205	0.432004	-1.21088	6.18082e-07	1.34041e-05	down	yes
MGG_15015	hypothetical protein	NA	NA	22.2776	21.9033	49.0056	90.742	76.456	48.2737	0.432476	-1.20931	2.687e-05	0.000394323	down	yes
MGG_15207	hypothetical protein	NA	NA	33.3269	28.9824	56.1965	100.231	100.04	73.4869	0.432885	-1.20794	3.56409e-08	9.99483e-07	down	yes
MGG_16061	hypothetical protein	GO:0003674(molecular_function);GO:0005575(cellular_component);GO:0008150(biological_process)	NA	238.312	229.254	144.175	423.944	447.17	538.913	0.433851	-1.20473	3.93152e-06	7.11832e-05	down	yes
MGG_15689	hypothetical protein	GO:0003674(molecular_function);GO:0005575(cellular_component);GO:0008150(biological_process)	NA	1.24368	1.42633	2.46561	4.75171	4.97063	2.11016	0.434027	-1.20414	0.00595211	0.0363951	down	yes
MGG_17224		NA	NA	2.3574	4.08853	3.57762	8.80984	8.16412	6.07308	0.434917	-1.20119	0.00054877	0.00515443	down	yes
MGG_05402	hypothetical protein	GO:0003674(molecular_function);GO:0005575(cellular_component);GO:0008150(biological_process)	NA	1.60486	1.88807	4.27	6.63336	6.19537	5.00044	0.435406	-1.19957	3.79052e-05	0.000532254	down	yes
MGG_06847	annexin A7	GO:0005544(calcium-dependent phospholipid binding);GO:0005575(cellular_component)	NA	42.3175	47.5469	66.9356	149.229	128.646	82.0442	0.435653	-1.19875	1.56661e-07	3.79368e-06	down	yes
MGG_07938	aldehyde reductase 1	GO:0005575(cellular_component);GO:0008150(biological_process)	00040(Pentose and glucuronate interconversions)	0.256996	0.318305	1.08968	1.94592	0.883856	0.988759	0.436027	-1.19751	0.0253701	0.111225	down	yes
MGG_14684	hypothetical protein	NA	NA	17.6298	18.5845	52.8776	67.7643	72.1195	64.4091	0.436099	-1.19727	0.000607627	0.00563137	down	yes
MGG_07625	hypothetical protein	NA	NA	43.9852	45.487	29.161	92.7687	101.946	76.991	0.436624	-1.19554	2.94553e-06	5.59249e-05	down	yes
MGG_16377	hypothetical protein	GO:0003674(molecular_function);GO:0005575(cellular_component)	NA	5.93483	5.41855	4.87785	12.9838	11.8933	12.0738	0.439266	-1.18683	9.16615e-08	2.37275e-06	down	yes
MGG_00339	hypothetical protein	GO:0003674(molecular_function);GO:0005575(cellular_component);GO:0008150(biological_process)	00051(Fructose and mannose metabolism);00520(Amino sugar and nucleotide sugar metabolism)	5.86941	6.05825	18.4649	25.5469	24.0422	19.5456	0.439614	-1.18569	0.000116758	0.0013998	down	yes
MGG_12471	hypothetical protein	GO:0003674(molecular_function);GO:0005575(cellular_component);GO:0008150(biological_process)	NA	4.46561	5.43391	10.1407	19.0135	14.8403	11.599	0.440901	-1.18147	2.56533e-05	0.000378745	down	yes
MGG_16971	hypothetical protein	GO:0005575(cellular_component)	NA	0.279972	0.396386	0.685003	1.24974	0.840722	0.990652	0.441841	-1.1784	0.00298503	0.0209575	down	yes
MGG_09307	hexose transporter	GO:0005351(carbohydrate:proton symporter activity);GO:0005355(glucose transmembrane transporter activity);GO:0005887(integral component of plasma membrane);GO:0046323(glucose import)	00230(Purine metabolism)	47.5282	45.5344	32.4971	86.9958	92.7763	104.214	0.442133	-1.17745	5.93924e-07	1.29377e-05	down	yes
MGG_15787	hypothetical protein	GO:0000182(rDNA binding);GO:0000278(mitotic cell cycle);GO:0000723(telomere maintenance);GO:0000775(chromosome, centromeric region);GO:0000780(condensed nuclear chromosome, centromeric region);GO:0000781(chromosome, telomeric region);GO:0000791(euchromatin);GO:0000792(heterochromatin);GO:0000793(condensed chromosome);GO:0003682(chromatin binding);GO:0003696(satellite DNA binding);GO:0003723(RNA b…	NA	0.651643	0.481859	0.715139	1.37844	1.58383	1.21641	0.442397	-1.17658	0.00500178	0.031704	down	yes
MGG_02908	hypothetical protein	GO:0003674(molecular_function);GO:0005575(cellular_component)	NA	210.256	240.973	334.257	639.797	622.058	512.64	0.442653	-1.17575	1.82611e-10	7.36404e-09	down	yes
MGG_15695	hypothetical protein	GO:0003674(molecular_function);GO:0005575(cellular_component)	NA	1.25419	1.59744	2.29688	2.71167	4.28854	4.62731	0.442786	-1.17532	0.00860484	0.0488509	down	yes
MGG_15026	hypothetical protein	GO:0005622(intracellular);GO:0006066(alcohol metabolic process);GO:0008812(choline dehydrogenase activity);GO:0016614(oxidoreductase activity, acting on CH-OH group of donors);GO:0050660(flavin adenine dinucleotide binding);GO:0055114(oxidation-reduction process);GO:0070787(conidiophore development)	00260(Glycine, serine and threonine metabolism)	6.44061	7.49212	10.5985	20.1349	20.7442	14.4489	0.443378	-1.17339	1.08439e-08	3.37025e-07	down	yes
MGG_07803	D-alanine-poly(phosphoribitol) ligase subunit 1	GO:0003674(molecular_function);GO:0005575(cellular_component);GO:0008150(biological_process)	NA	3.08374	2.98562	8.6731	13.0112	12.2116	7.97339	0.444101	-1.17104	0.000127394	0.00150666	down	yes
EFMOG00000000287		NA	NA	5.05	7.43088	11.5415	18.2903	19.3082	16.4579	0.444396	-1.17008	0.00704586	0.0416478	down	yes
MGG_09444	methylitaconate delta2-delta3-isomerase	GO:0003674(molecular_function);GO:0005575(cellular_component);GO:0008150(biological_process)	NA	2.13871	1.34837	2.80102	5.48381	4.63787	3.99049	0.44558	-1.16624	0.00112206	0.00940057	down	yes
MGG_13277	hypothetical protein	GO:0003674(molecular_function);GO:0005575(cellular_component);GO:0008150(biological_process)	NA	0.460454	0.491508	0.648976	1.03599	1.25998	1.2948	0.445849	-1.16537	0.0087542	0.0495834	down	yes
MGG_09015	hypothetical protein	NA	NA	37.5145	34.9498	71.0908	136.314	121.564	63.1808	0.447131	-1.16123	2.81807e-05	0.0004117	down	yes
MGG_13026	hypothetical protein	GO:0003674(molecular_function);GO:0005575(cellular_component);GO:0008150(biological_process)	NA	12.3564	14.3404	18.8088	40.8413	34.5825	26.3461	0.447142	-1.1612	3.07744e-07	7.13367e-06	down	yes
MGG_04997	OPT family small oligopeptide transporter	GO:0003674(molecular_function);GO:0005575(cellular_component);GO:0008150(biological_process)	NA	36.6811	34.0729	26.2621	79.1042	84.0187	53.6113	0.447627	-1.15963	4.60592e-06	8.09519e-05	down	yes
MGG_02582	hypothetical protein	GO:0003674(molecular_function);GO:0005575(cellular_component)	NA	3.39797	4.14955	4.8101	9.72682	9.11654	8.75572	0.447754	-1.15922	3.77632e-07	8.59042e-06	down	yes
MGG_06622	hypothetical protein	NA	NA	0.158095	0.419647	0.700922	0.881008	1.17358	0.799099	0.448075	-1.15819	0.0168101	0.0823128	down	yes
MGG_15150	hypothetical protein	GO:0003674(molecular_function);GO:0005575(cellular_component);GO:0008150(biological_process)	NA	41.2094	41.4636	48.5784	96.4066	101.668	94.5145	0.448586	-1.15654	6.36037e-09	2.02846e-07	down	yes
MGG_07795	pisatin demethylase	GO:0004497(monooxygenase activity);GO:0005506(iron ion binding);GO:0016020(membrane);GO:0016491(oxidoreductase activity);GO:0020037(heme binding);GO:0046872(metal ion binding)	00404(Staurosporine biosynthesis)	6.14354	5.7386	5.7273	15.9644	14.7049	8.55173	0.44898	-1.15528	4.95392e-05	0.000673332	down	yes
MGG_15019	peroxisomal copper amine oxidase	GO:0005575(cellular_component);GO:0008150(biological_process)	00260(Glycine, serine and threonine metabolism);00350(Tyrosine metabolism);00360(Phenylalanine metabolism);00410(beta-Alanine metabolism)	2.91923	3.08613	4.05367	8.01426	8.00629	6.29656	0.450732	-1.14966	7.9357e-07	1.68724e-05	down	yes
MGG_15144	hypothetical protein	NA	NA	1.02834	0.459574	1.4907	2.26147	2.73121	1.60185	0.45168	-1.14663	0.0179616	0.0867759	down	yes
MGG_06095	cysteine dioxygenase	GO:0005575(cellular_component);GO:0006520(cellular amino acid metabolic process)	00270(Cysteine and methionine metabolism);00430(Taurine and hypotaurine metabolism)	87.427	98.1579	105.984	238.945	226.627	175.525	0.454797	-1.13671	2.4359e-09	8.34104e-08	down	yes
MGG_02702	hypothetical protein	GO:0003674(molecular_function);GO:0005575(cellular_component);GO:0008150(biological_process)	NA	2.44129	2.12377	3.44085	6.71834	6.48282	4.36405	0.455783	-1.13358	0.00354483	0.0241747	down	yes
MGG_16714	hypothetical protein	GO:0003674(molecular_function);GO:0005575(cellular_component);GO:0008150(biological_process)	NA	520.368	493.625	444.188	1099.58	1152.41	946.332	0.45592	-1.13315	2.72019e-08	7.83078e-07	down	yes
MGG_13275	hypothetical protein	GO:0005575(cellular_component)	NA	0.584676	0.59599	2.18907	2.31236	2.93421	2.11268	0.457892	-1.12692	0.0135765	0.0698068	down	yes
MGG_18034	hypothetical protein	NA	NA	3.67809	3.71391	4.34122	4.96182	7.67643	12.9819	0.457968	-1.12668	0.00716194	0.0421517	down	yes
MGG_07815	hypothetical protein	GO:0003674(molecular_function);GO:0005575(cellular_component);GO:0008150(biological_process)	NA	12.1491	10.22	6.69767	19.5042	18.7555	25.1113	0.458675	-1.12446	0.000447796	0.00433143	down	yes
MGG_17420	hypothetical protein	NA	NA	0.513966	0.643634	1.70488	2.84533	2.29543	1.09441	0.459087	-1.12316	0.0260016	0.112978	down	yes
MGG_11732	ubiquinone biosynthesis monooxygenase COQ6	GO:0004497(monooxygenase activity);GO:0005739(mitochondrion);GO:0006744(ubiquinone biosynthetic process);GO:0044550(secondary metabolite biosynthetic process)	00130(Ubiquinone and other terpenoid-quinone biosynthesis)	8.9215	9.50083	17.7036	28.8677	28.3334	21.2787	0.460321	-1.11929	7.21273e-07	1.54362e-05	down	yes
MGG_07334	hypothetical protein	NA	NA	4.70052	4.89813	5.81947	12.4122	11.4149	9.66276	0.460382	-1.1191	3.39641e-09	1.13125e-07	down	yes
MGG_08416	lipase 1	GO:0003674(molecular_function);GO:0005575(cellular_component);GO:0008150(biological_process)	NA	19.2724	18.0797	11.5113	39.2597	32.2262	34.6038	0.460585	-1.11846	2.17905e-05	0.000328676	down	yes
MGG_11370	hypothetical protein	GO:0003674(molecular_function);GO:0005575(cellular_component);GO:0008150(biological_process)	NA	2.35621	1.90897	9.562	10.9278	10.3251	8.71992	0.461324	-1.11615	0.00608302	0.0370101	down	yes
MGG_11667	hypothetical protein	GO:0005575(cellular_component)	00230(Purine metabolism);00240(Pyrimidine metabolism);03020(RNA polymerase)	57.1105	54.3676	104.227	179.797	168.842	118.681	0.46158	-1.11535	5.04877e-07	1.11221e-05	down	yes
MGG_09544	phosphopantothenoylcysteine decarboxylase	GO:0005575(cellular_component)	00770(Pantothenate and CoA biosynthesis)	12.231	13.6908	29.4436	39.1651	41.33	39.4268	0.461679	-1.11504	3.85886e-06	7.039e-05	down	yes
MGG_06786	disulfide-isomerase A6 precurso	GO:0005575(cellular_component)	04141(Protein processing in endoplasmic reticulum)	38.4529	41.8473	82.5149	135.648	134.161	82.8366	0.461696	-1.11498	9.36685e-06	0.000153632	down	yes
MGG_11486	hypothetical protein	GO:0003674(molecular_function);GO:0005575(cellular_component);GO:0008150(biological_process)	NA	4.68894	4.32089	3.93426	10.5602	8.47332	9.00039	0.46173	-1.11488	4.06723e-06	7.26961e-05	down	yes
MGG_15188	hypothetical protein	GO:0003674(molecular_function);GO:0005575(cellular_component);GO:0008150(biological_process)	NA	1.90691	1.6213	6.53656	5.33623	6.05707	10.3775	0.462306	-1.11308	0.018963	0.0903173	down	yes
MGG_17995	hypothetical protein	GO:0003674(molecular_function);GO:0005575(cellular_component);GO:0008150(biological_process)	NA	0.922177	1.55961	1.53183	3.27519	3.47157	1.91882	0.463167	-1.1104	0.0211731	0.0981212	down	yes
MGG_05806	hypothetical protein	NA	NA	20.6676	19.5746	16.4839	38.5171	39.7278	43.9904	0.464074	-1.10757	4.28945e-08	1.18923e-06	down	yes
MGG_00834	hypothetical protein	GO:0005575(cellular_component)	NA	1.30346	1.3627	1.53979	4.2738	2.70784	2.07885	0.464208	-1.10716	0.00305839	0.0213956	down	yes
MGG_10785	meiotic chromosome segregation protein	GO:0003674(molecular_function);GO:0005575(cellular_component)	03008(Ribosome biogenesis in eukaryotes)	7.36165	6.8287	8.36334	15.7059	15.9634	16.6878	0.466398	-1.10037	9.61447e-06	0.000157165	down	yes
MGG_13871	hypothetical protein	GO:0003674(molecular_function);GO:0005575(cellular_component);GO:0008150(biological_process)	NA	12.8266	15.1352	4.69916	23.9072	19.8202	26.2535	0.466713	-1.09939	0.016636	0.0816654	down	yes
MGG_10011	polyketide synthase	GO:0003824(catalytic activity);GO:0005575(cellular_component);GO:0016740(transferase activity);GO:0019748(secondary metabolic process);GO:0031177(phosphopantetheine binding);GO:0045461(sterigmatocystin biosynthetic process);GO:1900554(asperfuranone biosynthetic process);GO:1900557(emericellamide biosynthetic process);GO:1900560(austinol biosynthetic process);GO:1900563(dehydroaustinol biosyntheti…	NA	0.926873	1.32481	4.24555	4.82854	5.0422	4.04752	0.466813	-1.09908	0.0023288	0.0172565	down	yes
MGG_02049	interferon-induced GTP-binding protein Mx2	GO:0005575(cellular_component);GO:0008150(biological_process)	NA	0.096767	0.151807	0.278876	0.468448	0.45823	0.203067	0.466875	-1.09889	0.0352794	0.140642	down	yes
MGG_00994	mannosyl-oligosaccharide 1,2-alpha-mannosidase IC	GO:0000139(Golgi membrane);GO:0004571(mannosyl-oligosaccharide 1,2-alpha-mannosidase activity);GO:0005783(endoplasmic reticulum);GO:0006491(N-glycan processing);GO:0030433(ubiquitin-dependent ERAD pathway)	00510(N-Glycan biosynthesis);00513(Various types of N-glycan biosynthesis);04141(Protein processing in endoplasmic reticulum)	4.41672	4.68098	25.3852	22.2834	27.6662	23.6878	0.468279	-1.09456	0.0111926	0.0602475	down	yes
MGG_02019	hypothetical protein	GO:0003674(molecular_function);GO:0005575(cellular_component);GO:0008150(biological_process)	NA	0.588697	0.544893	2.85694	2.73702	2.93543	2.84498	0.468513	-1.09384	0.0256025	0.111978	down	yes
MGG_17372	hypothetical protein	GO:0003674(molecular_function);GO:0005575(cellular_component);GO:0008150(biological_process)	NA	155.845	171.566	398.288	563.147	565.289	419.295	0.468879	-1.09271	2.4824e-05	0.000367614	down	yes
MGG_15354	hypothetical protein	GO:0003674(molecular_function);GO:0005575(cellular_component);GO:0008150(biological_process)	NA	19.4076	18.0983	17.248	41.8465	36.4354	38.2892	0.469704	-1.09017	2.95885e-08	8.46785e-07	down	yes
MGG_02758	hypothetical protein	GO:0005575(cellular_component);GO:0010181(FMN binding);GO:0016491(oxidoreductase activity);GO:0055114(oxidation-reduction process)	NA	14.0725	15.9516	20.9035	41.0683	42.595	24.7536	0.469739	-1.09007	9.81206e-06	0.00015986	down	yes
MGG_11468	metalloreductase Fre8	GO:0003674(molecular_function);GO:0005575(cellular_component);GO:0008150(biological_process)	NA	8.16588	10.4545	26.7963	35.8484	32.1434	28.6384	0.470005	-1.08925	0.000319168	0.00326153	down	yes
MGG_03544	hypothetical protein	GO:0003674(molecular_function);GO:0005575(cellular_component);GO:0008150(biological_process)	NA	0.421298	0.296146	0.755337	1.01607	1.34117	0.772108	0.470635	-1.08732	0.00961253	0.0535743	down	yes
MGG_17275	hypothetical protein	NA	NA	3.87004	1.82178	2.40521	5.98042	4.88867	6.33033	0.470773	-1.0869	0.024407	0.108522	down	yes
MGG_15214	hypothetical protein	NA	NA	1.06843	1.33115	4.77239	4.99752	7.63626	2.60031	0.470785	-1.08686	0.0362847	0.143922	down	yes
MGG_03333	hypothetical protein	GO:0003674(molecular_function);GO:0005575(cellular_component);GO:0008150(biological_process)	NA	22.2888	21.9389	28.0819	59.0295	57.2844	36.9884	0.47168	-1.08412	1.1878e-07	3.00303e-06	down	yes
MGG_12569	hypothetical protein	GO:0003674(molecular_function);GO:0005575(cellular_component);GO:0008150(biological_process)	NA	69.4225	62.71	74.9705	153.241	164.344	121.304	0.47188	-1.08351	1.54877e-08	4.73807e-07	down	yes
MGG_04361	hypothetical protein	GO:0005575(cellular_component);GO:0008150(biological_process)	NA	2.85826	2.5316	3.90443	8.10642	6.96188	4.6267	0.471911	-1.08341	0.000940962	0.00812642	down	yes
MGG_03760	hypothetical protein	GO:0003674(molecular_function);GO:0005575(cellular_component);GO:0008150(biological_process)	NA	0.895973	1.01936	4.68332	4.6906	4.58431	4.68652	0.472634	-1.0812	0.0270702	0.116276	down	yes
MGG_07214	hypothetical protein	GO:0003674(molecular_function);GO:0005575(cellular_component);GO:0008150(biological_process)	NA	17.3289	17.3418	12.2235	32.8977	29.5657	36.7249	0.47278	-1.08076	9.32928e-06	0.000153274	down	yes
MGG_08660	hypothetical protein	NA	NA	1.15454	1.87306	3.55098	4.77392	4.5557	4.57606	0.473086	-1.07983	0.0041954	0.0276032	down	yes
MGG_08627	hypothetical protein	GO:0003674(molecular_function);GO:0005575(cellular_component);GO:0008150(biological_process)	03018(RNA degradation)	1.57517	2.31716	3.61429	5.09286	5.30641	5.4616	0.473279	-1.07924	0.000573237	0.00535332	down	yes
MGG_01186	hypothetical protein	GO:0005575(cellular_component);GO:0008150(biological_process)	NA	27.621	27.5023	21.1418	64.1205	55.8837	41.0236	0.473614	-1.07822	7.0808e-06	0.000119968	down	yes
MGG_02987	para-nitrobenzyl esterase	GO:0005575(cellular_component)	00860(Porphyrin and chlorophyll metabolism)	14.7007	13.8836	25.5696	41.2794	39.4475	33.5337	0.473951	-1.07719	1.14115e-07	2.90013e-06	down	yes
MGG_16804	hypothetical protein	GO:0003674(molecular_function);GO:0005575(cellular_component);GO:0008150(biological_process)	NA	0.316766	0.911856	0.900119	1.02831	1.71973	1.73776	0.474551	-1.07537	0.0307779	0.127326	down	yes
MGG_06280	hypothetical protein	GO:0003674(molecular_function);GO:0005575(cellular_component);GO:0008150(biological_process)	NA	0.958097	1.58395	2.43041	3.75785	3.64339	3.0623	0.475217	-1.07334	0.00333277	0.0229567	down	yes
MGG_10585	monooxygenase	GO:0005575(cellular_component)	00350(Tyrosine metabolism)	13.1293	9.26612	9.21904	23.2485	22.9081	20.2063	0.476388	-1.06979	6.67748e-05	0.000873533	down	yes
MGG_16340	hypothetical protein	NA	NA	0.680576	0.863635	1.14481	2.00907	1.96377	1.66268	0.477156	-1.06747	0.0107538	0.0584659	down	yes
MGG_13107	hypothetical protein	GO:0003674(molecular_function);GO:0008150(biological_process)	NA	62.6393	61.7409	73.104	160.017	155.464	98.1746	0.477412	-1.06669	6.95732e-07	1.49552e-05	down	yes
MGG_13177	hypothetical protein	GO:0005575(cellular_component)	NA	206.977	207.981	162.847	456.366	435.038	318.819	0.477438	-1.06662	5.17466e-06	9.03028e-05	down	yes
MGG_06364	hypothetical protein	GO:0005575(cellular_component);GO:0008150(biological_process);GO:0008270(zinc ion binding)	NA	4.40514	4.37115	6.3458	11.856	11.0846	8.73153	0.477458	-1.06655	6.46187e-07	1.39826e-05	down	yes
MGG_16722	hypothetical protein	NA	NA	0.963441	1.72461	3.57614	5.51154	3.82265	3.77731	0.477763	-1.06563	0.0275512	0.117772	down	yes
MGG_07264	glutaminase GtaA	GO:0003674(molecular_function);GO:0008150(biological_process)	NA	0.885159	0.700287	0.595934	1.75359	1.55315	1.25175	0.478531	-1.06332	0.00986737	0.0546824	down	yes
MGG_08488	hypothetical protein	GO:0003674(molecular_function);GO:0005575(cellular_component)	NA	0.873813	0.548332	1.91262	2.53066	2.35451	2.07893	0.478851	-1.06235	0.00715247	0.0421249	down	yes
MGG_10474	hypothetical protein	GO:0003674(molecular_function);GO:0005575(cellular_component)	NA	0.625754	0.465468	0.291073	0.824164	0.955548	1.10434	0.479289	-1.06103	0.0343574	0.138265	down	yes
MGG_13894	hypothetical protein	GO:0000981(RNA polymerase II transcription factor activity, sequence-specific DNA binding);GO:0005634(nucleus);GO:0006355(regulation of transcription, DNA-templated);GO:0008270(zinc ion binding)	NA	2.15151	2.85315	2.69823	6.53637	5.32213	4.21076	0.479356	-1.06083	0.000844455	0.00743105	down	yes
MGG_09119	potassium transporter	GO:0005886(plasma membrane);GO:0015079(potassium ion transmembrane transporter activity);GO:0030007(cellular potassium ion homeostasis)	NA	8.38834	7.83325	8.5516	13.8086	17.846	20.0031	0.479564	-1.0602	2.81474e-07	6.58731e-06	down	yes
MGG_01237	kelch repeat protein	GO:0005575(cellular_component)	NA	15.7125	14.0196	19.6557	40.6732	37.4171	24.8559	0.479745	-1.05966	3.43231e-07	7.89997e-06	down	yes
MGG_08334	hypothetical protein	GO:0003674(molecular_function);GO:0005575(cellular_component);GO:0008150(biological_process)	NA	2.52939	2.33137	3.18612	6.26142	5.94759	4.56026	0.479859	-1.05932	0.000446176	0.00432826	down	yes
MGG_04362	hypothetical protein	NA	NA	74.1123	77.0121	66.7753	173.926	159.409	120.578	0.480047	-1.05875	1.05327e-06	2.16853e-05	down	yes
MGG_02191	hypothetical protein	GO:0003674(molecular_function);GO:0005575(cellular_component)	NA	7.7203	6.60697	12.6619	18.7724	19.1996	18.2489	0.480056	-1.05872	4.00466e-06	7.18567e-05	down	yes
MGG_06168	hypothetical protein	NA	NA	21.3927	20.5128	47.8702	65.0293	66.8575	54.8411	0.480784	-1.05654	8.45017e-06	0.000140247	down	yes
MGG_06463	hypothetical protein	GO:0003674(molecular_function);GO:0005575(cellular_component);GO:0008150(biological_process)	NA	0.932308	2.09766	3.74243	5.02251	4.42046	4.64152	0.480841	-1.05637	0.00447345	0.0290462	down	yes
MGG_10483	hypothetical protein	NA	NA	0.780735	0.766768	3.1935	4.0699	2.75744	3.03196	0.480866	-1.05629	0.0197031	0.0930252	down	yes
MGG_08446	sugar transporter	GO:0005351(carbohydrate:proton symporter activity);GO:0005355(glucose transmembrane transporter activity);GO:0005887(integral component of plasma membrane);GO:0046323(glucose import)	00230(Purine metabolism)	21.2016	18.2752	8.74432	34.1021	39.7509	26.3736	0.481121	-1.05553	0.00261861	0.0188988	down	yes
MGG_09096	hypothetical protein	GO:0003674(molecular_function);GO:0005575(cellular_component);GO:0008150(biological_process);GO:0016021(integral component of membrane)	NA	0.633259	0.860558	2.48812	2.61748	2.39874	3.25533	0.481402	-1.05469	0.00688934	0.0408712	down	yes
MGG_01940	hypothetical protein	GO:0003674(molecular_function);GO:0005575(cellular_component);GO:0008150(biological_process)	00564(Glycerophospholipid metabolism);00565(Ether lipid metabolism)	28.4559	23.635	9.6135	37.7603	39.6981	50.5956	0.481862	-1.05331	0.00591447	0.0362104	down	yes
MGG_14113	hypothetical protein	NA	NA	8.64767	9.87313	5.79464	18.4758	14.9897	16.9673	0.482135	-1.05249	0.00255059	0.0185341	down	yes
MGG_10519	maltose permease MAL31	GO:0016020(membrane);GO:0016021(integral component of membrane);GO:0022857(transmembrane transporter activity);GO:0055085(transmembrane transport)	NA	1.71214	1.48188	3.15302	4.42806	4.60082	4.12435	0.482546	-1.05126	0.00153627	0.0122387	down	yes
MGG_12728	hypothetical protein	GO:0003674(molecular_function);GO:0005575(cellular_component);GO:0008150(biological_process)	NA	2.43242	1.54414	1.57344	4.4225	4.36458	2.67338	0.484274	-1.04611	0.0254759	0.111616	down	yes
MGG_17933	hypothetical protein	GO:0005575(cellular_component);GO:0008150(biological_process)	NA	6.92576	7.6501	23.4169	32.7453	36.1665	9.47429	0.484688	-1.04487	0.0149864	0.0753879	down	yes
MGG_02402	hypothetical protein	GO:0003674(molecular_function);GO:0005575(cellular_component);GO:0008150(biological_process)	NA	14.4276	16.7171	12.7112	34.8592	32.2569	23.3005	0.485042	-1.04382	0.00329672	0.0227852	down	yes
MGG_17097	hypothetical protein	GO:0006820(anion transport);GO:0016021(integral component of membrane);GO:0022857(transmembrane transporter activity);GO:0055085(transmembrane transport)	00730(Thiamine metabolism);00740(Riboflavin metabolism)	0.708885	0.847058	1.70793	3.20543	2.27847	1.2395	0.485449	-1.04261	0.0176452	0.0855014	down	yes
MGG_05149	hypothetical protein	GO:0003674(molecular_function);GO:0005575(cellular_component);GO:0008150(biological_process)	NA	4.64783	3.74325	7.67397	10.2303	12.3277	10.5153	0.485741	-1.04174	5.21423e-05	0.000703813	down	yes
MGG_09098	endo-1,4-beta-xylanase	GO:0005575(cellular_component)	NA	0.328235	0.379911	1.93288	1.74361	1.45457	2.23425	0.486159	-1.0405	0.0395874	0.152943	down	yes
MGG_08653	hypothetical protein	GO:0003674(molecular_function);GO:0005575(cellular_component);GO:0008150(biological_process)	NA	0.592245	0.531247	0.58323	1.02571	1.49767	0.984329	0.486563	-1.0393	0.010562	0.0575514	down	yes
MGG_16978	hypothetical protein	GO:0003674(molecular_function);GO:0005575(cellular_component);GO:0008150(biological_process)	00254(Aflatoxin biosynthesis)	0.580354	0.675708	0.691435	1.47599	1.72683	0.7918	0.48753	-1.03644	0.0309781	0.127991	down	yes
MGG_08449	hypothetical protein	GO:0003674(molecular_function);GO:0005575(cellular_component);GO:0008150(biological_process)	00970(Aminoacyl-tRNA biosynthesis)	1.94187	2.47343	2.75244	5.84947	4.61555	4.23661	0.487547	-1.03639	0.000427495	0.0041761	down	yes
MGG_16229	hypothetical protein	NA	NA	28.7739	24.5901	26.3267	50.1578	55.2083	58.0827	0.487558	-1.03635	0.0007172	0.00650479	down	yes
MGG_04075	lambda-crystallin	GO:0005737(cytoplasm);GO:0008691(3-hydroxybutyryl-CoA dehydrogenase activity);GO:0042413(carnitine catabolic process);GO:0047728(carnitine 3-dehydrogenase activity);GO:0051287(NAD binding)	00650(Butanoate metabolism);00062(Fatty acid elongation);00071(Fatty acid degradation);00280(Valine, leucine and isoleucine degradation);00310(Lysine degradation);00380(Tryptophan metabolism)	1.46298	1.76769	3.67894	5.27858	5.32558	3.55859	0.487871	-1.03543	0.00493721	0.0313891	down	yes
MGG_09619	GPI-anchored cell wall beta-1,3-endoglucanase EglC	GO:0003674(molecular_function);GO:0005575(cellular_component);GO:0008150(biological_process)	00500(Starch and sucrose metabolism)	0.314367	0.368359	0.758246	1.16439	0.938809	0.849615	0.488	-1.03505	0.0248013	0.109568	down	yes
MGG_07790	ligninase H2	GO:0005575(cellular_component)	NA	12.7524	15.2712	11.5183	22.7573	22.7096	35.1416	0.490543	-1.02755	4.24287e-05	0.000589832	down	yes
MGG_07365	integral membrane protein	GO:0003674(molecular_function);GO:0005575(cellular_component)	NA	8.11785	7.09014	13.0533	19.9138	19.7747	17.905	0.490703	-1.02708	6.22392e-06	0.000106935	down	yes
MGG_14150	hypothetical protein	GO:0005575(cellular_component);GO:0008150(biological_process)	00562(Inositol phosphate metabolism);04070(Phosphatidylinositol signaling system);04138(Autophagy - yeast)	22.5755	24.6439	38.0244	66.9274	62.6621	43.9115	0.491316	-1.02528	7.23146e-07	1.54424e-05	down	yes
MGG_03439	acid phosphatase	GO:0005575(cellular_component);GO:0008150(biological_process)	00230(Purine metabolism);00240(Pyrimidine metabolism);00760(Nicotinate and nicotinamide metabolism)	111.625	92.745	66.7945	187.791	198.167	165.821	0.491437	-1.02492	6.87595e-05	0.000893508	down	yes
MGG_00830	hypothetical protein	GO:0003674(molecular_function);GO:0005575(cellular_component);GO:0008150(biological_process)	NA	68.603	65.7026	92.1159	180.634	159.327	120.313	0.491927	-1.02348	3.20781e-07	7.41825e-06	down	yes
MGG_03575	hypothetical protein	GO:0003674(molecular_function);GO:0008150(biological_process)	NA	15.58	12.0118	16.1746	30.612	26.3248	31.9567	0.492346	-1.02226	0.000444567	0.00432125	down	yes
MGG_10057	hypothetical protein	GO:0003674(molecular_function);GO:0005575(cellular_component);GO:0008150(biological_process)	NA	36.1557	38.3856	38.5606	81.5377	78.8609	68.8251	0.493413	-1.01913	1.31913e-08	4.061e-07	down	yes
MGG_12939	hypothetical protein	GO:0005575(cellular_component);GO:0005975(carbohydrate metabolic process);GO:0008061(chitin binding);GO:0016810(hydrolase activity, acting on carbon-nitrogen (but not peptide) bonds)	00520(Amino sugar and nucleotide sugar metabolism)	0.690578	1.01122	1.38283	1.47768	2.55512	2.21781	0.493491	-1.0189	0.00930647	0.0521965	down	yes
MGG_05401	bifunctional P-450:NADPH-P450 reductase	GO:0005506(iron ion binding)	00071(Fatty acid degradation);00380(Tryptophan metabolism)	3.04758	2.72123	2.44294	6.74376	6.18596	3.7013	0.493761	-1.01811	0.000663963	0.00607844	down	yes
MGG_03025	hypothetical protein	GO:0003674(molecular_function);GO:0005575(cellular_component);GO:0008150(biological_process)	NA	0.242624	0.659081	0.964041	1.45376	0.750197	1.57342	0.493926	-1.01763	0.0483717	0.175487	down	yes
MGG_16508	hypothetical protein	NA	NA	1.37398	3.52927	4.27018	6.83819	5.9282	5.74665	0.495511	-1.01301	0.0206746	0.0962611	down	yes
MGG_17887	hypothetical protein	NA	NA	1.6649	1.14718	1.86578	3.56654	2.75494	3.10937	0.496017	-1.01154	0.0154275	0.0771692	down	yes
MGG_00579	hypothetical protein	GO:0003674(molecular_function);GO:0005575(cellular_component);GO:0008150(biological_process)	NA	0.304051	0.300416	0.739179	0.640501	0.940551	1.12166	0.497147	-1.00825	0.0351649	0.140415	down	yes
MGG_17329	hypothetical protein	NA	NA	3.14076	3.11707	1.77147	5.56024	5.76684	4.79003	0.498184	-1.00525	0.0246574	0.109244	down	yes
MGG_15731	hypothetical protein	GO:0005575(cellular_component)	00380(Tryptophan metabolism)	15.0135	15.2336	33.1953	39.527	45.2018	42.5488	0.498457	-1.00446	1.15527e-05	0.000185737	down	yes
MGG_10803	hypothetical protein	GO:0003674(molecular_function);GO:0005575(cellular_component)	NA	3.06249	2.80522	1.61669	4.90988	4.86854	5.21701	0.499112	-1.00257	0.0157139	0.0780689	down	yes
MGG_08633	hypothetical protein	GO:0003674(molecular_function);GO:0005575(cellular_component);GO:0008150(biological_process)	NA	1.56779	3.8502	11.5682	12.2599	12.9534	8.79802	0.499427	-1.00165	0.0371335	0.145546	down	yes
MGG_15353	hypothetical protein	GO:0003674(molecular_function);GO:0005575(cellular_component);GO:0008150(biological_process)	NA	24.1502	19.5504	21.8558	47.6554	44.6261	38.9378	0.499593	-1.00117	1.71695e-07	4.12702e-06	down	yes
MGG_08459	hypothetical protein	GO:0003674(molecular_function);GO:0005575(cellular_component);GO:0008150(biological_process)	00904(Diterpenoid biosynthesis)	1.61015	1.59087	3.04159	4.27988	4.40538	3.80516	0.499791	-1.0006	0.0029443	0.0207162	down	yes
