# Supplementary material for: A Calcineurin Regulator MoRCN1 Is Important for Asexual Development, Stress Response, and Plant Infection of Magnaporthe oryzae
Source: Front Plant Sci. 2022 Jun 16;13:925645. doi: 10.3389/fpls.2022.925645 (PMC9244802; doi:10.3389/fpls.2022.925645)
Supplement: Supplementary file 4 [file Table_3.XLSX]

## Sheet: Sheet1
Supplementary Table 3 | Gene ontology enrichment of DEGs under Ca2+ condition.
GO_ID	GO_Term	GO_function	GO_class	pvalue	Gene_ID	Description	FPKM.KO1(Ca2+)	FPKM.KO2(Ca2+)	FPKM.KO3(Ca2+)	FPKM.WT1(Ca2+)	FPKM.WT2(Ca2+)	FPKM.WT3(Ca2+)	fc	log2(fc)	regulation
GO:0005575	cellular_component	cellular_component	2	1.54911e-24	MGG_00083	hypothetical protein	0.444829	0.622916	1.31275	5.40192	6.01681	3.93251	0.155068	-2.68902	down
GO:0005575	cellular_component	cellular_component	2	1.54911e-24	MGG_00110	hypothetical protein	3.054	3.77082	7.71466	25.101	25.8715	11.5509	0.232545	-2.10442	down
GO:0005575	cellular_component	cellular_component	2	1.54911e-24	MGG_00127	saccharopine dehydrogenase	24.5843	23.9683	24.1395	9.23954	9.66066	10.9	2.43932	1.28648	up
GO:0005575	cellular_component	cellular_component	2	1.54911e-24	MGG_00160	hypothetical protein	1.74694	1.50013	6.12117	8.0133	7.68695	6.34007	0.42505	-1.2343	down
GO:0005575	cellular_component	cellular_component	2	1.54911e-24	MGG_00163	hypothetical protein	13.2929	12.7207	11.597	5.40181	4.67508	6.62698	2.25161	1.17096	up
GO:0005575	cellular_component	cellular_component	2	1.54911e-24	MGG_00195	clock-controlled-9 protein	282.837	281.448	170.795	100.002	100.58	163.638	2.01823	1.01309	up
GO:0005575	cellular_component	cellular_component	2	1.54911e-24	MGG_00230	hypothetical protein	0.213334	0.322305	0.767388	15.1789	15.2488	2.73077	0.0392969	-4.66944	down
GO:0005575	cellular_component	cellular_component	2	1.54911e-24	MGG_00241	polyketide synthase	0.044618	0.091071	0.094218	0.37431	0.260648	0.151652	0.292276	-1.7746	down
GO:0005575	cellular_component	cellular_component	2	1.54911e-24	MGG_00245	hypothetical protein	21.7534	17.8186	13.3657	5.79597	6.19035	10.3855	2.36627	1.24261	up
GO:0005575	cellular_component	cellular_component	2	1.54911e-24	MGG_00258	hypothetical protein	2.59533	3.24125	2.65384	8.9122	8.22931	8.05237	0.337003	-1.56917	down
GO:0005575	cellular_component	cellular_component	2	1.54911e-24	MGG_00272	hypothetical protein	298.283	298.18	276.423	123.683	128.979	144.987	2.19511	1.1343	up
GO:0005575	cellular_component	cellular_component	2	1.54911e-24	MGG_00273	hypothetical protein	202.583	243.287	246.923	66.8825	65.7726	97.6682	3.00791	1.58876	up
GO:0005575	cellular_component	cellular_component	2	1.54911e-24	MGG_00298	hypothetical protein	1.68354	2.61244	2.3351	6.24205	5.68729	4.18383	0.411532	-1.28092	down
GO:0005575	cellular_component	cellular_component	2	1.54911e-24	MGG_00300	ent-kaurene oxidase	1.27389	1.42851	2.10068	4.75424	6.21983	3.66174	0.328174	-1.60747	down
GO:0005575	cellular_component	cellular_component	2	1.54911e-24	MGG_00339	hypothetical protein	5.86941	6.05825	18.4649	25.5469	24.0422	19.5456	0.439614	-1.18569	down
GO:0005575	cellular_component	cellular_component	2	1.54911e-24	MGG_00357	hypothetical protein	20.98	19.3181	28.7591	9.72127	11.0745	10.5289	2.20456	1.14049	up
GO:0005575	cellular_component	cellular_component	2	1.54911e-24	MGG_00389	hypothetical protein	5.4943	5.76193	9.58977	22.9605	18.2147	13.5948	0.380609	-1.39362	down
GO:0005575	cellular_component	cellular_component	2	1.54911e-24	MGG_00401	secreted protein	0.211894	0.355708	0.16169	3.22725	4.09526	1.29646	0.0846147	-3.56295	down
GO:0005575	cellular_component	cellular_component	2	1.54911e-24	MGG_00426	short-chain dehydrogenase/reductase SDR	0.626893	1.12697	3.68414	5.93715	6.45419	7.70986	0.270531	-1.88613	down
GO:0005575	cellular_component	cellular_component	2	1.54911e-24	MGG_00561	hypothetical protein	1.81359	2.93127	3.05682	1.20123	1.26699	1.24192	2.1028	1.07231	up
GO:0005575	cellular_component	cellular_component	2	1.54911e-24	MGG_00563	hypothetical protein	0.501227	0.25383	1.18657	8.9362	8.15102	3.27142	0.0953712	-3.3903	down
GO:0005575	cellular_component	cellular_component	2	1.54911e-24	MGG_00574	galactan 1,3-beta-galactosidase	3.10647	3.6175	3.64297	1.04248	1.06781	1.62293	2.77694	1.4735	up
GO:0005575	cellular_component	cellular_component	2	1.54911e-24	MGG_00579	hypothetical protein	0.304051	0.300416	0.739179	0.640501	0.940551	1.12166	0.497147	-1.00825	down
GO:0005575	cellular_component	cellular_component	2	1.54911e-24	MGG_00631	hypothetical protein	20.2107	19.5129	21.4142	6.03606	6.52948	9.78753	2.7351	1.45159	up
GO:0005575	cellular_component	cellular_component	2	1.54911e-24	MGG_00652	salicylaldehyde dehydrogenase	32.1877	30.2855	43.0558	14.9929	16.376	18.8959	2.09946	1.07002	up
GO:0005575	cellular_component	cellular_component	2	1.54911e-24	MGG_00669	hypothetical protein	7.66732	8.58026	6.2687	3.253	2.88882	4.55823	2.10431	1.07335	up
GO:0005575	cellular_component	cellular_component	2	1.54911e-24	MGG_00741	hypothetical protein	10.9991	12.3471	19.1975	36.7614	33.7718	34.362	0.405583	-1.30193	down
GO:0005575	cellular_component	cellular_component	2	1.54911e-24	MGG_00755	indoleamine 2,3-dioxygenase	62.4104	65.7909	50.0797	14.6421	14.2431	26.1605	3.23878	1.69545	up
GO:0005575	cellular_component	cellular_component	2	1.54911e-24	MGG_00829	alpha/beta hydrolase	2.30471	1.562	2.72981	19.2721	15.7116	11.3793	0.14228	-2.8132	down
GO:0005575	cellular_component	cellular_component	2	1.54911e-24	MGG_00830	hypothetical protein	68.603	65.7026	92.1159	180.634	159.327	120.313	0.491927	-1.02348	down
GO:0005575	cellular_component	cellular_component	2	1.54911e-24	MGG_00834	hypothetical protein	1.30346	1.3627	1.53979	4.2738	2.70784	2.07885	0.464208	-1.10716	down
GO:0005575	cellular_component	cellular_component	2	1.54911e-24	MGG_00962	hypothetical protein	75.2927	93.9691	97.1582	12.3823	9.51132	18.0041	6.67757	2.73932	up
GO:0005575	cellular_component	cellular_component	2	1.54911e-24	MGG_01025	hypothetical protein	1.7652	0.946288	1.5554	0.749705	0.384542	0.699308	2.32711	1.21854	up
GO:0005575	cellular_component	cellular_component	2	1.54911e-24	MGG_01145	hypothetical protein	1.3391	1.57346	4.17915	8.44957	9.02361	4.03831	0.329671	-1.6009	down
GO:0005575	cellular_component	cellular_component	2	1.54911e-24	MGG_01146	acetylxylan esterase	3.32589	3.92661	4.36582	10.8301	10.25	6.90879	0.415105	-1.26845	down
GO:0005575	cellular_component	cellular_component	2	1.54911e-24	MGG_01147	alpha-N-arabinofuranosidase A	2.00908	2.28571	4.0473	1.29458	1.17695	1.62122	2.03826	1.02734	up
GO:0005575	cellular_component	cellular_component	2	1.54911e-24	MGG_01186	hypothetical protein	27.621	27.5023	21.1418	64.1205	55.8837	41.0236	0.473614	-1.07822	down
GO:0005575	cellular_component	cellular_component	2	1.54911e-24	MGG_01237	kelch repeat protein	15.7125	14.0196	19.6557	40.6732	37.4171	24.8559	0.479745	-1.05966	down
GO:0005575	cellular_component	cellular_component	2	1.54911e-24	MGG_01297	hypothetical protein	2.87581	3.65619	5.59492	1.45616	0.977484	2.10006	2.67484	1.41945	up
GO:0005575	cellular_component	cellular_component	2	1.54911e-24	MGG_01370	vacuolar protein sorting-associated protein 70	34.6942	35.1289	42.8654	7.12548	8.17758	16.1745	3.57997	1.83995	up
GO:0005575	cellular_component	cellular_component	2	1.54911e-24	MGG_01391	ent-kaurene oxidase	2.79009	2.89282	3.66804	1.29523	1.21813	1.95176	2.09422	1.06641	up
GO:0005575	cellular_component	cellular_component	2	1.54911e-24	MGG_01398	hypothetical protein	0.475365	0.146038	1.08121	2.50477	2.41602	1.67643	0.258081	-1.95411	down
GO:0005575	cellular_component	cellular_component	2	1.54911e-24	MGG_01420	hypothetical protein	1.22476	1.51943	1.70975	4.79468	4.40082	3.8153	0.342326	-1.54656	down
GO:0005575	cellular_component	cellular_component	2	1.54911e-24	MGG_01523	cytosolic phospholipase A2 zeta	21.3809	26.3739	28.2011	11.3103	10.5406	13.0018	2.17934	1.12389	up
GO:0005575	cellular_component	cellular_component	2	1.54911e-24	MGG_01542	glycosyl hydrolase family 10	9.08126	8.76641	4.52188	3.59897	3.57435	3.61533	2.07343	1.05202	up
GO:0005575	cellular_component	cellular_component	2	1.54911e-24	MGG_01544	hypothetical protein	6.99594	6.82361	10.3278	3.34603	3.12611	3.15839	2.50738	1.32618	up
GO:0005575	cellular_component	cellular_component	2	1.54911e-24	MGG_01692	hypothetical protein	52.1041	40.5385	45.708	0.878339	1.02397	0.378696	60.6533	5.92251	up
GO:0005575	cellular_component	cellular_component	2	1.54911e-24	MGG_01701	hypothetical protein	1.31364	1.59443	4.80371	7.22189	7.22508	5.37338	0.389084	-1.36185	down
GO:0005575	cellular_component	cellular_component	2	1.54911e-24	MGG_01864	hypothetical protein	45.9162	51.9176	82.4198	233.152	262.356	200.655	0.258924	-1.9494	down
GO:0005575	cellular_component	cellular_component	2	1.54911e-24	MGG_01865	hypothetical protein	17.8559	16.5219	29.3192	59.847	59.3831	52.1875	0.371589	-1.42822	down
GO:0005575	cellular_component	cellular_component	2	1.54911e-24	MGG_01905	hypothetical protein	485.777	461.402	219.999	1104.43	1180.51	1105.09	0.344297	-1.53827	down
GO:0005575	cellular_component	cellular_component	2	1.54911e-24	MGG_01924	benzoate 4-monooxygenase cytochrome P450	24.177	24.3666	32.7293	1.32428	1.36325	3.64964	12.8248	3.68086	up
GO:0005575	cellular_component	cellular_component	2	1.54911e-24	MGG_01940	hypothetical protein	28.4559	23.635	9.6135	37.7603	39.6981	50.5956	0.481862	-1.05331	down
GO:0005575	cellular_component	cellular_component	2	1.54911e-24	MGG_01947	cytochrome P450 3A19	0.904772	0.965113	0.503007	0.0001	0.0001	0.0001	7909.64	12.9494	up
GO:0005575	cellular_component	cellular_component	2	1.54911e-24	MGG_01950	hypothetical protein	0.501451	0.8007	1.6866	0.0001	0.0001	0.0001	9962.49	13.2823	up
GO:0005575	cellular_component	cellular_component	2	1.54911e-24	MGG_02001	hypothetical protein	89.6037	86.6725	57.4523	32.8723	34.9104	40.2945	2.16261	1.11277	up
GO:0005575	cellular_component	cellular_component	2	1.54911e-24	MGG_02017	hypothetical protein	0.928667	0.692232	2.06058	4.23469	3.39724	2.49231	0.36363	-1.45946	down
GO:0005575	cellular_component	cellular_component	2	1.54911e-24	MGG_02019	hypothetical protein	0.588697	0.544893	2.85694	2.73702	2.93543	2.84498	0.468513	-1.09384	down
GO:0005575	cellular_component	cellular_component	2	1.54911e-24	MGG_02029	hypothetical protein	1.20815	1.12608	0.735612	0.298927	0.378883	0.629553	2.34812	1.23151	up
GO:0005575	cellular_component	cellular_component	2	1.54911e-24	MGG_02049	interferon-induced GTP-binding protein Mx2	0.096767	0.151807	0.278876	0.468448	0.45823	0.203067	0.466875	-1.09889	down
GO:0005575	cellular_component	cellular_component	2	1.54911e-24	MGG_02058	mitochondrial chaperone BCS1	12.0727	12.28	8.93123	1.45847	1.57376	3.78782	4.88029	2.28697	up
GO:0005575	cellular_component	cellular_component	2	1.54911e-24	MGG_02069	glyoxalase/bleomycin resistance protein/dioxygenase	15.6456	17.5464	19.3635	4.86064	4.31964	12.6645	2.40586	1.26655	up
GO:0005575	cellular_component	cellular_component	2	1.54911e-24	MGG_02071	cryptochrome-1	2.66868	2.34024	5.64205	0.919736	0.981488	2.02991	2.70939	1.43797	up
GO:0005575	cellular_component	cellular_component	2	1.54911e-24	MGG_02081	hypothetical protein	6.74194	6.50036	11.6301	4.06121	3.25567	3.87355	2.22265	1.15228	up
GO:0005575	cellular_component	cellular_component	2	1.54911e-24	MGG_02082	hypothetical protein	0.466741	0.634206	1.1362	1.80709	2.26415	1.59841	0.394582	-1.3416	down
GO:0005575	cellular_component	cellular_component	2	1.54911e-24	MGG_02097	hypothetical protein	1.17208	1.78357	3.27948	7.31112	6.69516	4.343	0.339802	-1.55723	down
GO:0005575	cellular_component	cellular_component	2	1.54911e-24	MGG_02109	hypothetical protein	604.236	723.742	790.614	116.903	97.9341	174.652	5.43941	2.44345	up
GO:0005575	cellular_component	cellular_component	2	1.54911e-24	MGG_02110	caleosin domain-containing protein	37.2287	44.5695	53.5627	11.2048	10.0253	15.1879	3.71688	1.89409	up
GO:0005575	cellular_component	cellular_component	2	1.54911e-24	MGG_02114	hypothetical protein	2.30165	2.1833	4.39997	0.907597	0.718661	2.26593	2.28276	1.19078	up
GO:0005575	cellular_component	cellular_component	2	1.54911e-24	MGG_02168	hypothetical protein	13.5725	16.4628	13.9953	6.19985	5.61147	9.57822	2.05851	1.0416	up
GO:0005575	cellular_component	cellular_component	2	1.54911e-24	MGG_02188	glutamyl-tRNA(Gln) amidotransferase subunit A	2.04556	1.59307	1.39794	13.5095	14.6056	14.2389	0.118916	-3.07199	down
GO:0005575	cellular_component	cellular_component	2	1.54911e-24	MGG_02191	hypothetical protein	7.7203	6.60697	12.6619	18.7724	19.1996	18.2489	0.480056	-1.05872	down
GO:0005575	cellular_component	cellular_component	2	1.54911e-24	MGG_02201	endothiapepsin	4.38743	3.6995	2.39235	1.2863	1.06987	2.01237	2.39881	1.26232	up
GO:0005575	cellular_component	cellular_component	2	1.54911e-24	MGG_02217	glycosyltransferase	8.80004	9.91758	5.35791	23.431	25.8219	16.0592	0.368623	-1.43978	down
GO:0005575	cellular_component	cellular_component	2	1.54911e-24	MGG_02218	hypothetical protein	0.257444	0.121285	0.314516	1.3256	1.87176	0.880649	0.169996	-2.55643	down
GO:0005575	cellular_component	cellular_component	2	1.54911e-24	MGG_02224	hypothetical protein	2.47417	3.24462	5.44047	9.06256	8.96727	8.73343	0.416962	-1.26201	down
GO:0005575	cellular_component	cellular_component	2	1.54911e-24	MGG_02246	hypothetical protein	29.7267	35.0661	184.394	23.4679	23.4655	32.0304	3.1557	1.65796	up
GO:0005575	cellular_component	cellular_component	2	1.54911e-24	MGG_02255	hypothetical protein	5.48614	4.60079	3.37222	0.469501	0.0001	0.616723	12.3896	3.63106	up
GO:0005575	cellular_component	cellular_component	2	1.54911e-24	MGG_02256	FAD binding domain-containing protein	0.035154	0.031514	0.409493	1.31259	0.684604	0.807855	0.169752	-2.5585	down
GO:0005575	cellular_component	cellular_component	2	1.54911e-24	MGG_02269	hypothetical protein	9.85724	9.08464	9.8825	3.1783	4.07882	4.15786	2.52514	1.33636	up
GO:0005575	cellular_component	cellular_component	2	1.54911e-24	MGG_02275	endoprotease	167.371	157.114	174.483	49.8505	50.193	75.5417	2.84174	1.50678	up
GO:0005575	cellular_component	cellular_component	2	1.54911e-24	MGG_02295	hypothetical protein	17.5972	17.3878	8.87315	31.6561	36.2481	38.6648	0.411547	-1.28087	down
GO:0005575	cellular_component	cellular_component	2	1.54911e-24	MGG_02336	isoflavone reductase	0.564378	0.386521	3.32903	5.35994	5.40009	3.49602	0.300218	-1.73592	down
GO:0005575	cellular_component	cellular_component	2	1.54911e-24	MGG_02337	retinol dehydrogenase 8	0.739427	1.58952	6.40257	7.73017	8.4296	5.48778	0.403349	-1.3099	down
GO:0005575	cellular_component	cellular_component	2	1.54911e-24	MGG_02349	pyrroline-5-carboxylate reductase	0.313691	0.0001	0.126958	1.00436	1.14753	0.590798	0.1607	-2.63756	down
GO:0005575	cellular_component	cellular_component	2	1.54911e-24	MGG_02376	hormone-sensitive lipase	14.9357	13.4133	41.89	83.8433	76.8246	56.7958	0.322992	-1.63043	down
GO:0005575	cellular_component	cellular_component	2	1.54911e-24	MGG_02382	hypothetical protein	5.95317	6.92894	13.4014	2.07784	2.31949	4.80954	2.85477	1.51338	up
GO:0005575	cellular_component	cellular_component	2	1.54911e-24	MGG_02402	hypothetical protein	14.4276	16.7171	12.7112	34.8592	32.2569	23.3005	0.485042	-1.04382	down
GO:0005575	cellular_component	cellular_component	2	1.54911e-24	MGG_02532	endoglucanase 1	73.4989	69.201	46.8821	145.716	141.922	151.205	0.432004	-1.21088	down
GO:0005575	cellular_component	cellular_component	2	1.54911e-24	MGG_02543	hypothetical protein	0.991639	0.809572	1.5217	5.0405	3.86712	2.70867	0.286056	-1.80563	down
GO:0005575	cellular_component	cellular_component	2	1.54911e-24	MGG_02544	D-arabinitol dehydrogenase	20.3523	23.1933	21.8964	7.70235	7.35014	8.79557	2.74412	1.45634	up
GO:0005575	cellular_component	cellular_component	2	1.54911e-24	MGG_02582	hypothetical protein	3.39797	4.14955	4.8101	9.72682	9.11654	8.75572	0.447754	-1.15922	down
GO:0005575	cellular_component	cellular_component	2	1.54911e-24	MGG_02591	hypothetical protein	3.712	3.11533	10.0119	26.0515	21.5083	13.0202	0.277967	-1.84701	down
GO:0005575	cellular_component	cellular_component	2	1.54911e-24	MGG_02637	hypothetical protein	108.905	119.378	167.561	53.1209	49.4641	64.7467	2.36562	1.24222	up
GO:0005575	cellular_component	cellular_component	2	1.54911e-24	MGG_02694	hypothetical protein	17.0479	20.6179	17.0623	6.41813	6.31766	6.22066	2.88704	1.52959	up
GO:0005575	cellular_component	cellular_component	2	1.54911e-24	MGG_02702	hypothetical protein	2.44129	2.12377	3.44085	6.71834	6.48282	4.36405	0.455783	-1.13358	down
GO:0005575	cellular_component	cellular_component	2	1.54911e-24	MGG_02758	hypothetical protein	14.0725	15.9516	20.9035	41.0683	42.595	24.7536	0.469739	-1.09007	down
GO:0005575	cellular_component	cellular_component	2	1.54911e-24	MGG_02777	hypothetical protein	0.97317	0.906976	0.950167	2.87599	3.41081	2.47631	0.32298	-1.63048	down
GO:0005575	cellular_component	cellular_component	2	1.54911e-24	MGG_02787	hypothetical protein	39.3553	31.8239	55.8779	116.933	115.052	71.7154	0.418364	-1.25717	down
GO:0005575	cellular_component	cellular_component	2	1.54911e-24	MGG_02805	hypothetical protein	2331.08	2770.96	2434.42	868.517	776.164	822.04	3.05526	1.61129	up
GO:0005575	cellular_component	cellular_component	2	1.54911e-24	MGG_02814	hypothetical protein	50.5002	41.3113	40.2173	15.0643	12.0491	17.6708	2.94811	1.55979	up
GO:0005575	cellular_component	cellular_component	2	1.54911e-24	MGG_02876	laccase-1	40.2688	36.5341	31.0101	14.4066	13.9906	18.5356	2.29717	1.19986	up
GO:0005575	cellular_component	cellular_component	2	1.54911e-24	MGG_02885	hypothetical protein	4.26278	2.93172	11.3268	0.88037	0.90274	1.48686	5.66404	2.50183	up
GO:0005575	cellular_component	cellular_component	2	1.54911e-24	MGG_02886	S-(hydroxymethyl)glutathione dehydrogenase	51.5136	52.9377	54.7073	7.20241	6.51811	11.4077	6.33386	2.66309	up
GO:0005575	cellular_component	cellular_component	2	1.54911e-24	MGG_02893	hypothetical protein	641.536	608.706	531.185	268.846	282.811	338.881	2.00039	1.00028	up
GO:0005575	cellular_component	cellular_component	2	1.54911e-24	MGG_02904	hypothetical protein	4.56445	4.49827	24.766	39.3213	38.3518	44.4263	0.277059	-1.85173	down
GO:0005575	cellular_component	cellular_component	2	1.54911e-24	MGG_02908	hypothetical protein	210.256	240.973	334.257	639.797	622.058	512.64	0.442653	-1.17575	down
GO:0005575	cellular_component	cellular_component	2	1.54911e-24	MGG_02918	hypothetical protein	1.898	2.96131	3.46752	7.43175	6.90121	7.72732	0.377458	-1.40561	down
GO:0005575	cellular_component	cellular_component	2	1.54911e-24	MGG_02956	hypothetical protein	12.5808	11.0034	9.39611	2.96465	2.90203	4.93875	3.0522	1.60985	up
GO:0005575	cellular_component	cellular_component	2	1.54911e-24	MGG_02978	mating-type protein mat a-1	5.8552	6.59903	9.2595	0.5042	0.946752	1.23142	8.09497	3.01703	up
GO:0005575	cellular_component	cellular_component	2	1.54911e-24	MGG_02979	hypothetical protein	10.8676	10.0274	13.7921	1.46656	0.846525	3.05528	6.4614	2.69185	up
GO:0005575	cellular_component	cellular_component	2	1.54911e-24	MGG_02987	para-nitrobenzyl esterase	14.7007	13.8836	25.5696	41.2794	39.4475	33.5337	0.473951	-1.07719	down
GO:0005575	cellular_component	cellular_component	2	1.54911e-24	MGG_03025	hypothetical protein	0.242624	0.659081	0.964041	1.45376	0.750197	1.57342	0.493926	-1.01763	down
GO:0005575	cellular_component	cellular_component	2	1.54911e-24	MGG_03034	hypothetical protein MGCH7_ch7g822	2.89524	2.56238	3.86843	10.6611	10.8473	8.7258	0.308461	-1.69684	down
GO:0005575	cellular_component	cellular_component	2	1.54911e-24	MGG_03036	hypothetical protein	34.2711	32.2767	26.8677	118.529	119.141	76.2014	0.297624	-1.74844	down
GO:0005575	cellular_component	cellular_component	2	1.54911e-24	MGG_03038	hypothetical protein	21.7381	24.673	34.2447	11.8153	10.685	11.9738	2.3396	1.22626	up
GO:0005575	cellular_component	cellular_component	2	1.54911e-24	MGG_03186	1,4-alpha-glucan-branching enzyme	127.374	139.22	139.952	55.721	57.3138	65.789	2.27345	1.18488	up
GO:0005575	cellular_component	cellular_component	2	1.54911e-24	MGG_03208	glycolipid-anchored surface protein 5	157.066	151.217	91.3484	51.9267	50.094	83.3664	2.15566	1.10813	up
GO:0005575	cellular_component	cellular_component	2	1.54911e-24	MGG_03212	hypothetical protein	108.019	117.174	398.721	677.183	654.939	368.72	0.366826	-1.44683	down
GO:0005575	cellular_component	cellular_component	2	1.54911e-24	MGG_03218	hypothetical protein	6.9872	9.25474	8.10683	110.365	101.274	83.7902	0.0824183	-3.60089	down
GO:0005575	cellular_component	cellular_component	2	1.54911e-24	MGG_03272	hypothetical protein	44.4566	46.6922	93.1291	1.5355	1.77022	8.7787	15.2492	3.93066	up
GO:0005575	cellular_component	cellular_component	2	1.54911e-24	MGG_03309	hypothetical protein	1.31976	0.721388	0.72805	3.23983	2.25107	3.01043	0.325737	-1.61822	down
GO:0005575	cellular_component	cellular_component	2	1.54911e-24	MGG_03333	hypothetical protein	22.2888	21.9389	28.0819	59.0295	57.2844	36.9884	0.47168	-1.08412	down
GO:0005575	cellular_component	cellular_component	2	1.54911e-24	MGG_03392	hypothetical protein	34.6987	30.3122	36.9513	4.88854	4.78148	8.96839	5.47054	2.45168	up
GO:0005575	cellular_component	cellular_component	2	1.54911e-24	MGG_03414	short chain dehydrogenase/reductase family protein	7.54209	6.33636	14.7215	3.89052	3.3617	5.91153	2.17263	1.11944	up
GO:0005575	cellular_component	cellular_component	2	1.54911e-24	MGG_03416	acetyltransferase	303.832	337.812	304.638	137.573	120.081	186.819	2.129	1.09017	up
GO:0005575	cellular_component	cellular_component	2	1.54911e-24	MGG_03436	hypothetical protein	0.263291	0.465593	0.828998	4.30433	3.29381	2.54166	0.15364	-2.70237	down
GO:0005575	cellular_component	cellular_component	2	1.54911e-24	MGG_03439	acid phosphatase	111.625	92.745	66.7945	187.791	198.167	165.821	0.491437	-1.02492	down
GO:0005575	cellular_component	cellular_component	2	1.54911e-24	MGG_03444	hypothetical protein	2.40298	1.71656	2.97923	0.966933	1.03815	0.941249	2.40936	1.26865	up
GO:0005575	cellular_component	cellular_component	2	1.54911e-24	MGG_03456	hypothetical protein	0.923704	1.00411	2.09481	5.05488	4.9347	2.8822	0.312514	-1.67801	down
GO:0005575	cellular_component	cellular_component	2	1.54911e-24	MGG_03469	hypothetical protein	67.619	73.0899	59.7415	25.6444	21.074	29.2034	2.64022	1.40066	up
GO:0005575	cellular_component	cellular_component	2	1.54911e-24	MGG_03495	hypothetical protein	5.06013	5.82059	9.62981	2.90061	3.03602	4.10864	2.04181	1.02985	up
GO:0005575	cellular_component	cellular_component	2	1.54911e-24	MGG_03503	hypothetical protein	0.239628	0.264615	0.37892	1.69096	1.76448	0.752354	0.209887	-2.25231	down
GO:0005575	cellular_component	cellular_component	2	1.54911e-24	MGG_03505	hypothetical protein	0.802673	0.610726	1.11858	13.5326	13.1487	4.88586	0.0802093	-3.64009	down
GO:0005575	cellular_component	cellular_component	2	1.54911e-24	MGG_03526	hypothetical protein	10.656	9.76094	8.4245	30.28	28.3362	22.148	0.357107	-1.48557	down
GO:0005575	cellular_component	cellular_component	2	1.54911e-24	MGG_03544	hypothetical protein	0.421298	0.296146	0.755337	1.01607	1.34117	0.772108	0.470635	-1.08732	down
GO:0005575	cellular_component	cellular_component	2	1.54911e-24	MGG_03593	hypothetical protein	1684.06	1512.99	1421.07	638.456	567.915	612.645	2.53881	1.34415	up
GO:0005575	cellular_component	cellular_component	2	1.54911e-24	MGG_03648	NAD(P)H-dependent D-xylose reductase xyl1	10.5092	9.51645	6.85954	3.28965	4.2557	3.94154	2.34051	1.22682	up
GO:0005575	cellular_component	cellular_component	2	1.54911e-24	MGG_03706	integral membrane protein	12.376	10.8424	18.8287	2.30164	2.41733	2.69735	5.66954	2.50323	up
GO:0005575	cellular_component	cellular_component	2	1.54911e-24	MGG_03722	hypothetical protein	2.36468	2.19083	3.43965	0.716968	0.813499	0.97937	3.18553	1.67153	up
GO:0005575	cellular_component	cellular_component	2	1.54911e-24	MGG_03755	hypothetical protein	1.01545	0.696323	1.84549	3.6002	3.35004	1.82946	0.405169	-1.3034	down
GO:0005575	cellular_component	cellular_component	2	1.54911e-24	MGG_03756	hypothetical protein	0.0001	0.0001	0.548706	2.93395	2.19784	0.0001	0.10696	-3.22486	down
GO:0005575	cellular_component	cellular_component	2	1.54911e-24	MGG_03760	hypothetical protein	0.895973	1.01936	4.68332	4.6906	4.58431	4.68652	0.472634	-1.0812	down
GO:0005575	cellular_component	cellular_component	2	1.54911e-24	MGG_03791	hypothetical protein	0.0001	0.307204	0.082472	12.662	11.4386	7.13675	0.0124779	-6.32448	down
GO:0005575	cellular_component	cellular_component	2	1.54911e-24	MGG_03792	hypothetical protein	2.10503	1.52283	1.27324	33.6518	31.6217	17.0299	0.0595491	-4.06978	down
GO:0005575	cellular_component	cellular_component	2	1.54911e-24	MGG_03793	2,3-dihydroxybenzoic acid decarboxylase	0.790477	0.916017	1.38585	13.5372	12.9552	8.8301	0.0875458	-3.51382	down
GO:0005575	cellular_component	cellular_component	2	1.54911e-24	MGG_03806	hypothetical protein	0.113478	0.159671	0.811165	2.33082	3.07511	1.5307	0.156317	-2.67745	down
GO:0005575	cellular_component	cellular_component	2	1.54911e-24	MGG_03807	hypothetical protein	2.20364	1.67995	1.88579	9.54102	9.917	6.77282	0.219946	-2.18478	down
GO:0005575	cellular_component	cellular_component	2	1.54911e-24	MGG_03810	polyketide synthase	0.089463	0.077748	0.430492	7.00912	7.56566	3.37156	0.033305	-4.90812	down
GO:0005575	cellular_component	cellular_component	2	1.54911e-24	MGG_03811	hypothetical protein	4.66834	5.05799	6.04764	73.4245	78.8296	49.0094	0.0783747	-3.67347	down
GO:0005575	cellular_component	cellular_component	2	1.54911e-24	MGG_03812	oxidoreductase	2.84881	3.22782	3.55281	70.0426	71.2838	42.315	0.0524362	-4.25329	down
GO:0005575	cellular_component	cellular_component	2	1.54911e-24	MGG_03813	hypothetical protein	7.40593	7.90374	10.4211	201.253	221.176	135.647	0.0461062	-4.4389	down
GO:0005575	cellular_component	cellular_component	2	1.54911e-24	MGG_03816	hypothetical protein	0.348217	0.064697	0.206917	5.37956	5.48556	2.85176	0.0451875	-4.46793	down
GO:0005575	cellular_component	cellular_component	2	1.54911e-24	MGG_03822	peptidase family T4	1.13666	1.10082	1.99736	3.95462	3.29022	3.39651	0.397961	-1.3293	down
GO:0005575	cellular_component	cellular_component	2	1.54911e-24	MGG_03823	NADH oxidase	11.5632	11.9069	40.9567	59.3326	50.5365	42.6085	0.422533	-1.24286	down
GO:0005575	cellular_component	cellular_component	2	1.54911e-24	MGG_03825	isotrichodermin C-15 hydroxylase	0.096004	0.0001	0.122825	5.22261	4.87387	4.61594	0.0148806	-6.07043	down
GO:0005575	cellular_component	cellular_component	2	1.54911e-24	MGG_03827	aflatoxin B1 aldehyde reductase member 2	2.01091	1.8457	3.10482	6.03756	6.91539	7.80003	0.335442	-1.57586	down
GO:0005575	cellular_component	cellular_component	2	1.54911e-24	MGG_03828	trichodiene oxygenase	1.41871	1.43356	2.92624	5.02888	5.09729	5.32827	0.373906	-1.41925	down
GO:0005575	cellular_component	cellular_component	2	1.54911e-24	MGG_03829	hypothetical protein	5.80802	6.50881	6.42074	18.47	19.6197	17.0279	0.339956	-1.55658	down
GO:0005575	cellular_component	cellular_component	2	1.54911e-24	MGG_03870	minor extracellular protease vpr	13.1063	10.3215	10.8332	4.66661	4.7435	5.24567	2.33771	1.2251	up
GO:0005575	cellular_component	cellular_component	2	1.54911e-24	MGG_03871	hypothetical protein	118.67	130.998	108.295	59.6094	57.8677	53.1842	2.0975	1.06867	up
GO:0005575	cellular_component	cellular_component	2	1.54911e-24	MGG_03880	alcohol dehydrogenase 1	117.598	96.9625	134.87	324.552	306.202	214.802	0.413256	-1.27489	down
GO:0005575	cellular_component	cellular_component	2	1.54911e-24	MGG_03891	hypothetical protein	195.18	201.572	102.271	33.582	35.9377	78.9826	3.36037	1.74862	up
GO:0005575	cellular_component	cellular_component	2	1.54911e-24	MGG_03915	pyridoxamine phosphate oxidase	280.287	257.689	275.939	105.99	105.076	151.643	2.24399	1.16606	up
GO:0005575	cellular_component	cellular_component	2	1.54911e-24	MGG_03916	hypothetical protein	26.3859	19.5858	32.417	11.647	10.8318	12.6907	2.22889	1.15632	up
GO:0005575	cellular_component	cellular_component	2	1.54911e-24	MGG_03995	carboxypeptidase S1	19.3386	18.5868	34.0862	139.647	155.025	88.6329	0.18787	-2.41219	down
GO:0005575	cellular_component	cellular_component	2	1.54911e-24	MGG_04067	GTPase-activating protein GYP7	143.439	145.217	334.889	552.809	560.109	398.481	0.412561	-1.27732	down
GO:0005575	cellular_component	cellular_component	2	1.54911e-24	MGG_04071	hypothetical protein	18.6151	29.6383	19.9919	90.448	96.3586	42.1281	0.2981	-1.74613	down
GO:0005575	cellular_component	cellular_component	2	1.54911e-24	MGG_04170	hypothetical protein	5.81821	6.27063	9.27264	2.79617	3.06486	3.92332	2.18323	1.12646	up
GO:0005575	cellular_component	cellular_component	2	1.54911e-24	MGG_04181	hypothetical protein	600.335	713.019	683.864	1727.87	1686.6	1216.81	0.431246	-1.21342	down
GO:0005575	cellular_component	cellular_component	2	1.54911e-24	MGG_04202	MAS3 protein	3.67675	3.87601	6.28684	1.2771	2.17662	3.1002	2.11165	1.07837	up
GO:0005575	cellular_component	cellular_component	2	1.54911e-24	MGG_04239	hypothetical protein	1.90844	1.64738	3.46584	6.7102	7.20689	6.00656	0.352428	-1.5046	down
GO:0005575	cellular_component	cellular_component	2	1.54911e-24	MGG_04240	hypothetical protein	8.24398	8.847	17.3626	31.6893	29.8673	24.8087	0.398929	-1.3258	down
GO:0005575	cellular_component	cellular_component	2	1.54911e-24	MGG_04345	cytochrome P450 17A1	5.35667	5.04593	5.33261	0.240304	0.223646	0.764403	12.81	3.6792	up
GO:0005575	cellular_component	cellular_component	2	1.54911e-24	MGG_04348	pectate lyase	2.88158	2.1112	0.975422	0.723005	0.485183	0.931673	2.78906	1.47978	up
GO:0005575	cellular_component	cellular_component	2	1.54911e-24	MGG_04361	hypothetical protein	2.85826	2.5316	3.90443	8.10642	6.96188	4.6267	0.471911	-1.08341	down
GO:0005575	cellular_component	cellular_component	2	1.54911e-24	MGG_04404	pisatin demethylase	0.931657	0.781681	0.989724	1.83748	2.03287	2.76766	0.40721	-1.29616	down
GO:0005575	cellular_component	cellular_component	2	1.54911e-24	MGG_04451	hypothetical protein	0.594784	0.913615	1.05455	6.02501	5.30865	1.01403	0.207565	-2.26837	down
GO:0005575	cellular_component	cellular_component	2	1.54911e-24	MGG_04469	cytochrome P450 97B3	37.1145	36.1909	25.9745	12.4956	12.2398	19.8452	2.22698	1.15509	up
GO:0005575	cellular_component	cellular_component	2	1.54911e-24	MGG_04628	cytochrome P450 51	1.63842	1.11535	0.693251	0.596832	0.478997	0.595365	2.06261	1.04447	up
GO:0005575	cellular_component	cellular_component	2	1.54911e-24	MGG_04631	terpene synthase metal binding domain-containing protein	0.614921	0.237033	0.501016	1.52683	1.50406	1.22061	0.318233	-1.65184	down
GO:0005575	cellular_component	cellular_component	2	1.54911e-24	MGG_04682	hypothetical protein	33.473	32.34	31.3676	9.83518	8.86307	13.8252	2.98802	1.57919	up
GO:0005575	cellular_component	cellular_component	2	1.54911e-24	MGG_04880	hypothetical protein	2.71733	3.57643	8.75206	19.0316	18.5385	11.2946	0.307908	-1.69943	down
GO:0005575	cellular_component	cellular_component	2	1.54911e-24	MGG_04925	hypothetical protein	11.8356	12.9823	47.9005	66.4214	69.3104	63.8034	0.364439	-1.45625	down
GO:0005575	cellular_component	cellular_component	2	1.54911e-24	MGG_04997	OPT family small oligopeptide transporter	36.6811	34.0729	26.2621	79.1042	84.0187	53.6113	0.447627	-1.15963	down
GO:0005575	cellular_component	cellular_component	2	1.54911e-24	MGG_04999	hypothetical protein	46.6377	51.5074	36.4237	19.2035	19.6747	23.4097	2.16044	1.11132	up
GO:0005575	cellular_component	cellular_component	2	1.54911e-24	MGG_05037	hypothetical protein	0.515285	0.861023	1.03881	2.98023	2.54591	1.9543	0.322858	-1.63103	down
GO:0005575	cellular_component	cellular_component	2	1.54911e-24	MGG_05038	hypothetical protein	7.34308	7.34439	6.49592	3.14743	2.63298	3.41991	2.30246	1.20318	up
GO:0005575	cellular_component	cellular_component	2	1.54911e-24	MGG_05051	hypothetical protein	29.7365	25.8063	18.0931	60.8435	58.3465	51.5211	0.431348	-1.21308	down
GO:0005575	cellular_component	cellular_component	2	1.54911e-24	MGG_05069	hypothetical protein	0.969384	1.03194	1.76189	4.81024	4.67668	2.08737	0.325136	-1.62088	down
GO:0005575	cellular_component	cellular_component	2	1.54911e-24	MGG_05092	hypothetical protein	85.193	74.5103	108.843	22.4735	15.3394	18.1768	4.79637	2.26194	up
GO:0005575	cellular_component	cellular_component	2	1.54911e-24	MGG_05108	hypothetical protein	1.10964	0.477452	2.49284	9.65601	10.6466	5.1106	0.160544	-2.63896	down
GO:0005575	cellular_component	cellular_component	2	1.54911e-24	MGG_05149	hypothetical protein	4.64783	3.74325	7.67397	10.2303	12.3277	10.5153	0.485741	-1.04174	down
GO:0005575	cellular_component	cellular_component	2	1.54911e-24	MGG_05186	hypothetical protein	34.2404	58.6676	38.1804	20.668	19.3417	19.8161	2.19117	1.1317	up
GO:0005575	cellular_component	cellular_component	2	1.54911e-24	MGG_05215	cytochrome P450 71A23	109.53	102.023	111.852	24.076	23.3055	36.5148	3.85482	1.94666	up
GO:0005575	cellular_component	cellular_component	2	1.54911e-24	MGG_05232	hypothetical protein	1244.15	1161.92	502.102	346.69	373.9	726.42	2.00978	1.00704	up
GO:0005575	cellular_component	cellular_component	2	1.54911e-24	MGG_05234	hypothetical protein	5.55772	6.93402	12.7719	2.84493	3.01546	4.07909	2.54175	1.34582	up
GO:0005575	cellular_component	cellular_component	2	1.54911e-24	MGG_05364	endoglucanase-4	102.737	93.7435	91.2598	17.8743	17.0896	17.4372	5.4911	2.4571	up
GO:0005575	cellular_component	cellular_component	2	1.54911e-24	MGG_05402	hypothetical protein	1.60486	1.88807	4.27	6.63336	6.19537	5.00044	0.435406	-1.19957	down
GO:0005575	cellular_component	cellular_component	2	1.54911e-24	MGG_05483	hypothetical protein	1.78431	2.69955	9.20775	1.81232	1.93107	3.09372	2.00254	1.00183	up
GO:0005575	cellular_component	cellular_component	2	1.54911e-24	MGG_05501	hypothetical protein	2.72038	2.73095	2.45664	0.850234	0.839296	1.28373	2.6597	1.41126	up
GO:0005575	cellular_component	cellular_component	2	1.54911e-24	MGG_05514	hypothetical protein	4.86578	4.52156	5.4059	2.63675	2.68261	1.89029	2.05187	1.03694	up
GO:0005575	cellular_component	cellular_component	2	1.54911e-24	MGG_05539	carboxypeptidase 2	0.665149	0.583313	1.39027	2.24021	2.71526	1.76815	0.392457	-1.34939	down
GO:0005575	cellular_component	cellular_component	2	1.54911e-24	MGG_05744	hypothetical protein	1.76879	2.42532	2.60348	0.776038	0.844829	0.591259	3.07288	1.61959	up
GO:0005575	cellular_component	cellular_component	2	1.54911e-24	MGG_05787	hypothetical protein	0.737426	0.489663	1.4934	2.99962	3.54496	3.99104	0.258218	-1.95334	down
GO:0005575	cellular_component	cellular_component	2	1.54911e-24	MGG_05788	Poly(3-hydroxybutyrate) depolymerase	1.11715	0.934255	2.9772	9.73929	8.9638	7.37006	0.192865	-2.37434	down
GO:0005575	cellular_component	cellular_component	2	1.54911e-24	MGG_05789	hypothetical protein	2.01579	1.70998	4.01119	21.7752	20.5178	29.5764	0.107653	-3.21554	down
GO:0005575	cellular_component	cellular_component	2	1.54911e-24	MGG_05790	laccase-1	2.2056	1.87472	1.98728	9.80543	9.14369	11.865	0.19691	-2.34439	down
GO:0005575	cellular_component	cellular_component	2	1.54911e-24	MGG_05803	hypothetical protein	0.106987	0.250202	0.133062	0.444325	0.550391	1.07717	0.236621	-2.07935	down
GO:0005575	cellular_component	cellular_component	2	1.54911e-24	MGG_05805	hypothetical protein	4.01602	4.19251	4.07764	25.4327	26.3544	17.7787	0.176612	-2.50134	down
GO:0005575	cellular_component	cellular_component	2	1.54911e-24	MGG_05846	O-methyltransferase	0.887926	0.415623	2.12645	7.15004	7.52553	3.89266	0.184724	-2.43656	down
GO:0005575	cellular_component	cellular_component	2	1.54911e-24	MGG_05853	hypothetical protein	0.261825	0.17913	0.256607	1.18867	1.19493	0.403398	0.250291	-1.99832	down
GO:0005575	cellular_component	cellular_component	2	1.54911e-24	MGG_05854	cytochrome P450 3A24	1.79298	2.24275	1.15847	4.7522	6.8798	2.37603	0.370801	-1.43128	down
GO:0005575	cellular_component	cellular_component	2	1.54911e-24	MGG_05855	hypothetical protein	2.80489	3.53712	2.09705	17.4633	16.6061	14.0501	0.175377	-2.51147	down
GO:0005575	cellular_component	cellular_component	2	1.54911e-24	MGG_05856	ankyrin repeat and SOCS box protein 7	0.287292	0.375432	1.86328	1.83083	2.14261	1.93537	0.4275	-1.226	down
GO:0005575	cellular_component	cellular_component	2	1.54911e-24	MGG_05862	tyrosinase	2.70413	1.82181	2.91505	0.432311	0.482301	0.618554	4.85335	2.27898	up
GO:0005575	cellular_component	cellular_component	2	1.54911e-24	MGG_05871	hypothetical protein	7.80647	7.71249	14.7138	2.56093	1.59809	2.55861	4.50051	2.17009	up
GO:0005575	cellular_component	cellular_component	2	1.54911e-24	MGG_05896	hypothetical protein	4.29645	1.45172	4.45063	18.3027	17.8306	8.4123	0.228952	-2.12688	down
GO:0005575	cellular_component	cellular_component	2	1.54911e-24	MGG_05908	cytochrome P450 52A11	0.986256	1.09922	4.75003	23.2382	24.8784	12.5639	0.112647	-3.15011	down
GO:0005575	cellular_component	cellular_component	2	1.54911e-24	MGG_05914	hypothetical protein	7.14251	6.25561	9.7498	18.4817	20.9714	17.0433	0.409724	-1.28727	down
GO:0005575	cellular_component	cellular_component	2	1.54911e-24	MGG_05952	hypothetical protein	36.0922	35.3188	52.3312	7.32195	7.93243	11.2283	4.67258	2.22422	up
GO:0005575	cellular_component	cellular_component	2	1.54911e-24	MGG_06009	alpha-N-arabinofuranosidase B	8.55527	8.10584	7.86465	17.7127	19.0312	21.5443	0.420767	-1.24891	down
GO:0005575	cellular_component	cellular_component	2	1.54911e-24	MGG_06026	hypothetical protein	20.9221	24.3364	22.4208	2.49414	3.21761	2.65447	8.0896	3.01607	up
GO:0005575	cellular_component	cellular_component	2	1.54911e-24	MGG_06059	arrestin	33.2972	36.6168	26.9248	12.2321	12.3785	11.1458	2.7083	1.43739	up
GO:0005575	cellular_component	cellular_component	2	1.54911e-24	MGG_06088	hypothetical protein	48.95	54.3048	52.1184	15.5181	16.4367	21.3286	2.91597	1.54398	up
GO:0005575	cellular_component	cellular_component	2	1.54911e-24	MGG_06092	acetyltransferase	32.1628	29.9778	20.8761	9.85662	10.5949	12.1285	2.54809	1.34941	up
GO:0005575	cellular_component	cellular_component	2	1.54911e-24	MGG_06095	cysteine dioxygenase	87.427	98.1579	105.984	238.945	226.627	175.525	0.454797	-1.13671	down
GO:0005575	cellular_component	cellular_component	2	1.54911e-24	MGG_06156	hypothetical protein, variant	2.43737	2.10477	1.54095	0.713493	0.752598	0.972385	2.49463	1.31882	up
GO:0005575	cellular_component	cellular_component	2	1.54911e-24	MGG_06167	phytase	39.8283	40.2789	69.7499	153.179	144.145	107.832	0.369875	-1.43489	down
GO:0005575	cellular_component	cellular_component	2	1.54911e-24	MGG_06181	hypothetical protein	2.77948	2.65461	5.84323	1.95963	1.76582	1.34631	2.22355	1.15287	up
GO:0005575	cellular_component	cellular_component	2	1.54911e-24	MGG_06238	hypothetical protein	4.00308	3.44829	5.25488	28.3554	24.2841	14.3418	0.189699	-2.39822	down
GO:0005575	cellular_component	cellular_component	2	1.54911e-24	MGG_06280	hypothetical protein	0.958097	1.58395	2.43041	3.75785	3.64339	3.0623	0.475217	-1.07334	down
GO:0005575	cellular_component	cellular_component	2	1.54911e-24	MGG_06337	hypothetical protein	8.62599	8.26028	7.11505	2.26904	2.87518	3.63139	2.73501	1.45154	up
GO:0005575	cellular_component	cellular_component	2	1.54911e-24	MGG_06364	hypothetical protein	4.40514	4.37115	6.3458	11.856	11.0846	8.73153	0.477458	-1.06655	down
GO:0005575	cellular_component	cellular_component	2	1.54911e-24	MGG_06463	hypothetical protein	0.932308	2.09766	3.74243	5.02251	4.42046	4.64152	0.480841	-1.05637	down
GO:0005575	cellular_component	cellular_component	2	1.54911e-24	MGG_06489	NADP-dependent alcohol dehydrogenase 6	61.0129	72.5389	81.6158	31.3668	30.4822	32.3749	2.28358	1.1913	up
GO:0005575	cellular_component	cellular_component	2	1.54911e-24	MGG_06519	WD domain-containing protein	4.64149	4.31794	5.2792	1.37757	1.52444	2.05038	2.8751	1.52361	up
GO:0005575	cellular_component	cellular_component	2	1.54911e-24	MGG_06523	hypothetical protein	3.01395	2.10245	2.40335	1.22566	1.10224	1.21288	2.12375	1.08661	up
GO:0005575	cellular_component	cellular_component	2	1.54911e-24	MGG_06553	hypothetical protein	23.775	24.2689	32.7435	8.48695	10.9185	14.5263	2.38088	1.2515	up
GO:0005575	cellular_component	cellular_component	2	1.54911e-24	MGG_06577	phenylacetone monooxygenase	55.4343	54.8907	34.3082	5.47346	5.04702	9.64261	7.17317	2.84261	up
GO:0005575	cellular_component	cellular_component	2	1.54911e-24	MGG_06578	hypothetical protein	7.07871	8.71884	5.9919	4.02666	2.84218	1.54803	2.58878	1.37227	up
GO:0005575	cellular_component	cellular_component	2	1.54911e-24	MGG_06587	leucyl aminopeptidase	25.0496	21.3789	40.0503	6.25619	6.55029	8.81903	3.99892	1.99961	up
GO:0005575	cellular_component	cellular_component	2	1.54911e-24	MGG_06610	lipase	30.2977	28.1542	35.205	8.1966	8.12681	14.7715	3.01197	1.59071	up
GO:0005575	cellular_component	cellular_component	2	1.54911e-24	MGG_06624	hypothetical protein	44.5386	42.293	40.6715	19.169	16.3887	19.6902	2.30784	1.20654	up
GO:0005575	cellular_component	cellular_component	2	1.54911e-24	MGG_06630	hypothetical protein	0.389829	0.27026	0.700225	1.31872	1.37142	0.936225	0.375117	-1.41459	down
GO:0005575	cellular_component	cellular_component	2	1.54911e-24	MGG_06653	hypothetical protein	918.868	825.964	692.907	354.378	377.943	460.461	2.04374	1.03121	up
GO:0005575	cellular_component	cellular_component	2	1.54911e-24	MGG_06784	aldo-keto reductase	8.89115	8.12327	10.6758	2.45762	3.18001	4.0962	2.84474	1.50829	up
GO:0005575	cellular_component	cellular_component	2	1.54911e-24	MGG_06786	disulfide-isomerase A6 precurso	38.4529	41.8473	82.5149	135.648	134.161	82.8366	0.461696	-1.11498	down
GO:0005575	cellular_component	cellular_component	2	1.54911e-24	MGG_06847	annexin A7	42.3175	47.5469	66.9356	149.229	128.646	82.0442	0.435653	-1.19875	down
GO:0005575	cellular_component	cellular_component	2	1.54911e-24	MGG_06862	late embryogenesis abundant protein	104.569	109.856	97.6375	18.8679	13.9726	15.0859	6.51128	2.70294	up
GO:0005575	cellular_component	cellular_component	2	1.54911e-24	MGG_06863	hypothetical protein	14.5081	15.0987	29.6738	8.64312	8.82644	10.4121	2.12615	1.08825	up
GO:0005575	cellular_component	cellular_component	2	1.54911e-24	MGG_06866	hypothetical protein	17.5425	20.6191	28.6354	6.04697	6.33024	5.64816	3.70572	1.88975	up
GO:0005575	cellular_component	cellular_component	2	1.54911e-24	MGG_06917	GTP cyclohydrolase II	123.806	125.318	121.989	46.7925	50.9362	78.1298	2.11029	1.07744	up
GO:0005575	cellular_component	cellular_component	2	1.54911e-24	MGG_06953	hypothetical protein	241.342	202.957	222.727	69.7591	65.3925	87.212	2.99971	1.58482	up
GO:0005575	cellular_component	cellular_component	2	1.54911e-24	MGG_07067	FAD binding domain-containing protein	7.39324	7.54242	5.05448	21.3972	19.0495	21.1101	0.324743	-1.62263	down
GO:0005575	cellular_component	cellular_component	2	1.54911e-24	MGG_07088	hypothetical protein	10.7095	14.8152	12.5414	2.13634	2.15549	3.23095	5.06011	2.33917	up
GO:0005575	cellular_component	cellular_component	2	1.54911e-24	MGG_07100	hypothetical protein	2.56923	2.7842	6.06282	24.7828	26.8147	11.2255	0.181721	-2.4602	down
GO:0005575	cellular_component	cellular_component	2	1.54911e-24	MGG_07118	sporulation-specific protein 5	4.79405	4.31951	5.73101	1.58755	1.50702	2.00461	2.91118	1.5416	up
GO:0005575	cellular_component	cellular_component	2	1.54911e-24	MGG_07214	hypothetical protein	17.3289	17.3418	12.2235	32.8977	29.5657	36.7249	0.47278	-1.08076	down
GO:0005575	cellular_component	cellular_component	2	1.54911e-24	MGG_07246	hypothetical protein	37.9331	34.4847	10.1038	382.47	368.326	208.908	0.0859866	-3.53974	down
GO:0005575	cellular_component	cellular_component	2	1.54911e-24	MGG_07250	DEAD/DEAH box helicase	0.782	0.767509	1.28843	0.297781	0.426264	0.638819	2.08234	1.0582	up
GO:0005575	cellular_component	cellular_component	2	1.54911e-24	MGG_07365	integral membrane protein	8.11785	7.09014	13.0533	19.9138	19.7747	17.905	0.490703	-1.02708	down
GO:0005575	cellular_component	cellular_component	2	1.54911e-24	MGG_07402	hypothetical protein	7.98393	10.4295	15.2054	2.76607	2.94611	4.62223	3.2531	1.70181	up
GO:0005575	cellular_component	cellular_component	2	1.54911e-24	MGG_07411	hypothetical protein	75.4731	82.7072	12.8322	11.8145	14.9545	33.0698	2.85789	1.51495	up
GO:0005575	cellular_component	cellular_component	2	1.54911e-24	MGG_07412	hypothetical protein	3.66138	3.01156	1.44272	0.895828	0.441635	2.17529	2.31034	1.20811	up
GO:0005575	cellular_component	cellular_component	2	1.54911e-24	MGG_07417	hypothetical protein	3.9169	4.78469	9.76023	28.0059	28.759	18.5616	0.245091	-2.02861	down
GO:0005575	cellular_component	cellular_component	2	1.54911e-24	MGG_07419	hypothetical protein	41.5906	39.0649	31.3925	129.534	118.181	91.4768	0.330338	-1.59798	down
GO:0005575	cellular_component	cellular_component	2	1.54911e-24	MGG_07420	hypothetical protein	4.08965	4.24174	2.59845	19.2686	15.5747	17.0428	0.210651	-2.24707	down
GO:0005575	cellular_component	cellular_component	2	1.54911e-24	MGG_07424	hypothetical protein	0.533453	0.4538	1.01624	4.46605	3.98944	2.24133	0.187298	-2.41659	down
GO:0005575	cellular_component	cellular_component	2	1.54911e-24	MGG_07443	hypothetical protein	72.3587	83.2692	97.3956	17.423	14.8322	19.204	4.91697	2.29777	up
GO:0005575	cellular_component	cellular_component	2	1.54911e-24	MGG_07491	retinol dehydrogenase 13	2.90309	2.73751	4.35044	12.0522	14.225	11.6318	0.263553	-1.92383	down
GO:0005575	cellular_component	cellular_component	2	1.54911e-24	MGG_07556	hypothetical protein	5.08528	3.98494	3.29887	1.36359	1.47574	3.13446	2.07056	1.05002	up
GO:0005575	cellular_component	cellular_component	2	1.54911e-24	MGG_07568	hypothetical protein	0.490924	0.438083	1.24622	3.21181	2.9282	2.17764	0.26152	-1.93501	down
GO:0005575	cellular_component	cellular_component	2	1.54911e-24	MGG_07569	cellobiose dehydrogenase	2.40885	1.94368	9.34039	13.9802	13.3389	10.9146	0.358138	-1.48141	down
GO:0005575	cellular_component	cellular_component	2	1.54911e-24	MGG_07598	hypothetical protein	0.350513	0.39194	0.901909	1.6381	1.49317	1.09894	0.388718	-1.3632	down
GO:0005575	cellular_component	cellular_component	2	1.54911e-24	MGG_07599	hypothetical protein	99.7293	119.282	97.617	29.0054	29.5692	36.2584	3.3388	1.73933	up
GO:0005575	cellular_component	cellular_component	2	1.54911e-24	MGG_07609	hypothetical protein	4.71657	5.1813	5.71807	14.5997	13.5938	8.47439	0.425874	-1.2315	down
GO:0005575	cellular_component	cellular_component	2	1.54911e-24	MGG_07624	hypothetical protein	3.90898	4.20043	3.39942	18.8789	19.8448	15.7371	0.211324	-2.24247	down
GO:0005575	cellular_component	cellular_component	2	1.54911e-24	MGG_07632	endonuclease/exonuclease/phosphatase	55.0306	47.4247	208.034	548.299	518.311	293.386	0.228301	-2.13099	down
GO:0005575	cellular_component	cellular_component	2	1.54911e-24	MGG_07642	hypothetical protein	0.503881	0.400286	1.17284	1.76101	2.69346	1.53055	0.347034	-1.52685	down
GO:0005575	cellular_component	cellular_component	2	1.54911e-24	MGG_07653	glycosyl hydrolase family 62 protein	9.78659	9.9782	31.742	78.9311	73.2109	36.1121	0.273602	-1.86985	down
GO:0005575	cellular_component	cellular_component	2	1.54911e-24	MGG_07766	hypothetical protein	2.09644	4.44035	4.49189	12.2933	10.1768	5.09789	0.400055	-1.32173	down
GO:0005575	cellular_component	cellular_component	2	1.54911e-24	MGG_07786	hypothetical protein	0.215303	1.00068	2.61531	2.74584	5.2903	1.94796	0.383739	-1.3818	down
GO:0005575	cellular_component	cellular_component	2	1.54911e-24	MGG_07790	ligninase H2	12.7524	15.2712	11.5183	22.7573	22.7096	35.1416	0.490543	-1.02755	down
GO:0005575	cellular_component	cellular_component	2	1.54911e-24	MGG_07803	D-alanine-poly(phosphoribitol) ligase subunit 1	3.08374	2.98562	8.6731	13.0112	12.2116	7.97339	0.444101	-1.17104	down
GO:0005575	cellular_component	cellular_component	2	1.54911e-24	MGG_07815	hypothetical protein	12.1491	10.22	6.69767	19.5042	18.7555	25.1113	0.458675	-1.12446	down
GO:0005575	cellular_component	cellular_component	2	1.54911e-24	MGG_07856	pisatin demethylase	7.16415	6.3178	9.59634	2.12292	2.19749	4.62479	2.57996	1.36735	up
GO:0005575	cellular_component	cellular_component	2	1.54911e-24	MGG_07857	hypothetical protein	4.59901	3.22866	5.79119	0.386066	0.080091	1.07449	8.83972	3.144	up
GO:0005575	cellular_component	cellular_component	2	1.54911e-24	MGG_07861	carboxypeptidase S1	0.181413	0.225774	0.992057	4.66211	4.17269	2.39632	0.124586	-3.00478	down
GO:0005575	cellular_component	cellular_component	2	1.54911e-24	MGG_07877	dipeptidyl-peptidase V	325.106	318.93	439.722	84.852	88.9654	134.845	3.51114	1.81194	up
GO:0005575	cellular_component	cellular_component	2	1.54911e-24	MGG_07900	hypothetical protein	0.947207	0.750272	1.12162	2.25716	2.73872	2.61766	0.370274	-1.43333	down
GO:0005575	cellular_component	cellular_component	2	1.54911e-24	MGG_07924	hypothetical protein	1.57585	3.07001	4.62215	10.1712	8.01685	6.41963	0.376631	-1.40878	down
GO:0005575	cellular_component	cellular_component	2	1.54911e-24	MGG_07930	hypothetical protein	285.518	355.277	440.029	159.895	161.292	188.018	2.12257	1.08581	up
GO:0005575	cellular_component	cellular_component	2	1.54911e-24	MGG_07938	aldehyde reductase 1	0.256996	0.318305	1.08968	1.94592	0.883856	0.988759	0.436027	-1.19751	down
GO:0005575	cellular_component	cellular_component	2	1.54911e-24	MGG_07953	bifunctional P-450:NADPH-P450 reductase	0.337193	0.227233	0.92909	4.20707	4.55978	3.13448	0.125491	-2.99434	down
GO:0005575	cellular_component	cellular_component	2	1.54911e-24	MGG_07954	epoxide hydrolase 2	1.07175	1.09098	3.42408	6.75927	4.88817	4.4325	0.34744	-1.52516	down
GO:0005575	cellular_component	cellular_component	2	1.54911e-24	MGG_07993	hypothetical protein	0.586328	0.309327	0.954584	4.07191	3.45861	3.04364	0.174977	-2.51476	down
GO:0005575	cellular_component	cellular_component	2	1.54911e-24	MGG_08072	cholesterol oxidase	3.79133	3.5897	3.39059	10.9751	9.88616	6.60938	0.392114	-1.35066	down
GO:0005575	cellular_component	cellular_component	2	1.54911e-24	MGG_08086	hypothetical protein	2.62925	2.58259	1.82668	0.852429	1.05388	1.02348	2.4024	1.26448	up
GO:0005575	cellular_component	cellular_component	2	1.54911e-24	MGG_08334	hypothetical protein	2.52939	2.33137	3.18612	6.26142	5.94759	4.56026	0.479859	-1.05932	down
GO:0005575	cellular_component	cellular_component	2	1.54911e-24	MGG_08348	hypothetical protein	1.38195	0.465471	1.76895	2.85855	4.11673	2.37182	0.386898	-1.36998	down
GO:0005575	cellular_component	cellular_component	2	1.54911e-24	MGG_08352	isoflavone reductase	0.138326	0.28742	0.527213	3.46037	3.6255	2.70419	0.0973395	-3.36083	down
GO:0005575	cellular_component	cellular_component	2	1.54911e-24	MGG_08355	hypothetical protein	81.5225	80.5007	42.1468	140.366	133.884	218.409	0.414425	-1.27082	down
GO:0005575	cellular_component	cellular_component	2	1.54911e-24	MGG_08373	hypothetical protein	4.21593	2.45513	6.40177	1.11389	1.36957	3.00009	2.38401	1.25339	up
GO:0005575	cellular_component	cellular_component	2	1.54911e-24	MGG_08378	cytochrome P450 oxidoreductase GliF	0.988546	1.56871	5.58185	13.0681	13.4966	7.7523	0.237174	-2.07598	down
GO:0005575	cellular_component	cellular_component	2	1.54911e-24	MGG_08416	lipase 1	19.2724	18.0797	11.5113	39.2597	32.2262	34.6038	0.460585	-1.11846	down
GO:0005575	cellular_component	cellular_component	2	1.54911e-24	MGG_08428	hypothetical protein	0.952984	0.500832	1.18419	6.20935	6.56566	4.50359	0.152675	-2.71147	down
GO:0005575	cellular_component	cellular_component	2	1.54911e-24	MGG_08441	hypothetical protein	0.16196	0.072595	0.02521	1.83817	1.76906	0.549332	0.0624952	-4.00011	down
GO:0005575	cellular_component	cellular_component	2	1.54911e-24	MGG_08442	hypothetical protein	0.0001	0.084911	0.507339	2.95403	2.49918	0.395403	0.10128	-3.30357	down
GO:0005575	cellular_component	cellular_component	2	1.54911e-24	MGG_08449	hypothetical protein	1.94187	2.47343	2.75244	5.84947	4.61555	4.23661	0.487547	-1.03639	down
GO:0005575	cellular_component	cellular_component	2	1.54911e-24	MGG_08450	asparagine synthase	0.628232	0.565716	1.83328	3.08333	3.4567	2.49294	0.335131	-1.5772	down
GO:0005575	cellular_component	cellular_component	2	1.54911e-24	MGG_08453	hypothetical protein	0.810148	0.642841	0.516431	0.243943	0.426827	0.283837	2.06307	1.04479	up
GO:0005575	cellular_component	cellular_component	2	1.54911e-24	MGG_08459	hypothetical protein	1.61015	1.59087	3.04159	4.27988	4.40538	3.80516	0.499791	-1.0006	down
GO:0005575	cellular_component	cellular_component	2	1.54911e-24	MGG_08468	fatty acyl-CoA hydrolase	0.678828	0.902136	1.50004	0.364895	0.213782	0.331194	3.3862	1.75967	up
GO:0005575	cellular_component	cellular_component	2	1.54911e-24	MGG_08480	alpha/beta hydrolase	65.9059	63.9028	49.1756	190.813	188.336	160.475	0.331683	-1.59212	down
GO:0005575	cellular_component	cellular_component	2	1.54911e-24	MGG_08486	beta-lactamase	3.07002	2.27584	6.2687	14.1607	13.2589	11.4603	0.298729	-1.74309	down
GO:0005575	cellular_component	cellular_component	2	1.54911e-24	MGG_08487	cellobiose dehydrogenase	2.69243	2.41944	5.91769	10.9725	11.139	9.94377	0.34408	-1.53918	down
GO:0005575	cellular_component	cellular_component	2	1.54911e-24	MGG_08488	hypothetical protein	0.873813	0.548332	1.91262	2.53066	2.35451	2.07893	0.478851	-1.06235	down
GO:0005575	cellular_component	cellular_component	2	1.54911e-24	MGG_08515	hypothetical protein	83.2437	80.8128	40.8984	28.8191	25.061	42.6499	2.12322	1.08626	up
GO:0005575	cellular_component	cellular_component	2	1.54911e-24	MGG_08519	aflatoxin B1 aldehyde reductase member 3	0.227908	0.042704	0.0001	65.4035	69.0648	59.7828	0.00139362	-9.48695	down
GO:0005575	cellular_component	cellular_component	2	1.54911e-24	MGG_08520	oxidoreductase	0.0001	0.0001	0.0001	1.16247	1.00741	0.965373	9.56861e-05	-13.3513	down
GO:0005575	cellular_component	cellular_component	2	1.54911e-24	MGG_08521	hypothetical protein	0.120621	0.087425	0.079477	122.911	123.155	71.1612	0.000906364	-10.1076	down
GO:0005575	cellular_component	cellular_component	2	1.54911e-24	MGG_08522	hypothetical protein	0.0001	0.0001	0.0001	6.03053	5.37628	5.50615	1.77379e-05	-15.7828	down
GO:0005575	cellular_component	cellular_component	2	1.54911e-24	MGG_08523	laccase-1	0.0001	0.0001	0.0001	3.15601	4.71958	1.50966	3.1965e-05	-14.9331	down
GO:0005575	cellular_component	cellular_component	2	1.54911e-24	MGG_08525	hypothetical protein	0.033171	0.0001	0.0001	6.08268	5.75171	5.44321	0.00193146	-9.01609	down
GO:0005575	cellular_component	cellular_component	2	1.54911e-24	MGG_08532	hypothetical protein	7.1555	6.34611	7.12943	3.1604	1.8712	2.01447	2.92802	1.54993	up
GO:0005575	cellular_component	cellular_component	2	1.54911e-24	MGG_08535	hypothetical protein	1797.82	1827.48	1181.61	480.885	418.661	517.184	3.39297	1.76255	up
GO:0005575	cellular_component	cellular_component	2	1.54911e-24	MGG_08543	hypothetical protein	19.8577	20.133	31.0094	334.525	342.199	152.946	0.0855762	-3.54665	down
GO:0005575	cellular_component	cellular_component	2	1.54911e-24	MGG_08546	hypothetical protein	0.538485	1.08691	0.963709	2.74001	1.63505	2.041	0.403535	-1.30923	down
GO:0005575	cellular_component	cellular_component	2	1.54911e-24	MGG_08549	CAMK protein kinase, partial	4.51718	4.85501	11.2285	38.9353	36.996	22.1456	0.210047	-2.25122	down
GO:0005575	cellular_component	cellular_component	2	1.54911e-24	MGG_08550	lipolytic enzyme	4.89152	4.45323	9.1485	30.2053	28.6044	26.0466	0.217936	-2.19802	down
GO:0005575	cellular_component	cellular_component	2	1.54911e-24	MGG_08551	hypothetical protein	9.92575	10.6268	7.88522	32.7489	30.1957	26.6862	0.317277	-1.65618	down
GO:0005575	cellular_component	cellular_component	2	1.54911e-24	MGG_08552	hypothetical protein	17.5252	16.144	37.2466	10.4282	11.6008	12.1169	2.07685	1.0544	up
GO:0005575	cellular_component	cellular_component	2	1.54911e-24	MGG_08572	hypothetical protein	0.238441	0.237854	0.55846	2.48206	2.31343	1.90449	0.154441	-2.69487	down
GO:0005575	cellular_component	cellular_component	2	1.54911e-24	MGG_08593	hypothetical protein	526.637	503.453	497.504	233.137	222.293	299.704	2.02295	1.01646	up
GO:0005575	cellular_component	cellular_component	2	1.54911e-24	MGG_08610	hypothetical protein	0.790726	1.06486	1.05282	3.69089	5.86613	4.68952	0.204149	-2.29231	down
GO:0005575	cellular_component	cellular_component	2	1.54911e-24	MGG_08627	hypothetical protein	1.57517	2.31716	3.61429	5.09286	5.30641	5.4616	0.473279	-1.07924	down
GO:0005575	cellular_component	cellular_component	2	1.54911e-24	MGG_08633	hypothetical protein	1.56779	3.8502	11.5682	12.2599	12.9534	8.79802	0.499427	-1.00165	down
GO:0005575	cellular_component	cellular_component	2	1.54911e-24	MGG_08653	hypothetical protein	0.592245	0.531247	0.58323	1.02571	1.49767	0.984329	0.486563	-1.0393	down
GO:0005575	cellular_component	cellular_component	2	1.54911e-24	MGG_08684	hypothetical protein	3.21469	5.00075	6.72354	13.7844	12.834	10.6319	0.401044	-1.31817	down
GO:0005575	cellular_component	cellular_component	2	1.54911e-24	MGG_08732	interferon-induced GTP-binding protein Mx	37.9679	39.8054	68.2576	144.039	121.468	81.4295	0.420915	-1.2484	down
GO:0005575	cellular_component	cellular_component	2	1.54911e-24	MGG_08737	feruloyl esterase B	1.77805	1.75017	1.15896	0.38634	0.585328	0.563745	3.05272	1.61009	up
GO:0005575	cellular_component	cellular_component	2	1.54911e-24	MGG_08753	hypothetical protein	3.23801	2.73071	2.84467	0.522416	0.291115	0.916332	5.09485	2.34904	up
GO:0005575	cellular_component	cellular_component	2	1.54911e-24	MGG_08764	hypothetical protein	9.10432	8.76929	6.66115	27.1797	19.4494	17.7543	0.381073	-1.39186	down
GO:0005575	cellular_component	cellular_component	2	1.54911e-24	MGG_08789	hypothetical protein	0.0001	0.0001	0.115488	3.10329	2.06079	0.440893	0.0206403	-5.5984	down
GO:0005575	cellular_component	cellular_component	2	1.54911e-24	MGG_08817	hypothetical protein	805.377	758.988	480.3	171.676	188.338	363.766	2.82498	1.49824	up
GO:0005575	cellular_component	cellular_component	2	1.54911e-24	MGG_08938	hypothetical protein	0.829749	0.842121	1.17487	2.71597	2.39429	1.96005	0.402632	-1.31247	down
GO:0005575	cellular_component	cellular_component	2	1.54911e-24	MGG_08944	hypothetical protein	43.3572	41.031	31.675	151.979	154.14	91.3441	0.29201	-1.77591	down
GO:0005575	cellular_component	cellular_component	2	1.54911e-24	MGG_08947	cytochrome P450	1.43412	1.08361	2.48166	19.2433	23.7964	8.7432	0.0965452	-3.37265	down
GO:0005575	cellular_component	cellular_component	2	1.54911e-24	MGG_08962	hypothetical protein	0.943858	0.68642	0.392184	6.22541	6.39134	3.03741	0.129196	-2.95236	down
GO:0005575	cellular_component	cellular_component	2	1.54911e-24	MGG_08965	hypothetical protein	12.6723	11.1714	10.9363	4.76824	2.83415	2.47984	3.44963	1.78644	up
GO:0005575	cellular_component	cellular_component	2	1.54911e-24	MGG_08971	hypothetical protein	37.8925	32.8555	60.7629	6.52954	6.02625	13.2905	5.08819	2.34715	up
GO:0005575	cellular_component	cellular_component	2	1.54911e-24	MGG_08984	hypothetical protein	5.16969	4.70403	5.09374	1.51524	1.6356	2.50773	2.6451	1.40332	up
GO:0005575	cellular_component	cellular_component	2	1.54911e-24	MGG_08992	hypothetical protein	0.0001	0.012693	0.136128	3.77897	3.03535	0.761437	0.0196576	-5.66877	down
GO:0005575	cellular_component	cellular_component	2	1.54911e-24	MGG_09019	hypothetical protein	5.05386	6.3219	7.43627	14.8733	18.9019	15.092	0.384962	-1.37721	down
GO:0005575	cellular_component	cellular_component	2	1.54911e-24	MGG_09049	hypothetical protein	3.39764	2.3509	2.74069	1.34928	0.867709	1.83551	2.09482	1.06682	up
GO:0005575	cellular_component	cellular_component	2	1.54911e-24	MGG_09089	hypothetical protein	15.4887	16.7218	7.15355	0.665947	0.40633	2.01079	12.7678	3.67444	up
GO:0005575	cellular_component	cellular_component	2	1.54911e-24	MGG_09096	hypothetical protein	0.633259	0.860558	2.48812	2.61748	2.39874	3.25533	0.481402	-1.05469	down
GO:0005575	cellular_component	cellular_component	2	1.54911e-24	MGG_09098	endo-1,4-beta-xylanase	0.328235	0.379911	1.93288	1.74361	1.45457	2.23425	0.486159	-1.0405	down
GO:0005575	cellular_component	cellular_component	2	1.54911e-24	MGG_09102	laccase-1	0.170919	0.256247	0.60341	1.23306	1.77365	0.827789	0.268765	-1.89558	down
GO:0005575	cellular_component	cellular_component	2	1.54911e-24	MGG_09103	hypothetical protein	0.328224	0.238659	1.66417	2.84012	3.39832	2.97624	0.24212	-2.04621	down
GO:0005575	cellular_component	cellular_component	2	1.54911e-24	MGG_09179	hypothetical protein	30.4771	25.7576	20.9526	6.87986	7.96347	11.3605	2.94565	1.55859	up
GO:0005575	cellular_component	cellular_component	2	1.54911e-24	MGG_09341	LOW QUALITY PROTEIN: integral membrane protein	0.248922	0.243287	0.448164	2.31403	1.42079	0.55785	0.219065	-2.19057	down
GO:0005575	cellular_component	cellular_component	2	1.54911e-24	MGG_09378	hypothetical protein	16.8147	14.7986	10.9781	2.7414	2.47074	11.042	2.62035	1.38976	up
GO:0005575	cellular_component	cellular_component	2	1.54911e-24	MGG_09381	hypothetical protein	182.154	165.06	194.994	27.7765	30.668	61.0349	4.53808	2.18208	up
GO:0005575	cellular_component	cellular_component	2	1.54911e-24	MGG_09387	hypothetical protein	3.6399	3.07556	0.903627	0.775328	0.896443	1.20277	2.65054	1.40628	up
GO:0005575	cellular_component	cellular_component	2	1.54911e-24	MGG_09444	methylitaconate delta2-delta3-isomerase	2.13871	1.34837	2.80102	5.48381	4.63787	3.99049	0.44558	-1.16624	down
GO:0005575	cellular_component	cellular_component	2	1.54911e-24	MGG_09468	hypothetical protein	2.56708	2.71009	1.95188	7.37194	6.75923	5.70605	0.364418	-1.45633	down
GO:0005575	cellular_component	cellular_component	2	1.54911e-24	MGG_09544	phosphopantothenoylcysteine decarboxylase	12.231	13.6908	29.4436	39.1651	41.33	39.4268	0.461679	-1.11504	down
GO:0005575	cellular_component	cellular_component	2	1.54911e-24	MGG_09576	hypothetical protein	1.39956	1.55254	1.71048	0.807752	0.420029	0.739121	2.37052	1.2452	up
GO:0005575	cellular_component	cellular_component	2	1.54911e-24	MGG_09605	hypothetical protein	10.2217	8.00577	4.97809	0.853478	0.602938	1.2138	8.69052	3.11944	up
GO:0005575	cellular_component	cellular_component	2	1.54911e-24	MGG_09608	hypothetical protein	0.402191	0.744142	0.805898	4.88932	4.33603	2.69298	0.163801	-2.60999	down
GO:0005575	cellular_component	cellular_component	2	1.54911e-24	MGG_09619	GPI-anchored cell wall beta-1,3-endoglucanase EglC	0.314367	0.368359	0.758246	1.16439	0.938809	0.849615	0.488	-1.03505	down
GO:0005575	cellular_component	cellular_component	2	1.54911e-24	MGG_09645	polyketide synthase	0.296349	0.273427	0.683751	1.43616	1.19821	1.11297	0.334512	-1.57987	down
GO:0005575	cellular_component	cellular_component	2	1.54911e-24	MGG_09657	hypothetical protein	3.80729	2.04723	3.86456	11.6481	11.3567	6.69836	0.327207	-1.61172	down
GO:0005575	cellular_component	cellular_component	2	1.54911e-24	MGG_09664	beta-mannosidase	1.23144	1.30332	2.55907	0.0001	0.0001	0.0001	16979.4	14.0515	up
GO:0005575	cellular_component	cellular_component	2	1.54911e-24	MGG_09667	hypothetical protein	5.84812	4.3834	6.05343	0.0001	0.037637	0.0001	430.397	8.74953	up
GO:0005575	cellular_component	cellular_component	2	1.54911e-24	MGG_09668	gut esterase 1	9.12476	7.61328	10.7217	0.021746	0.022325	0.037359	337.219	8.39754	up
GO:0005575	cellular_component	cellular_component	2	1.54911e-24	MGG_09693	hypothetical protein	426.969	428.689	233.758	66.176	74.5618	159.31	3.6308	1.86029	up
GO:0005575	cellular_component	cellular_component	2	1.54911e-24	MGG_09705	nucleoside-diphosphate-sugar epimerase	3.00657	2.61025	3.91974	0.6695	0.314512	0.623277	5.93332	2.56884	up
GO:0005575	cellular_component	cellular_component	2	1.54911e-24	MGG_09710	hypothetical protein	7.51408	7.44586	5.08374	2.80313	2.82238	4.12535	2.05558	1.03955	up
GO:0005575	cellular_component	cellular_component	2	1.54911e-24	MGG_09751	hypothetical protein	0.453079	0.568193	0.33432	7.85325	8.18288	2.23726	0.0741839	-3.75275	down
GO:0005575	cellular_component	cellular_component	2	1.54911e-24	MGG_09834	catalase-peroxidase 2	20.7258	20.682	20.3583	60.0092	55.8553	46.2322	0.381045	-1.39197	down
GO:0005575	cellular_component	cellular_component	2	1.54911e-24	MGG_09844	hypothetical protein	139.786	137.593	53.5539	371.116	366.213	172.017	0.363923	-1.45829	down
GO:0005575	cellular_component	cellular_component	2	1.54911e-24	MGG_09848	hypothetical protein	34.4079	30.3171	65.0224	240.32	254.419	169.633	0.195293	-2.35629	down
GO:0005575	cellular_component	cellular_component	2	1.54911e-24	MGG_09849	hypothetical protein	0.631718	1.65578	1.76862	7.25396	4.72566	3.13145	0.26842	-1.89743	down
GO:0005575	cellular_component	cellular_component	2	1.54911e-24	MGG_09941	nod factor export ATP-binding protein I	15.5392	14.8252	17.1168	45.3667	46.4181	40.9017	0.357845	-1.48259	down
GO:0005575	cellular_component	cellular_component	2	1.54911e-24	MGG_09985	hypothetical protein	0.0001	0.117467	0.365284	2.22128	1.61996	0.434224	0.112935	-3.14643	down
GO:0005575	cellular_component	cellular_component	2	1.54911e-24	MGG_09988	glycosyl hydrolase family 43 protein	0.399921	0.434258	2.19706	3.55549	3.41296	2.52359	0.319346	-1.64681	down
GO:0005575	cellular_component	cellular_component	2	1.54911e-24	MGG_10001	hypothetical protein	57.6041	48.6451	110.743	1.41656	1.20531	4.21093	31.7574	4.98902	up
GO:0005575	cellular_component	cellular_component	2	1.54911e-24	MGG_10011	polyketide synthase	0.926873	1.32481	4.24555	4.82854	5.0422	4.04752	0.466813	-1.09908	down
GO:0005575	cellular_component	cellular_component	2	1.54911e-24	MGG_10012	salicylate hydroxylase	20.834	18.4674	46.4197	83.5984	86.8674	72.017	0.353514	-1.50016	down
GO:0005575	cellular_component	cellular_component	2	1.54911e-24	MGG_10013	hypothetical protein	30.2431	23.0841	71.0926	210.915	213.931	139.213	0.220579	-2.18063	down
GO:0005575	cellular_component	cellular_component	2	1.54911e-24	MGG_10024	hypothetical protein	44.4014	43.0015	53.7077	138.028	136.692	115.18	0.361916	-1.46628	down
GO:0005575	cellular_component	cellular_component	2	1.54911e-24	MGG_10051	hypothetical protein	1.50778	1.95809	3.27791	0.914469	0.883663	0.926939	2.47472	1.30726	up
GO:0005575	cellular_component	cellular_component	2	1.54911e-24	MGG_10057	hypothetical protein	36.1557	38.3856	38.5606	81.5377	78.8609	68.8251	0.493413	-1.01913	down
GO:0005575	cellular_component	cellular_component	2	1.54911e-24	MGG_10060	ABC-type Fe3+ transport system	0.969462	0.88226	1.03277	2.95322	1.51516	3.83154	0.347532	-1.52478	down
GO:0005575	cellular_component	cellular_component	2	1.54911e-24	MGG_10061	catalase-1	56.2755	54.5827	54.0758	9.60216	8.3426	14.0853	5.14935	2.36439	up
GO:0005575	cellular_component	cellular_component	2	1.54911e-24	MGG_10106	hypothetical protein	200.631	199.266	189.656	79.8314	81.8083	95.9785	2.28847	1.19439	up
GO:0005575	cellular_component	cellular_component	2	1.54911e-24	MGG_10107	caleosin domain-containing protein	69.6193	73.9552	81.9866	35.7585	34.2019	37.9305	2.09064	1.06395	up
GO:0005575	cellular_component	cellular_component	2	1.54911e-24	MGG_10286	hypothetical protein	27.1052	18.5513	27.9522	63.6339	61.7868	74.2567	0.368638	-1.43972	down
GO:0005575	cellular_component	cellular_component	2	1.54911e-24	MGG_10300	hypothetical protein	0.886525	0.701647	2.65794	5.14967	4.29052	2.05542	0.369368	-1.43687	down
GO:0005575	cellular_component	cellular_component	2	1.54911e-24	MGG_10306	hypothetical protein	180.242	171.479	269.137	69.8999	73.2949	114.522	2.40906	1.26847	up
GO:0005575	cellular_component	cellular_component	2	1.54911e-24	MGG_10310	hypothetical protein	3.55999	4.14001	5.30096	14.9505	14.9224	5.6986	0.365489	-1.4521	down
GO:0005575	cellular_component	cellular_component	2	1.54911e-24	MGG_10394	hypothetical protein	0.906326	1.14137	1.17731	3.11414	3.1967	2.8489	0.352086	-1.506	down
GO:0005575	cellular_component	cellular_component	2	1.54911e-24	MGG_10402	hypothetical protein	1.28373	0.792923	1.00779	5.20427	5.29525	3.44246	0.221234	-2.17635	down
GO:0005575	cellular_component	cellular_component	2	1.54911e-24	MGG_10408	FAD binding domain-containing protein	16.9828	16.546	8.60524	33.8446	30.9452	32.812	0.431694	-1.21192	down
GO:0005575	cellular_component	cellular_component	2	1.54911e-24	MGG_10409	hypothetical protein	0.179296	0.114183	1.01704	0.878973	1.23576	0.975879	0.424033	-1.23775	down
GO:0005575	cellular_component	cellular_component	2	1.54911e-24	MGG_10425	hypothetical protein	2.95166	1.94406	1.95803	11.7142	8.52464	8.67831	0.237013	-2.07696	down
GO:0005575	cellular_component	cellular_component	2	1.54911e-24	MGG_10431	hypothetical protein	2.20744	1.59915	3.81666	7.6075	5.97768	5.87289	0.391778	-1.35189	down
GO:0005575	cellular_component	cellular_component	2	1.54911e-24	MGG_10460	hypothetical protein	9.66749	8.76669	14.3572	2.57649	2.4897	3.46745	3.84261	1.94208	up
GO:0005575	cellular_component	cellular_component	2	1.54911e-24	MGG_10473	CFEM domain-containing protein	0.0001	0.141803	0.139741	1.11562	0.760787	0.76208	0.106744	-3.22777	down
GO:0005575	cellular_component	cellular_component	2	1.54911e-24	MGG_10474	hypothetical protein	0.625754	0.465468	0.291073	0.824164	0.955548	1.10434	0.479289	-1.06103	down
GO:0005575	cellular_component	cellular_component	2	1.54911e-24	MGG_10477	hypothetical protein	3.40978	4.13945	2.5824	1.46871	0.9445	2.60032	2.02086	1.01497	up
GO:0005575	cellular_component	cellular_component	2	1.54911e-24	MGG_10486	hypothetical protein	19.1989	21.8688	25.9583	10.1571	8.14729	12.1471	2.20107	1.13821	up
GO:0005575	cellular_component	cellular_component	2	1.54911e-24	MGG_10497	bli-3	283.509	344.72	422.223	106.431	108.144	135.143	3.0037	1.58674	up
GO:0005575	cellular_component	cellular_component	2	1.54911e-24	MGG_10514	WSC domain-containing protein	6.22507	6.6685	8.29154	29.985	30.2698	16.6012	0.275647	-1.85911	down
GO:0005575	cellular_component	cellular_component	2	1.54911e-24	MGG_10516	hypothetical protein	0.191435	0.25332	0.385282	0.840566	0.73445	0.707203	0.363697	-1.45919	down
GO:0005575	cellular_component	cellular_component	2	1.54911e-24	MGG_10549	hypothetical protein	6.02345	4.25862	9.41748	1.29353	3.26371	2.66142	2.72898	1.44836	up
GO:0005575	cellular_component	cellular_component	2	1.54911e-24	MGG_10558	hypothetical protein	0.0001	0.0001	0.0001	0.505642	0.817594	0.802736	0.000141112	-12.7909	down
GO:0005575	cellular_component	cellular_component	2	1.54911e-24	MGG_10585	monooxygenase	13.1293	9.26612	9.21904	23.2485	22.9081	20.2063	0.476388	-1.06979	down
GO:0005575	cellular_component	cellular_component	2	1.54911e-24	MGG_10593	hypothetical protein	5.27354	4.54461	5.032	2.00751	1.95152	2.39088	2.33864	1.22567	up
GO:0005575	cellular_component	cellular_component	2	1.54911e-24	MGG_10601	hypothetical protein	4.18135	4.46362	4.56654	0.78314	0.854097	1.6327	4.04029	2.01446	up
GO:0005575	cellular_component	cellular_component	2	1.54911e-24	MGG_10613	retinol dehydrogenase 11	2.51969	2.80688	2.96856	9.28404	11.1063	7.5503	0.296885	-1.75203	down
GO:0005575	cellular_component	cellular_component	2	1.54911e-24	MGG_10659	hypothetical protein	25.3188	25.3697	22.6044	10.2665	10.2309	15.5328	2.0342	1.02446	up
GO:0005575	cellular_component	cellular_component	2	1.54911e-24	MGG_10661	hypothetical protein	2.26241	2.3632	4.95749	11.2192	11.9885	7.43961	0.312689	-1.6772	down
GO:0005575	cellular_component	cellular_component	2	1.54911e-24	MGG_10747	hypothetical protein	0.264851	0.199435	0.769552	1.23389	1.62333	1.57793	0.278195	-1.84583	down
GO:0005575	cellular_component	cellular_component	2	1.54911e-24	MGG_10750	oligopeptide transporter 2	87.5914	82.7035	41.3835	160.565	170.896	161.683	0.429244	-1.22013	down
GO:0005575	cellular_component	cellular_component	2	1.54911e-24	MGG_10764	hypothetical protein	0.538783	0.347631	0.794399	8.46745	10.5391	10.5633	0.0568421	-4.1369	down
GO:0005575	cellular_component	cellular_component	2	1.54911e-24	MGG_10772	hypothetical protein	0.19642	0.604366	0.399345	1.20062	1.92541	2.18369	0.226025	-2.14545	down
GO:0005575	cellular_component	cellular_component	2	1.54911e-24	MGG_10785	meiotic chromosome segregation protein	7.36165	6.8287	8.36334	15.7059	15.9634	16.6878	0.466398	-1.10037	down
GO:0005575	cellular_component	cellular_component	2	1.54911e-24	MGG_10803	hypothetical protein	3.06249	2.80522	1.61669	4.90988	4.86854	5.21701	0.499112	-1.00257	down
GO:0005575	cellular_component	cellular_component	2	1.54911e-24	MGG_10869	hypothetical protein	1.12578	0.844606	2.19695	8.04713	7.72774	4.12394	0.209426	-2.25548	down
GO:0005575	cellular_component	cellular_component	2	1.54911e-24	MGG_10887	hypothetical protein	90.0968	97.5338	145.233	0.073972	0.452024	0.258709	424.19	8.72857	up
GO:0005575	cellular_component	cellular_component	2	1.54911e-24	MGG_10912	mycocerosic acid synthase	0.127507	0.107314	0.542278	0.873017	0.724188	1.36302	0.262514	-1.92954	down
GO:0005575	cellular_component	cellular_component	2	1.54911e-24	MGG_10913	retinol dehydrogenase 12	0.757946	0.934	0.850078	3.63876	2.25604	1.61406	0.338537	-1.56262	down
GO:0005575	cellular_component	cellular_component	2	1.54911e-24	MGG_11030	hypothetical protein	2.2508	2.76155	5.03725	0.0001	0.0001	0.0001	33498.7	15.0318	up
GO:0005575	cellular_component	cellular_component	2	1.54911e-24	MGG_11285	hypothetical protein	21.0224	24.8061	24.5665	12.2388	10.1053	12.5788	2.01573	1.0113	up
GO:0005575	cellular_component	cellular_component	2	1.54911e-24	MGG_11370	hypothetical protein	2.35621	1.90897	9.562	10.9278	10.3251	8.71992	0.461324	-1.11615	down
GO:0005575	cellular_component	cellular_component	2	1.54911e-24	MGG_11463	hypothetical protein	72.6082	79.0143	69.2967	17.6884	17.2217	24.723	3.70464	1.88933	up
GO:0005575	cellular_component	cellular_component	2	1.54911e-24	MGG_11468	metalloreductase Fre8	8.16588	10.4545	26.7963	35.8484	32.1434	28.6384	0.470005	-1.08925	down
GO:0005575	cellular_component	cellular_component	2	1.54911e-24	MGG_11486	hypothetical protein	4.68894	4.32089	3.93426	10.5602	8.47332	9.00039	0.46173	-1.11488	down
GO:0005575	cellular_component	cellular_component	2	1.54911e-24	MGG_11610	hypothetical protein	71.2195	69.4268	43.5067	13.3394	11.9016	20.4009	4.03473	2.01247	up
GO:0005575	cellular_component	cellular_component	2	1.54911e-24	MGG_11613	alkaline phosphatase D	4.85397	4.98448	0.967257	0.546016	0.514485	0.444801	7.17843	2.84367	up
GO:0005575	cellular_component	cellular_component	2	1.54911e-24	MGG_11667	hypothetical protein	57.1105	54.3676	104.227	179.797	168.842	118.681	0.46158	-1.11535	down
GO:0005575	cellular_component	cellular_component	2	1.54911e-24	MGG_11813	hypothetical protein	134.856	172.362	189.918	54.3385	41.2891	39.27	3.68528	1.88178	up
GO:0005575	cellular_component	cellular_component	2	1.54911e-24	MGG_11859	hypothetical protein	9.34623	12.2881	14.0693	3.13131	2.25282	4.11886	3.7571	1.90962	up
GO:0005575	cellular_component	cellular_component	2	1.54911e-24	MGG_12043	hypothetical protein	21.3224	15.554	7.91893	106.56	155.646	117.957	0.117832	-3.0852	down
GO:0005575	cellular_component	cellular_component	2	1.54911e-24	MGG_12068	hypothetical protein	0.363611	0.708588	1.08422	5.23676	3.65863	1.97155	0.198438	-2.33324	down
GO:0005575	cellular_component	cellular_component	2	1.54911e-24	MGG_12091	hypothetical protein	1.78914	2.03148	7.44049	1.45764	0.948487	0.693381	3.63319	1.86124	up
GO:0005575	cellular_component	cellular_component	2	1.54911e-24	MGG_12230	hypothetical protein	169.381	181.837	131.713	45.3106	55.9914	50.1917	3.1878	1.67256	up
GO:0005575	cellular_component	cellular_component	2	1.54911e-24	MGG_12316	hypothetical protein	632.326	596.125	440.942	213.464	213.652	295.917	2.30887	1.20719	up
GO:0005575	cellular_component	cellular_component	2	1.54911e-24	MGG_12471	hypothetical protein	4.46561	5.43391	10.1407	19.0135	14.8403	11.599	0.440901	-1.18147	down
GO:0005575	cellular_component	cellular_component	2	1.54911e-24	MGG_12476	hypothetical protein	5.88911	4.92329	4.06083	0.236216	0.318727	0.413427	15.359	3.94102	up
GO:0005575	cellular_component	cellular_component	2	1.54911e-24	MGG_12496	cytochrome P450 52A2	2.41834	2.89818	12.3831	16.6891	17.1284	10.9081	0.395738	-1.33738	down
GO:0005575	cellular_component	cellular_component	2	1.54911e-24	MGG_12546	hypothetical protein	112.988	107.275	264.678	386.473	389.563	400.988	0.412007	-1.27926	down
GO:0005575	cellular_component	cellular_component	2	1.54911e-24	MGG_12569	hypothetical protein	69.4225	62.71	74.9705	153.241	164.344	121.304	0.47188	-1.08351	down
GO:0005575	cellular_component	cellular_component	2	1.54911e-24	MGG_12722	hypothetical protein	1.83935	2.3113	4.27871	12.4442	11.3391	7.75107	0.267307	-1.90343	down
GO:0005575	cellular_component	cellular_component	2	1.54911e-24	MGG_12728	hypothetical protein	2.43242	1.54414	1.57344	4.4225	4.36458	2.67338	0.484274	-1.04611	down
GO:0005575	cellular_component	cellular_component	2	1.54911e-24	MGG_12939	hypothetical protein	0.690578	1.01122	1.38283	1.47768	2.55512	2.21781	0.493491	-1.0189	down
GO:0005575	cellular_component	cellular_component	2	1.54911e-24	MGG_12942	hypothetical protein	29.1615	29.0517	86.666	9.04008	7.77804	14.6784	4.59984	2.20158	up
GO:0005575	cellular_component	cellular_component	2	1.54911e-24	MGG_13026	hypothetical protein	12.3564	14.3404	18.8088	40.8413	34.5825	26.3461	0.447142	-1.1612	down
GO:0005575	cellular_component	cellular_component	2	1.54911e-24	MGG_13101	hypothetical protein	7.00148	7.33497	13.3018	3.94331	4.99378	3.11486	2.29326	1.1974	up
GO:0005575	cellular_component	cellular_component	2	1.54911e-24	MGG_13177	hypothetical protein	206.977	207.981	162.847	456.366	435.038	318.819	0.477438	-1.06662	down
GO:0005575	cellular_component	cellular_component	2	1.54911e-24	MGG_13230	oxidoreductase	11.6452	11.8644	11.7137	5.51662	5.32525	4.04467	2.36612	1.24252	up
GO:0005575	cellular_component	cellular_component	2	1.54911e-24	MGG_13256	hypothetical protein	0.519847	0.513967	0.466515	2.74517	2.50725	1.45149	0.223799	-2.15972	down
GO:0005575	cellular_component	cellular_component	2	1.54911e-24	MGG_13275	hypothetical protein	0.584676	0.59599	2.18907	2.31236	2.93421	2.11268	0.457892	-1.12692	down
GO:0005575	cellular_component	cellular_component	2	1.54911e-24	MGG_13276	hypothetical protein	1.83344	1.11341	2.37045	6.79113	4.93905	3.14891	0.357367	-1.48452	down
GO:0005575	cellular_component	cellular_component	2	1.54911e-24	MGG_13277	hypothetical protein	0.460454	0.491508	0.648976	1.03599	1.25998	1.2948	0.445849	-1.16537	down
GO:0005575	cellular_component	cellular_component	2	1.54911e-24	MGG_13448	hypothetical protein	43.1204	39.1471	28.8316	11.3791	14.1408	21.9643	2.33971	1.22633	up
GO:0005575	cellular_component	cellular_component	2	1.54911e-24	MGG_13518	sorbose reductase SOU1	21.3651	22.2657	23.7328	8.94141	9.56677	10.7359	2.3035	1.20383	up
GO:0005575	cellular_component	cellular_component	2	1.54911e-24	MGG_13557	hypothetical protein	0.701195	1.37677	2.24129	3.70224	3.79463	2.64111	0.426046	-1.23092	down
GO:0005575	cellular_component	cellular_component	2	1.54911e-24	MGG_13619	hypothetical protein	1.22677	1.82938	3.76226	11.894	11.955	4.61859	0.239515	-2.06181	down
GO:0005575	cellular_component	cellular_component	2	1.54911e-24	MGG_13711	hypothetical protein	0.399394	0.281082	1.5257	2.36505	4.25342	1.40521	0.274958	-1.86272	down
GO:0005575	cellular_component	cellular_component	2	1.54911e-24	MGG_13716	hypothetical protein	201.772	170.026	118.949	51.5062	61.9905	92.7838	2.37903	1.25037	up
GO:0005575	cellular_component	cellular_component	2	1.54911e-24	MGG_13742	hypothetical protein	0.902303	1.67277	3.56453	15.1052	14.3166	6.27555	0.17199	-2.5396	down
GO:0005575	cellular_component	cellular_component	2	1.54911e-24	MGG_13743	MIPC synthase	17.1467	16.4905	30.304	0.0001	0.0001	0.032511	1954.73	10.9328	up
GO:0005575	cellular_component	cellular_component	2	1.54911e-24	MGG_13766	hypothetical protein	1.79487	1.70657	1.53033	0.578581	0.728598	0.826875	2.35785	1.23747	up
GO:0005575	cellular_component	cellular_component	2	1.54911e-24	MGG_13871	hypothetical protein	12.8266	15.1352	4.69916	23.9072	19.8202	26.2535	0.466713	-1.09939	down
GO:0005575	cellular_component	cellular_component	2	1.54911e-24	MGG_13923	hypothetical protein	0.131475	0.300163	0.824739	2.30429	2.24728	1.51916	0.206956	-2.2726	down
GO:0005575	cellular_component	cellular_component	2	1.54911e-24	MGG_13946	hypothetical protein	0.764755	1.36673	1.72191	0.602556	0.54802	0.669401	2.11728	1.08221	up
GO:0005575	cellular_component	cellular_component	2	1.54911e-24	MGG_13953	hypothetical protein	0.158534	0.262561	0.125656	1.55693	1.43985	0.565794	0.153471	-2.70396	down
GO:0005575	cellular_component	cellular_component	2	1.54911e-24	MGG_13971	hypothetical protein	9.22747	8.23192	13.3122	39.5367	35.9934	32.5306	0.284762	-1.81217	down
GO:0005575	cellular_component	cellular_component	2	1.54911e-24	MGG_13993	hypothetical protein	38.9359	35.588	28.3068	153.055	159.669	136.273	0.229023	-2.12644	down
GO:0005575	cellular_component	cellular_component	2	1.54911e-24	MGG_14045	hypothetical protein	71.0329	73.5442	91.1151	9.66281	9.73086	15.9564	6.66737	2.73712	up
GO:0005575	cellular_component	cellular_component	2	1.54911e-24	MGG_14053	hypothetical protein	49.4893	44.3085	6.23116	159.106	177.83	115.89	0.220899	-2.17854	down
GO:0005575	cellular_component	cellular_component	2	1.54911e-24	MGG_14068	FAD dependent oxidoreductase	18.6666	24.3327	20.8862	6.06741	4.54477	5.29607	4.01587	2.00571	up
GO:0005575	cellular_component	cellular_component	2	1.54911e-24	MGG_14150	hypothetical protein	22.5755	24.6439	38.0244	66.9274	62.6621	43.9115	0.491316	-1.02528	down
GO:0005575	cellular_component	cellular_component	2	1.54911e-24	MGG_14232	nitrate reductase 1	58.2957	63.3497	84.2966	14.7598	15.3626	40.893	2.89996	1.53603	up
GO:0005575	cellular_component	cellular_component	2	1.54911e-24	MGG_14340	hypothetical protein	135.111	121.063	93.8522	493.094	477.931	284.254	0.278844	-1.84247	down
GO:0005575	cellular_component	cellular_component	2	1.54911e-24	MGG_14575	hypothetical protein	22.8614	22.211	21.074	10.526	11.2903	11.1068	2.00912	1.00656	up
GO:0005575	cellular_component	cellular_component	2	1.54911e-24	MGG_14588	mitochondrial chaperone bcs1	0.309446	0.481149	0.868685	1.11194	1.96377	1.00104	0.40701	-1.29686	down
GO:0005575	cellular_component	cellular_component	2	1.54911e-24	MGG_14718	hypothetical protein	84.7269	82.0617	55.6731	11.2976	15.9632	27.5725	4.05706	2.02044	up
GO:0005575	cellular_component	cellular_component	2	1.54911e-24	MGG_14719	hypothetical protein	108.12	115.279	88.2746	23.5887	22.2856	36.305	3.7926	1.92319	up
GO:0005575	cellular_component	cellular_component	2	1.54911e-24	MGG_14943	lovastatin nonaketide synthase	0.392468	0.376536	0.210454	1.45116	1.23213	1.00437	0.265604	-1.91265	down
GO:0005575	cellular_component	cellular_component	2	1.54911e-24	MGG_14944	hypothetical protein	0.0001	0.051714	0.09834	3.22213	3.09466	1.77937	0.0185463	-5.75272	down
GO:0005575	cellular_component	cellular_component	2	1.54911e-24	MGG_15019	peroxisomal copper amine oxidase	2.91923	3.08613	4.05367	8.01426	8.00629	6.29656	0.450732	-1.14966	down
GO:0005575	cellular_component	cellular_component	2	1.54911e-24	MGG_15108	hypothetical protein	2.049	1.98752	7.96168	11.3849	11.4365	9.15194	0.375257	-1.41405	down
GO:0005575	cellular_component	cellular_component	2	1.54911e-24	MGG_15150	hypothetical protein	41.2094	41.4636	48.5784	96.4066	101.668	94.5145	0.448586	-1.15654	down
GO:0005575	cellular_component	cellular_component	2	1.54911e-24	MGG_15152	hypothetical protein	0.319962	0.321723	0.493496	1.45065	1.744	0.748085	0.287918	-1.79627	down
GO:0005575	cellular_component	cellular_component	2	1.54911e-24	MGG_15188	hypothetical protein	1.90691	1.6213	6.53656	5.33623	6.05707	10.3775	0.462306	-1.11308	down
GO:0005575	cellular_component	cellular_component	2	1.54911e-24	MGG_15337	zygote-specific protein	10.315	10.9372	22.5935	39.9179	39.8771	44.0493	0.354039	-1.49802	down
GO:0005575	cellular_component	cellular_component	2	1.54911e-24	MGG_15340	hypothetical protein	0.499976	0.58909	0.481228	2.02093	1.41186	1.1094	0.345713	-1.53235	down
GO:0005575	cellular_component	cellular_component	2	1.54911e-24	MGG_15353	hypothetical protein	24.1502	19.5504	21.8558	47.6554	44.6261	38.9378	0.499593	-1.00117	down
GO:0005575	cellular_component	cellular_component	2	1.54911e-24	MGG_15354	hypothetical protein	19.4076	18.0983	17.248	41.8465	36.4354	38.2892	0.469704	-1.09017	down
GO:0005575	cellular_component	cellular_component	2	1.54911e-24	MGG_15359	hypothetical protein	0.445255	0.387272	0.326666	1.30652	1.58781	0.595008	0.33221	-1.58983	down
GO:0005575	cellular_component	cellular_component	2	1.54911e-24	MGG_15497	hypothetical protein	0.407066	0.649431	2.0194	6.97846	8.48065	5.70445	0.145339	-2.7825	down
GO:0005575	cellular_component	cellular_component	2	1.54911e-24	MGG_15617	hypothetical protein	1.54332	1.5032	2.0021	8.22318	6.94234	5.27565	0.246983	-2.01752	down
GO:0005575	cellular_component	cellular_component	2	1.54911e-24	MGG_15625	hypothetical protein	0.365795	1.12244	5.00947	7.2641	10.9218	1.71483	0.326505	-1.61482	down
GO:0005575	cellular_component	cellular_component	2	1.54911e-24	MGG_15689	hypothetical protein	1.24368	1.42633	2.46561	4.75171	4.97063	2.11016	0.434027	-1.20414	down
GO:0005575	cellular_component	cellular_component	2	1.54911e-24	MGG_15695	hypothetical protein	1.25419	1.59744	2.29688	2.71167	4.28854	4.62731	0.442786	-1.17532	down
GO:0005575	cellular_component	cellular_component	2	1.54911e-24	MGG_15731	hypothetical protein	15.0135	15.2336	33.1953	39.527	45.2018	42.5488	0.498457	-1.00446	down
GO:0005575	cellular_component	cellular_component	2	1.54911e-24	MGG_15856	hypothetical protein	0.465351	1.11639	0.990403	4.68529	4.86966	3.50396	0.196964	-2.34399	down
GO:0005575	cellular_component	cellular_component	2	1.54911e-24	MGG_15887	hypothetical protein	11.221	9.74664	7.03293	2.98803	3.20276	4.93611	2.51648	1.33141	up
GO:0005575	cellular_component	cellular_component	2	1.54911e-24	MGG_15938	hypothetical protein	1.93962	1.8768	1.40383	7.58905	5.49208	3.23498	0.319945	-1.64411	down
GO:0005575	cellular_component	cellular_component	2	1.54911e-24	MGG_15976	hypothetical protein	0.065468	0.17311	0.33961	1.02777	1.23446	0.710555	0.194493	-2.36221	down
GO:0005575	cellular_component	cellular_component	2	1.54911e-24	MGG_15983	hypothetical protein	2.67362	2.68071	1.88772	11.8992	13.7106	6.2792	0.227102	-2.13859	down
GO:0005575	cellular_component	cellular_component	2	1.54911e-24	MGG_15993	hypothetical protein	702.718	778.349	461.286	202.181	215.986	326.056	2.60991	1.384	up
GO:0005575	cellular_component	cellular_component	2	1.54911e-24	MGG_15997	hypothetical protein	16.0835	18.2304	52.0587	71.4793	74.6524	59.3954	0.42025	-1.25068	down
GO:0005575	cellular_component	cellular_component	2	1.54911e-24	MGG_16028	hypothetical protein	65.7026	63.9239	46.7629	12.6713	16.1246	45.253	2.38206	1.25221	up
GO:0005575	cellular_component	cellular_component	2	1.54911e-24	MGG_16061	hypothetical protein	238.312	229.254	144.175	423.944	447.17	538.913	0.433851	-1.20473	down
GO:0005575	cellular_component	cellular_component	2	1.54911e-24	MGG_16331	hypothetical protein	3.12706	3.18982	4.8159	1.24173	1.13813	1.48668	2.87927	1.5257	up
GO:0005575	cellular_component	cellular_component	2	1.54911e-24	MGG_16339	hypothetical protein	1.00721	0.963535	0.91574	8.90566	12.9488	3.94554	0.111879	-3.15999	down
GO:0005575	cellular_component	cellular_component	2	1.54911e-24	MGG_16377	hypothetical protein	5.93483	5.41855	4.87785	12.9838	11.8933	12.0738	0.439266	-1.18683	down
GO:0005575	cellular_component	cellular_component	2	1.54911e-24	MGG_16432	hypothetical protein	4.98519	4.90632	5.90101	14.5654	12.4854	10.5827	0.41964	-1.25278	down
GO:0005575	cellular_component	cellular_component	2	1.54911e-24	MGG_16456	hypothetical protein	4.34634	3.98881	7.99568	2.65877	1.78983	3.37029	2.08864	1.06256	up
GO:0005575	cellular_component	cellular_component	2	1.54911e-24	MGG_16535	pol polyprotein	2.33661	2.06216	2.90957	7.89321	5.71149	6.17369	0.369512	-1.43631	down
GO:0005575	cellular_component	cellular_component	2	1.54911e-24	MGG_16603	hypothetical protein	4.23382	4.86819	3.23987	0.292743	0.058944	1.74995	5.87252	2.55398	up
GO:0005575	cellular_component	cellular_component	2	1.54911e-24	MGG_16609	hypothetical protein	0.835656	0.738287	1.36863	12.2792	10.4192	2.6199	0.116223	-3.10503	down
GO:0005575	cellular_component	cellular_component	2	1.54911e-24	MGG_16611	hypothetical protein	13.0258	16.3149	13.0199	1.13831	1.4503	1.59718	10.1201	3.33915	up
GO:0005575	cellular_component	cellular_component	2	1.54911e-24	MGG_16648	hypothetical protein	0.868853	0.96652	2.21243	3.16762	2.93732	3.27898	0.431355	-1.21305	down
GO:0005575	cellular_component	cellular_component	2	1.54911e-24	MGG_16714	hypothetical protein	520.368	493.625	444.188	1099.58	1152.41	946.332	0.45592	-1.13315	down
GO:0005575	cellular_component	cellular_component	2	1.54911e-24	MGG_16804	hypothetical protein	0.316766	0.911856	0.900119	1.02831	1.71973	1.73776	0.474551	-1.07537	down
GO:0005575	cellular_component	cellular_component	2	1.54911e-24	MGG_16947	hypothetical protein	6.27608	11.0375	10.5682	0.137146	0.0001	0.0001	203.004	7.66536	up
GO:0005575	cellular_component	cellular_component	2	1.54911e-24	MGG_16964	hypothetical protein	0.865256	0.421904	0.552734	1.59518	2.77698	0.971524	0.344312	-1.53821	down
GO:0005575	cellular_component	cellular_component	2	1.54911e-24	MGG_16971	hypothetical protein	0.279972	0.396386	0.685003	1.24974	0.840722	0.990652	0.441841	-1.1784	down
GO:0005575	cellular_component	cellular_component	2	1.54911e-24	MGG_16978	hypothetical protein	0.580354	0.675708	0.691435	1.47599	1.72683	0.7918	0.48753	-1.03644	down
GO:0005575	cellular_component	cellular_component	2	1.54911e-24	MGG_17024	hypothetical protein	0.383895	0.472686	0.63304	2.87013	2.95045	1.63424	0.19982	-2.32323	down
GO:0005575	cellular_component	cellular_component	2	1.54911e-24	MGG_17082	hypothetical protein	0.826441	0.31485	2.16274	3.07429	3.5598	1.32079	0.415346	-1.26761	down
GO:0005575	cellular_component	cellular_component	2	1.54911e-24	MGG_17266	hypothetical protein	15.3957	17.5531	33.9519	77.3585	84.8494	35.1409	0.338997	-1.56066	down
GO:0005575	cellular_component	cellular_component	2	1.54911e-24	MGG_17279	hypothetical protein	0.772523	0.739066	2.01582	5.43114	5.47079	2.10893	0.271113	-1.88303	down
GO:0005575	cellular_component	cellular_component	2	1.54911e-24	MGG_17294	hypothetical protein	0.0001	0.157912	0.117652	0.757781	0.514767	0.816644	0.131948	-2.92196	down
GO:0005575	cellular_component	cellular_component	2	1.54911e-24	MGG_17303	hypothetical protein	1.08624	1.07305	6.10897	30.6578	35.6052	11.2047	0.106732	-3.22794	down
GO:0005575	cellular_component	cellular_component	2	1.54911e-24	MGG_17324	hypothetical protein	62.1536	60.9887	81.4341	196.553	169.042	162.125	0.387661	-1.36713	down
GO:0005575	cellular_component	cellular_component	2	1.54911e-24	MGG_17372	hypothetical protein	155.845	171.566	398.288	563.147	565.289	419.295	0.468879	-1.09271	down
GO:0005575	cellular_component	cellular_component	2	1.54911e-24	MGG_17612	hypothetical protein, variant 1	2.36306	37.0833	4.34972	2.98292	1.14897	1.26375	8.11693	3.02093	up
GO:0005575	cellular_component	cellular_component	2	1.54911e-24	MGG_17627	hypothetical protein	1.35611	1.02948	2.23624	4.73166	5.14795	3.68293	0.340779	-1.55309	down
GO:0005575	cellular_component	cellular_component	2	1.54911e-24	MGG_17647	hypothetical protein	4.52035	0.575658	0.922412	51.7422	2.3581	3.06276	0.105285	-3.24763	down
GO:0005575	cellular_component	cellular_component	2	1.54911e-24	MGG_17655	hypothetical protein	13.5134	16.8713	26.3887	3.87567	7.58809	0.0001	4.95239	2.30812	up
GO:0005575	cellular_component	cellular_component	2	1.54911e-24	MGG_17658	hypothetical protein	0.853557	0.769524	2.87645	4.03304	3.97257	3.71687	0.383837	-1.38143	down
GO:0005575	cellular_component	cellular_component	2	1.54911e-24	MGG_17744	hypothetical protein	0.270933	0.639355	1.01862	3.82123	3.02818	2.1166	0.215135	-2.21668	down
GO:0005575	cellular_component	cellular_component	2	1.54911e-24	MGG_17745	hypothetical protein	1.59677	1.34785	1.62649	7.05126	6.72085	5.59008	0.236085	-2.08262	down
GO:0005575	cellular_component	cellular_component	2	1.54911e-24	MGG_17746	hypothetical protein	1.46279	1.31287	0.229817	2.55676	2.92409	2.58712	0.372519	-1.42461	down
GO:0005575	cellular_component	cellular_component	2	1.54911e-24	MGG_17761	hypothetical protein	1.94531	1.55028	0.141818	7.33946	9.28584	6.42854	0.157779	-2.66402	down
GO:0005575	cellular_component	cellular_component	2	1.54911e-24	MGG_17792	hypothetical protein	2202.22	2032.21	2030.63	208.887	238.777	603.026	5.96281	2.57599	up
GO:0005575	cellular_component	cellular_component	2	1.54911e-24	MGG_17864	glycosyl hydrolase family 88	27.6383	25.7534	36.1811	80.0216	81.458	64.9949	0.395509	-1.33822	down
GO:0005575	cellular_component	cellular_component	2	1.54911e-24	MGG_17865	hypothetical protein	114.722	118.519	114.897	483.83	441.826	259.997	0.293626	-1.76795	down
GO:0005575	cellular_component	cellular_component	2	1.54911e-24	MGG_17882	hypothetical protein	0.763242	1.18058	1.27266	17.333	12.4578	5.16621	0.0920127	-3.44202	down
GO:0005575	cellular_component	cellular_component	2	1.54911e-24	MGG_17933	hypothetical protein	6.92576	7.6501	23.4169	32.7453	36.1665	9.47429	0.484688	-1.04487	down
GO:0005575	cellular_component	cellular_component	2	1.54911e-24	MGG_17984	hypothetical protein	0.195314	0.683659	1.3581	1.99276	2.32103	1.90912	0.35949	-1.47597	down
GO:0005575	cellular_component	cellular_component	2	1.54911e-24	MGG_17995	hypothetical protein	0.922177	1.55961	1.53183	3.27519	3.47157	1.91882	0.463167	-1.1104	down
GO:0005575	cellular_component	cellular_component	2	1.54911e-24	MGG_18035	hypothetical protein	1.20812	1.18356	0.5113	5.53723	3.84083	1.87852	0.257892	-1.95516	down
GO:0005575	cellular_component	cellular_component	2	1.54911e-24	MGG_18055	hypothetical protein	2.9073	2.86757	6.17108	15.156	11.9044	10.0641	0.321781	-1.63585	down
GO:0003674	molecular_function	molecular_function	2	1.66753e-08	MGG_00083	hypothetical protein	0.444829	0.622916	1.31275	5.40192	6.01681	3.93251	0.155068	-2.68902	down
GO:0003674	molecular_function	molecular_function	2	1.66753e-08	MGG_00160	hypothetical protein	1.74694	1.50013	6.12117	8.0133	7.68695	6.34007	0.42505	-1.2343	down
GO:0003674	molecular_function	molecular_function	2	1.66753e-08	MGG_00163	hypothetical protein	13.2929	12.7207	11.597	5.40181	4.67508	6.62698	2.25161	1.17096	up
GO:0003674	molecular_function	molecular_function	2	1.66753e-08	MGG_00194	hypothetical protein	137.825	136.21	117.512	49.4662	41.792	43.1555	2.913	1.54251	up
GO:0003674	molecular_function	molecular_function	2	1.66753e-08	MGG_00195	clock-controlled-9 protein	282.837	281.448	170.795	100.002	100.58	163.638	2.01823	1.01309	up
GO:0003674	molecular_function	molecular_function	2	1.66753e-08	MGG_00230	hypothetical protein	0.213334	0.322305	0.767388	15.1789	15.2488	2.73077	0.0392969	-4.66944	down
GO:0003674	molecular_function	molecular_function	2	1.66753e-08	MGG_00245	hypothetical protein	21.7534	17.8186	13.3657	5.79597	6.19035	10.3855	2.36627	1.24261	up
GO:0003674	molecular_function	molecular_function	2	1.66753e-08	MGG_00258	hypothetical protein	2.59533	3.24125	2.65384	8.9122	8.22931	8.05237	0.337003	-1.56917	down
GO:0003674	molecular_function	molecular_function	2	1.66753e-08	MGG_00272	hypothetical protein	298.283	298.18	276.423	123.683	128.979	144.987	2.19511	1.1343	up
GO:0003674	molecular_function	molecular_function	2	1.66753e-08	MGG_00273	hypothetical protein	202.583	243.287	246.923	66.8825	65.7726	97.6682	3.00791	1.58876	up
GO:0003674	molecular_function	molecular_function	2	1.66753e-08	MGG_00298	hypothetical protein	1.68354	2.61244	2.3351	6.24205	5.68729	4.18383	0.411532	-1.28092	down
GO:0003674	molecular_function	molecular_function	2	1.66753e-08	MGG_00300	ent-kaurene oxidase	1.27389	1.42851	2.10068	4.75424	6.21983	3.66174	0.328174	-1.60747	down
GO:0003674	molecular_function	molecular_function	2	1.66753e-08	MGG_00339	hypothetical protein	5.86941	6.05825	18.4649	25.5469	24.0422	19.5456	0.439614	-1.18569	down
GO:0003674	molecular_function	molecular_function	2	1.66753e-08	MGG_00389	hypothetical protein	5.4943	5.76193	9.58977	22.9605	18.2147	13.5948	0.380609	-1.39362	down
GO:0003674	molecular_function	molecular_function	2	1.66753e-08	MGG_00401	secreted protein	0.211894	0.355708	0.16169	3.22725	4.09526	1.29646	0.0846147	-3.56295	down
GO:0003674	molecular_function	molecular_function	2	1.66753e-08	MGG_00561	hypothetical protein	1.81359	2.93127	3.05682	1.20123	1.26699	1.24192	2.1028	1.07231	up
GO:0003674	molecular_function	molecular_function	2	1.66753e-08	MGG_00563	hypothetical protein	0.501227	0.25383	1.18657	8.9362	8.15102	3.27142	0.0953712	-3.3903	down
GO:0003674	molecular_function	molecular_function	2	1.66753e-08	MGG_00579	hypothetical protein	0.304051	0.300416	0.739179	0.640501	0.940551	1.12166	0.497147	-1.00825	down
GO:0003674	molecular_function	molecular_function	2	1.66753e-08	MGG_00631	hypothetical protein	20.2107	19.5129	21.4142	6.03606	6.52948	9.78753	2.7351	1.45159	up
GO:0003674	molecular_function	molecular_function	2	1.66753e-08	MGG_00669	hypothetical protein	7.66732	8.58026	6.2687	3.253	2.88882	4.55823	2.10431	1.07335	up
GO:0003674	molecular_function	molecular_function	2	1.66753e-08	MGG_00741	hypothetical protein	10.9991	12.3471	19.1975	36.7614	33.7718	34.362	0.405583	-1.30193	down
GO:0003674	molecular_function	molecular_function	2	1.66753e-08	MGG_00829	alpha/beta hydrolase	2.30471	1.562	2.72981	19.2721	15.7116	11.3793	0.14228	-2.8132	down
GO:0003674	molecular_function	molecular_function	2	1.66753e-08	MGG_00830	hypothetical protein	68.603	65.7026	92.1159	180.634	159.327	120.313	0.491927	-1.02348	down
GO:0003674	molecular_function	molecular_function	2	1.66753e-08	MGG_00835	flotillin domain-containing protein	5.16921	4.27901	6.90249	31.325	28.853	18.4669	0.207906	-2.266	down
GO:0003674	molecular_function	molecular_function	2	1.66753e-08	MGG_00962	hypothetical protein	75.2927	93.9691	97.1582	12.3823	9.51132	18.0041	6.67757	2.73932	up
GO:0003674	molecular_function	molecular_function	2	1.66753e-08	MGG_01025	hypothetical protein	1.7652	0.946288	1.5554	0.749705	0.384542	0.699308	2.32711	1.21854	up
GO:0003674	molecular_function	molecular_function	2	1.66753e-08	MGG_01145	hypothetical protein	1.3391	1.57346	4.17915	8.44957	9.02361	4.03831	0.329671	-1.6009	down
GO:0003674	molecular_function	molecular_function	2	1.66753e-08	MGG_01398	hypothetical protein	0.475365	0.146038	1.08121	2.50477	2.41602	1.67643	0.258081	-1.95411	down
GO:0003674	molecular_function	molecular_function	2	1.66753e-08	MGG_01420	hypothetical protein	1.22476	1.51943	1.70975	4.79468	4.40082	3.8153	0.342326	-1.54656	down
GO:0003674	molecular_function	molecular_function	2	1.66753e-08	MGG_01544	hypothetical protein	6.99594	6.82361	10.3278	3.34603	3.12611	3.15839	2.50738	1.32618	up
GO:0003674	molecular_function	molecular_function	2	1.66753e-08	MGG_01701	hypothetical protein	1.31364	1.59443	4.80371	7.22189	7.22508	5.37338	0.389084	-1.36185	down
GO:0003674	molecular_function	molecular_function	2	1.66753e-08	MGG_01864	hypothetical protein	45.9162	51.9176	82.4198	233.152	262.356	200.655	0.258924	-1.9494	down
GO:0003674	molecular_function	molecular_function	2	1.66753e-08	MGG_01905	hypothetical protein	485.777	461.402	219.999	1104.43	1180.51	1105.09	0.344297	-1.53827	down
GO:0003674	molecular_function	molecular_function	2	1.66753e-08	MGG_01924	benzoate 4-monooxygenase cytochrome P450	24.177	24.3666	32.7293	1.32428	1.36325	3.64964	12.8248	3.68086	up
GO:0003674	molecular_function	molecular_function	2	1.66753e-08	MGG_01940	hypothetical protein	28.4559	23.635	9.6135	37.7603	39.6981	50.5956	0.481862	-1.05331	down
GO:0003674	molecular_function	molecular_function	2	1.66753e-08	MGG_01950	hypothetical protein	0.501451	0.8007	1.6866	0.0001	0.0001	0.0001	9962.49	13.2823	up
GO:0003674	molecular_function	molecular_function	2	1.66753e-08	MGG_02001	hypothetical protein	89.6037	86.6725	57.4523	32.8723	34.9104	40.2945	2.16261	1.11277	up
GO:0003674	molecular_function	molecular_function	2	1.66753e-08	MGG_02017	hypothetical protein	0.928667	0.692232	2.06058	4.23469	3.39724	2.49231	0.36363	-1.45946	down
GO:0003674	molecular_function	molecular_function	2	1.66753e-08	MGG_02019	hypothetical protein	0.588697	0.544893	2.85694	2.73702	2.93543	2.84498	0.468513	-1.09384	down
GO:0003674	molecular_function	molecular_function	2	1.66753e-08	MGG_02029	hypothetical protein	1.20815	1.12608	0.735612	0.298927	0.378883	0.629553	2.34812	1.23151	up
GO:0003674	molecular_function	molecular_function	2	1.66753e-08	MGG_02058	mitochondrial chaperone BCS1	12.0727	12.28	8.93123	1.45847	1.57376	3.78782	4.88029	2.28697	up
GO:0003674	molecular_function	molecular_function	2	1.66753e-08	MGG_02081	hypothetical protein	6.74194	6.50036	11.6301	4.06121	3.25567	3.87355	2.22265	1.15228	up
GO:0003674	molecular_function	molecular_function	2	1.66753e-08	MGG_02082	hypothetical protein	0.466741	0.634206	1.1362	1.80709	2.26415	1.59841	0.394582	-1.3416	down
GO:0003674	molecular_function	molecular_function	2	1.66753e-08	MGG_02097	hypothetical protein	1.17208	1.78357	3.27948	7.31112	6.69516	4.343	0.339802	-1.55723	down
GO:0003674	molecular_function	molecular_function	2	1.66753e-08	MGG_02109	hypothetical protein	604.236	723.742	790.614	116.903	97.9341	174.652	5.43941	2.44345	up
GO:0003674	molecular_function	molecular_function	2	1.66753e-08	MGG_02168	hypothetical protein	13.5725	16.4628	13.9953	6.19985	5.61147	9.57822	2.05851	1.0416	up
GO:0003674	molecular_function	molecular_function	2	1.66753e-08	MGG_02191	hypothetical protein	7.7203	6.60697	12.6619	18.7724	19.1996	18.2489	0.480056	-1.05872	down
GO:0003674	molecular_function	molecular_function	2	1.66753e-08	MGG_02201	endothiapepsin	4.38743	3.6995	2.39235	1.2863	1.06987	2.01237	2.39881	1.26232	up
GO:0003674	molecular_function	molecular_function	2	1.66753e-08	MGG_02218	hypothetical protein	0.257444	0.121285	0.314516	1.3256	1.87176	0.880649	0.169996	-2.55643	down
GO:0003674	molecular_function	molecular_function	2	1.66753e-08	MGG_02246	hypothetical protein	29.7267	35.0661	184.394	23.4679	23.4655	32.0304	3.1557	1.65796	up
GO:0003674	molecular_function	molecular_function	2	1.66753e-08	MGG_02255	hypothetical protein	5.48614	4.60079	3.37222	0.469501	0.0001	0.616723	12.3896	3.63106	up
GO:0003674	molecular_function	molecular_function	2	1.66753e-08	MGG_02269	hypothetical protein	9.85724	9.08464	9.8825	3.1783	4.07882	4.15786	2.52514	1.33636	up
GO:0003674	molecular_function	molecular_function	2	1.66753e-08	MGG_02382	hypothetical protein	5.95317	6.92894	13.4014	2.07784	2.31949	4.80954	2.85477	1.51338	up
GO:0003674	molecular_function	molecular_function	2	1.66753e-08	MGG_02402	hypothetical protein	14.4276	16.7171	12.7112	34.8592	32.2569	23.3005	0.485042	-1.04382	down
GO:0003674	molecular_function	molecular_function	2	1.66753e-08	MGG_02582	hypothetical protein	3.39797	4.14955	4.8101	9.72682	9.11654	8.75572	0.447754	-1.15922	down
GO:0003674	molecular_function	molecular_function	2	1.66753e-08	MGG_02591	hypothetical protein	3.712	3.11533	10.0119	26.0515	21.5083	13.0202	0.277967	-1.84701	down
GO:0003674	molecular_function	molecular_function	2	1.66753e-08	MGG_02637	hypothetical protein	108.905	119.378	167.561	53.1209	49.4641	64.7467	2.36562	1.24222	up
GO:0003674	molecular_function	molecular_function	2	1.66753e-08	MGG_02641	hypothetical protein	59.7352	57.334	66.4097	22.5233	20.9593	29.209	2.52408	1.33575	up
GO:0003674	molecular_function	molecular_function	2	1.66753e-08	MGG_02694	hypothetical protein	17.0479	20.6179	17.0623	6.41813	6.31766	6.22066	2.88704	1.52959	up
GO:0003674	molecular_function	molecular_function	2	1.66753e-08	MGG_02702	hypothetical protein	2.44129	2.12377	3.44085	6.71834	6.48282	4.36405	0.455783	-1.13358	down
GO:0003674	molecular_function	molecular_function	2	1.66753e-08	MGG_02777	hypothetical protein	0.97317	0.906976	0.950167	2.87599	3.41081	2.47631	0.32298	-1.63048	down
GO:0003674	molecular_function	molecular_function	2	1.66753e-08	MGG_02805	hypothetical protein	2331.08	2770.96	2434.42	868.517	776.164	822.04	3.05526	1.61129	up
GO:0003674	molecular_function	molecular_function	2	1.66753e-08	MGG_02814	hypothetical protein	50.5002	41.3113	40.2173	15.0643	12.0491	17.6708	2.94811	1.55979	up
GO:0003674	molecular_function	molecular_function	2	1.66753e-08	MGG_02885	hypothetical protein	4.26278	2.93172	11.3268	0.88037	0.90274	1.48686	5.66404	2.50183	up
GO:0003674	molecular_function	molecular_function	2	1.66753e-08	MGG_02893	hypothetical protein	641.536	608.706	531.185	268.846	282.811	338.881	2.00039	1.00028	up
GO:0003674	molecular_function	molecular_function	2	1.66753e-08	MGG_02908	hypothetical protein	210.256	240.973	334.257	639.797	622.058	512.64	0.442653	-1.17575	down
GO:0003674	molecular_function	molecular_function	2	1.66753e-08	MGG_02918	hypothetical protein	1.898	2.96131	3.46752	7.43175	6.90121	7.72732	0.377458	-1.40561	down
GO:0003674	molecular_function	molecular_function	2	1.66753e-08	MGG_02956	hypothetical protein	12.5808	11.0034	9.39611	2.96465	2.90203	4.93875	3.0522	1.60985	up
GO:0003674	molecular_function	molecular_function	2	1.66753e-08	MGG_03025	hypothetical protein	0.242624	0.659081	0.964041	1.45376	0.750197	1.57342	0.493926	-1.01763	down
GO:0003674	molecular_function	molecular_function	2	1.66753e-08	MGG_03034	hypothetical protein MGCH7_ch7g822	2.89524	2.56238	3.86843	10.6611	10.8473	8.7258	0.308461	-1.69684	down
GO:0003674	molecular_function	molecular_function	2	1.66753e-08	MGG_03038	hypothetical protein	21.7381	24.673	34.2447	11.8153	10.685	11.9738	2.3396	1.22626	up
GO:0003674	molecular_function	molecular_function	2	1.66753e-08	MGG_03115	hypothetical protein	49.6487	46.8727	25.133	110.105	97.4521	114.642	0.377574	-1.40517	down
GO:0003674	molecular_function	molecular_function	2	1.66753e-08	MGG_03212	hypothetical protein	108.019	117.174	398.721	677.183	654.939	368.72	0.366826	-1.44683	down
GO:0003674	molecular_function	molecular_function	2	1.66753e-08	MGG_03218	hypothetical protein	6.9872	9.25474	8.10683	110.365	101.274	83.7902	0.0824183	-3.60089	down
GO:0003674	molecular_function	molecular_function	2	1.66753e-08	MGG_03272	hypothetical protein	44.4566	46.6922	93.1291	1.5355	1.77022	8.7787	15.2492	3.93066	up
GO:0003674	molecular_function	molecular_function	2	1.66753e-08	MGG_03309	hypothetical protein	1.31976	0.721388	0.72805	3.23983	2.25107	3.01043	0.325737	-1.61822	down
GO:0003674	molecular_function	molecular_function	2	1.66753e-08	MGG_03333	hypothetical protein	22.2888	21.9389	28.0819	59.0295	57.2844	36.9884	0.47168	-1.08412	down
GO:0003674	molecular_function	molecular_function	2	1.66753e-08	MGG_03392	hypothetical protein	34.6987	30.3122	36.9513	4.88854	4.78148	8.96839	5.47054	2.45168	up
GO:0003674	molecular_function	molecular_function	2	1.66753e-08	MGG_03394	hypothetical protein	9.45524	8.84423	11.7026	4.1539	3.09692	5.71716	2.31355	1.21011	up
GO:0003674	molecular_function	molecular_function	2	1.66753e-08	MGG_03436	hypothetical protein	0.263291	0.465593	0.828998	4.30433	3.29381	2.54166	0.15364	-2.70237	down
GO:0003674	molecular_function	molecular_function	2	1.66753e-08	MGG_03456	hypothetical protein	0.923704	1.00411	2.09481	5.05488	4.9347	2.8822	0.312514	-1.67801	down
GO:0003674	molecular_function	molecular_function	2	1.66753e-08	MGG_03469	hypothetical protein	67.619	73.0899	59.7415	25.6444	21.074	29.2034	2.64022	1.40066	up
GO:0003674	molecular_function	molecular_function	2	1.66753e-08	MGG_03495	hypothetical protein	5.06013	5.82059	9.62981	2.90061	3.03602	4.10864	2.04181	1.02985	up
GO:0003674	molecular_function	molecular_function	2	1.66753e-08	MGG_03503	hypothetical protein	0.239628	0.264615	0.37892	1.69096	1.76448	0.752354	0.209887	-2.25231	down
GO:0003674	molecular_function	molecular_function	2	1.66753e-08	MGG_03505	hypothetical protein	0.802673	0.610726	1.11858	13.5326	13.1487	4.88586	0.0802093	-3.64009	down
GO:0003674	molecular_function	molecular_function	2	1.66753e-08	MGG_03526	hypothetical protein	10.656	9.76094	8.4245	30.28	28.3362	22.148	0.357107	-1.48557	down
GO:0003674	molecular_function	molecular_function	2	1.66753e-08	MGG_03544	hypothetical protein	0.421298	0.296146	0.755337	1.01607	1.34117	0.772108	0.470635	-1.08732	down
GO:0003674	molecular_function	molecular_function	2	1.66753e-08	MGG_03575	hypothetical protein	15.58	12.0118	16.1746	30.612	26.3248	31.9567	0.492346	-1.02226	down
GO:0003674	molecular_function	molecular_function	2	1.66753e-08	MGG_03593	hypothetical protein	1684.06	1512.99	1421.07	638.456	567.915	612.645	2.53881	1.34415	up
GO:0003674	molecular_function	molecular_function	2	1.66753e-08	MGG_03706	integral membrane protein	12.376	10.8424	18.8287	2.30164	2.41733	2.69735	5.66954	2.50323	up
GO:0003674	molecular_function	molecular_function	2	1.66753e-08	MGG_03755	hypothetical protein	1.01545	0.696323	1.84549	3.6002	3.35004	1.82946	0.405169	-1.3034	down
GO:0003674	molecular_function	molecular_function	2	1.66753e-08	MGG_03756	hypothetical protein	0.0001	0.0001	0.548706	2.93395	2.19784	0.0001	0.10696	-3.22486	down
GO:0003674	molecular_function	molecular_function	2	1.66753e-08	MGG_03760	hypothetical protein	0.895973	1.01936	4.68332	4.6906	4.58431	4.68652	0.472634	-1.0812	down
GO:0003674	molecular_function	molecular_function	2	1.66753e-08	MGG_03791	hypothetical protein	0.0001	0.307204	0.082472	12.662	11.4386	7.13675	0.0124779	-6.32448	down
GO:0003674	molecular_function	molecular_function	2	1.66753e-08	MGG_03792	hypothetical protein	2.10503	1.52283	1.27324	33.6518	31.6217	17.0299	0.0595491	-4.06978	down
GO:0003674	molecular_function	molecular_function	2	1.66753e-08	MGG_03806	hypothetical protein	0.113478	0.159671	0.811165	2.33082	3.07511	1.5307	0.156317	-2.67745	down
GO:0003674	molecular_function	molecular_function	2	1.66753e-08	MGG_03807	hypothetical protein	2.20364	1.67995	1.88579	9.54102	9.917	6.77282	0.219946	-2.18478	down
GO:0003674	molecular_function	molecular_function	2	1.66753e-08	MGG_03811	hypothetical protein	4.66834	5.05799	6.04764	73.4245	78.8296	49.0094	0.0783747	-3.67347	down
GO:0003674	molecular_function	molecular_function	2	1.66753e-08	MGG_03812	oxidoreductase	2.84881	3.22782	3.55281	70.0426	71.2838	42.315	0.0524362	-4.25329	down
GO:0003674	molecular_function	molecular_function	2	1.66753e-08	MGG_03816	hypothetical protein	0.348217	0.064697	0.206917	5.37956	5.48556	2.85176	0.0451875	-4.46793	down
GO:0003674	molecular_function	molecular_function	2	1.66753e-08	MGG_03825	isotrichodermin C-15 hydroxylase	0.096004	0.0001	0.122825	5.22261	4.87387	4.61594	0.0148806	-6.07043	down
GO:0003674	molecular_function	molecular_function	2	1.66753e-08	MGG_03827	aflatoxin B1 aldehyde reductase member 2	2.01091	1.8457	3.10482	6.03756	6.91539	7.80003	0.335442	-1.57586	down
GO:0003674	molecular_function	molecular_function	2	1.66753e-08	MGG_03828	trichodiene oxygenase	1.41871	1.43356	2.92624	5.02888	5.09729	5.32827	0.373906	-1.41925	down
GO:0003674	molecular_function	molecular_function	2	1.66753e-08	MGG_03829	hypothetical protein	5.80802	6.50881	6.42074	18.47	19.6197	17.0279	0.339956	-1.55658	down
GO:0003674	molecular_function	molecular_function	2	1.66753e-08	MGG_03870	minor extracellular protease vpr	13.1063	10.3215	10.8332	4.66661	4.7435	5.24567	2.33771	1.2251	up
GO:0003674	molecular_function	molecular_function	2	1.66753e-08	MGG_03871	hypothetical protein	118.67	130.998	108.295	59.6094	57.8677	53.1842	2.0975	1.06867	up
GO:0003674	molecular_function	molecular_function	2	1.66753e-08	MGG_03891	hypothetical protein	195.18	201.572	102.271	33.582	35.9377	78.9826	3.36037	1.74862	up
GO:0003674	molecular_function	molecular_function	2	1.66753e-08	MGG_03892	hypothetical protein	39.5917	35.4583	22.8693	9.66219	11.4784	18.2286	2.48721	1.31453	up
GO:0003674	molecular_function	molecular_function	2	1.66753e-08	MGG_03916	hypothetical protein	26.3859	19.5858	32.417	11.647	10.8318	12.6907	2.22889	1.15632	up
GO:0003674	molecular_function	molecular_function	2	1.66753e-08	MGG_03995	carboxypeptidase S1	19.3386	18.5868	34.0862	139.647	155.025	88.6329	0.18787	-2.41219	down
GO:0003674	molecular_function	molecular_function	2	1.66753e-08	MGG_04071	hypothetical protein	18.6151	29.6383	19.9919	90.448	96.3586	42.1281	0.2981	-1.74613	down
GO:0003674	molecular_function	molecular_function	2	1.66753e-08	MGG_04170	hypothetical protein	5.81821	6.27063	9.27264	2.79617	3.06486	3.92332	2.18323	1.12646	up
GO:0003674	molecular_function	molecular_function	2	1.66753e-08	MGG_04181	hypothetical protein	600.335	713.019	683.864	1727.87	1686.6	1216.81	0.431246	-1.21342	down
GO:0003674	molecular_function	molecular_function	2	1.66753e-08	MGG_04202	MAS3 protein	3.67675	3.87601	6.28684	1.2771	2.17662	3.1002	2.11165	1.07837	up
GO:0003674	molecular_function	molecular_function	2	1.66753e-08	MGG_04345	cytochrome P450 17A1	5.35667	5.04593	5.33261	0.240304	0.223646	0.764403	12.81	3.6792	up
GO:0003674	molecular_function	molecular_function	2	1.66753e-08	MGG_04378	integral membrane protein	57.3576	55.3362	65.5101	20.0428	19.1838	22.1417	2.90384	1.53796	up
GO:0003674	molecular_function	molecular_function	2	1.66753e-08	MGG_04451	hypothetical protein	0.594784	0.913615	1.05455	6.02501	5.30865	1.01403	0.207565	-2.26837	down
GO:0003674	molecular_function	molecular_function	2	1.66753e-08	MGG_04682	hypothetical protein	33.473	32.34	31.3676	9.83518	8.86307	13.8252	2.98802	1.57919	up
GO:0003674	molecular_function	molecular_function	2	1.66753e-08	MGG_04880	hypothetical protein	2.71733	3.57643	8.75206	19.0316	18.5385	11.2946	0.307908	-1.69943	down
GO:0003674	molecular_function	molecular_function	2	1.66753e-08	MGG_04925	hypothetical protein	11.8356	12.9823	47.9005	66.4214	69.3104	63.8034	0.364439	-1.45625	down
GO:0003674	molecular_function	molecular_function	2	1.66753e-08	MGG_04946	hypothetical protein	203.29	204.868	127.451	37.6884	39.4645	43.3933	4.44319	2.15159	up
GO:0003674	molecular_function	molecular_function	2	1.66753e-08	MGG_04997	OPT family small oligopeptide transporter	36.6811	34.0729	26.2621	79.1042	84.0187	53.6113	0.447627	-1.15963	down
GO:0003674	molecular_function	molecular_function	2	1.66753e-08	MGG_05037	hypothetical protein	0.515285	0.861023	1.03881	2.98023	2.54591	1.9543	0.322858	-1.63103	down
GO:0003674	molecular_function	molecular_function	2	1.66753e-08	MGG_05038	hypothetical protein	7.34308	7.34439	6.49592	3.14743	2.63298	3.41991	2.30246	1.20318	up
GO:0003674	molecular_function	molecular_function	2	1.66753e-08	MGG_05069	hypothetical protein	0.969384	1.03194	1.76189	4.81024	4.67668	2.08737	0.325136	-1.62088	down
GO:0003674	molecular_function	molecular_function	2	1.66753e-08	MGG_05092	hypothetical protein	85.193	74.5103	108.843	22.4735	15.3394	18.1768	4.79637	2.26194	up
GO:0003674	molecular_function	molecular_function	2	1.66753e-08	MGG_05108	hypothetical protein	1.10964	0.477452	2.49284	9.65601	10.6466	5.1106	0.160544	-2.63896	down
GO:0003674	molecular_function	molecular_function	2	1.66753e-08	MGG_05149	hypothetical protein	4.64783	3.74325	7.67397	10.2303	12.3277	10.5153	0.485741	-1.04174	down
GO:0003674	molecular_function	molecular_function	2	1.66753e-08	MGG_05186	hypothetical protein	34.2404	58.6676	38.1804	20.668	19.3417	19.8161	2.19117	1.1317	up
GO:0003674	molecular_function	molecular_function	2	1.66753e-08	MGG_05232	hypothetical protein	1244.15	1161.92	502.102	346.69	373.9	726.42	2.00978	1.00704	up
GO:0003674	molecular_function	molecular_function	2	1.66753e-08	MGG_05234	hypothetical protein	5.55772	6.93402	12.7719	2.84493	3.01546	4.07909	2.54175	1.34582	up
GO:0003674	molecular_function	molecular_function	2	1.66753e-08	MGG_05250	hypothetical protein	264.82	283.956	261.007	126.603	120.698	137.68	2.10344	1.07275	up
GO:0003674	molecular_function	molecular_function	2	1.66753e-08	MGG_05402	hypothetical protein	1.60486	1.88807	4.27	6.63336	6.19537	5.00044	0.435406	-1.19957	down
GO:0003674	molecular_function	molecular_function	2	1.66753e-08	MGG_05483	hypothetical protein	1.78431	2.69955	9.20775	1.81232	1.93107	3.09372	2.00254	1.00183	up
GO:0003674	molecular_function	molecular_function	2	1.66753e-08	MGG_05501	hypothetical protein	2.72038	2.73095	2.45664	0.850234	0.839296	1.28373	2.6597	1.41126	up
GO:0003674	molecular_function	molecular_function	2	1.66753e-08	MGG_05514	hypothetical protein	4.86578	4.52156	5.4059	2.63675	2.68261	1.89029	2.05187	1.03694	up
GO:0003674	molecular_function	molecular_function	2	1.66753e-08	MGG_05744	hypothetical protein	1.76879	2.42532	2.60348	0.776038	0.844829	0.591259	3.07288	1.61959	up
GO:0003674	molecular_function	molecular_function	2	1.66753e-08	MGG_05788	Poly(3-hydroxybutyrate) depolymerase	1.11715	0.934255	2.9772	9.73929	8.9638	7.37006	0.192865	-2.37434	down
GO:0003674	molecular_function	molecular_function	2	1.66753e-08	MGG_05789	hypothetical protein	2.01579	1.70998	4.01119	21.7752	20.5178	29.5764	0.107653	-3.21554	down
GO:0003674	molecular_function	molecular_function	2	1.66753e-08	MGG_05805	hypothetical protein	4.01602	4.19251	4.07764	25.4327	26.3544	17.7787	0.176612	-2.50134	down
GO:0003674	molecular_function	molecular_function	2	1.66753e-08	MGG_05853	hypothetical protein	0.261825	0.17913	0.256607	1.18867	1.19493	0.403398	0.250291	-1.99832	down
GO:0003674	molecular_function	molecular_function	2	1.66753e-08	MGG_05855	hypothetical protein	2.80489	3.53712	2.09705	17.4633	16.6061	14.0501	0.175377	-2.51147	down
GO:0003674	molecular_function	molecular_function	2	1.66753e-08	MGG_05871	hypothetical protein	7.80647	7.71249	14.7138	2.56093	1.59809	2.55861	4.50051	2.17009	up
GO:0003674	molecular_function	molecular_function	2	1.66753e-08	MGG_05896	hypothetical protein	4.29645	1.45172	4.45063	18.3027	17.8306	8.4123	0.228952	-2.12688	down
GO:0003674	molecular_function	molecular_function	2	1.66753e-08	MGG_05908	cytochrome P450 52A11	0.986256	1.09922	4.75003	23.2382	24.8784	12.5639	0.112647	-3.15011	down
GO:0003674	molecular_function	molecular_function	2	1.66753e-08	MGG_05952	hypothetical protein	36.0922	35.3188	52.3312	7.32195	7.93243	11.2283	4.67258	2.22422	up
GO:0003674	molecular_function	molecular_function	2	1.66753e-08	MGG_06059	arrestin	33.2972	36.6168	26.9248	12.2321	12.3785	11.1458	2.7083	1.43739	up
GO:0003674	molecular_function	molecular_function	2	1.66753e-08	MGG_06156	hypothetical protein, variant	2.43737	2.10477	1.54095	0.713493	0.752598	0.972385	2.49463	1.31882	up
GO:0003674	molecular_function	molecular_function	2	1.66753e-08	MGG_06181	hypothetical protein	2.77948	2.65461	5.84323	1.95963	1.76582	1.34631	2.22355	1.15287	up
GO:0003674	molecular_function	molecular_function	2	1.66753e-08	MGG_06238	hypothetical protein	4.00308	3.44829	5.25488	28.3554	24.2841	14.3418	0.189699	-2.39822	down
GO:0003674	molecular_function	molecular_function	2	1.66753e-08	MGG_06280	hypothetical protein	0.958097	1.58395	2.43041	3.75785	3.64339	3.0623	0.475217	-1.07334	down
GO:0003674	molecular_function	molecular_function	2	1.66753e-08	MGG_06463	hypothetical protein	0.932308	2.09766	3.74243	5.02251	4.42046	4.64152	0.480841	-1.05637	down
GO:0003674	molecular_function	molecular_function	2	1.66753e-08	MGG_06519	WD domain-containing protein	4.64149	4.31794	5.2792	1.37757	1.52444	2.05038	2.8751	1.52361	up
GO:0003674	molecular_function	molecular_function	2	1.66753e-08	MGG_06523	hypothetical protein	3.01395	2.10245	2.40335	1.22566	1.10224	1.21288	2.12375	1.08661	up
GO:0003674	molecular_function	molecular_function	2	1.66753e-08	MGG_06577	phenylacetone monooxygenase	55.4343	54.8907	34.3082	5.47346	5.04702	9.64261	7.17317	2.84261	up
GO:0003674	molecular_function	molecular_function	2	1.66753e-08	MGG_06578	hypothetical protein	7.07871	8.71884	5.9919	4.02666	2.84218	1.54803	2.58878	1.37227	up
GO:0003674	molecular_function	molecular_function	2	1.66753e-08	MGG_06610	lipase	30.2977	28.1542	35.205	8.1966	8.12681	14.7715	3.01197	1.59071	up
GO:0003674	molecular_function	molecular_function	2	1.66753e-08	MGG_06624	hypothetical protein	44.5386	42.293	40.6715	19.169	16.3887	19.6902	2.30784	1.20654	up
GO:0003674	molecular_function	molecular_function	2	1.66753e-08	MGG_06630	hypothetical protein	0.389829	0.27026	0.700225	1.31872	1.37142	0.936225	0.375117	-1.41459	down
GO:0003674	molecular_function	molecular_function	2	1.66753e-08	MGG_06862	late embryogenesis abundant protein	104.569	109.856	97.6375	18.8679	13.9726	15.0859	6.51128	2.70294	up
GO:0003674	molecular_function	molecular_function	2	1.66753e-08	MGG_06863	hypothetical protein	14.5081	15.0987	29.6738	8.64312	8.82644	10.4121	2.12615	1.08825	up
GO:0003674	molecular_function	molecular_function	2	1.66753e-08	MGG_06866	hypothetical protein	17.5425	20.6191	28.6354	6.04697	6.33024	5.64816	3.70572	1.88975	up
GO:0003674	molecular_function	molecular_function	2	1.66753e-08	MGG_06953	hypothetical protein	241.342	202.957	222.727	69.7591	65.3925	87.212	2.99971	1.58482	up
GO:0003674	molecular_function	molecular_function	2	1.66753e-08	MGG_07067	FAD binding domain-containing protein	7.39324	7.54242	5.05448	21.3972	19.0495	21.1101	0.324743	-1.62263	down
GO:0003674	molecular_function	molecular_function	2	1.66753e-08	MGG_07088	hypothetical protein	10.7095	14.8152	12.5414	2.13634	2.15549	3.23095	5.06011	2.33917	up
GO:0003674	molecular_function	molecular_function	2	1.66753e-08	MGG_07100	hypothetical protein	2.56923	2.7842	6.06282	24.7828	26.8147	11.2255	0.181721	-2.4602	down
GO:0003674	molecular_function	molecular_function	2	1.66753e-08	MGG_07214	hypothetical protein	17.3289	17.3418	12.2235	32.8977	29.5657	36.7249	0.47278	-1.08076	down
GO:0003674	molecular_function	molecular_function	2	1.66753e-08	MGG_07246	hypothetical protein	37.9331	34.4847	10.1038	382.47	368.326	208.908	0.0859866	-3.53974	down
GO:0003674	molecular_function	molecular_function	2	1.66753e-08	MGG_07264	glutaminase GtaA	0.885159	0.700287	0.595934	1.75359	1.55315	1.25175	0.478531	-1.06332	down
GO:0003674	molecular_function	molecular_function	2	1.66753e-08	MGG_07365	integral membrane protein	8.11785	7.09014	13.0533	19.9138	19.7747	17.905	0.490703	-1.02708	down
GO:0003674	molecular_function	molecular_function	2	1.66753e-08	MGG_07402	hypothetical protein	7.98393	10.4295	15.2054	2.76607	2.94611	4.62223	3.2531	1.70181	up
GO:0003674	molecular_function	molecular_function	2	1.66753e-08	MGG_07411	hypothetical protein	75.4731	82.7072	12.8322	11.8145	14.9545	33.0698	2.85789	1.51495	up
GO:0003674	molecular_function	molecular_function	2	1.66753e-08	MGG_07412	hypothetical protein	3.66138	3.01156	1.44272	0.895828	0.441635	2.17529	2.31034	1.20811	up
GO:0003674	molecular_function	molecular_function	2	1.66753e-08	MGG_07417	hypothetical protein	3.9169	4.78469	9.76023	28.0059	28.759	18.5616	0.245091	-2.02861	down
GO:0003674	molecular_function	molecular_function	2	1.66753e-08	MGG_07420	hypothetical protein	4.08965	4.24174	2.59845	19.2686	15.5747	17.0428	0.210651	-2.24707	down
GO:0003674	molecular_function	molecular_function	2	1.66753e-08	MGG_07424	hypothetical protein	0.533453	0.4538	1.01624	4.46605	3.98944	2.24133	0.187298	-2.41659	down
GO:0003674	molecular_function	molecular_function	2	1.66753e-08	MGG_07521	hypothetical protein	3.29434	3.01466	3.48235	1.48704	1.5923	1.76934	2.01938	1.01391	up
GO:0003674	molecular_function	molecular_function	2	1.66753e-08	MGG_07556	hypothetical protein	5.08528	3.98494	3.29887	1.36359	1.47574	3.13446	2.07056	1.05002	up
GO:0003674	molecular_function	molecular_function	2	1.66753e-08	MGG_07568	hypothetical protein	0.490924	0.438083	1.24622	3.21181	2.9282	2.17764	0.26152	-1.93501	down
GO:0003674	molecular_function	molecular_function	2	1.66753e-08	MGG_07598	hypothetical protein	0.350513	0.39194	0.901909	1.6381	1.49317	1.09894	0.388718	-1.3632	down
GO:0003674	molecular_function	molecular_function	2	1.66753e-08	MGG_07599	hypothetical protein	99.7293	119.282	97.617	29.0054	29.5692	36.2584	3.3388	1.73933	up
GO:0003674	molecular_function	molecular_function	2	1.66753e-08	MGG_07609	hypothetical protein	4.71657	5.1813	5.71807	14.5997	13.5938	8.47439	0.425874	-1.2315	down
GO:0003674	molecular_function	molecular_function	2	1.66753e-08	MGG_07624	hypothetical protein	3.90898	4.20043	3.39942	18.8789	19.8448	15.7371	0.211324	-2.24247	down
GO:0003674	molecular_function	molecular_function	2	1.66753e-08	MGG_07632	endonuclease/exonuclease/phosphatase	55.0306	47.4247	208.034	548.299	518.311	293.386	0.228301	-2.13099	down
GO:0003674	molecular_function	molecular_function	2	1.66753e-08	MGG_07642	hypothetical protein	0.503881	0.400286	1.17284	1.76101	2.69346	1.53055	0.347034	-1.52685	down
GO:0003674	molecular_function	molecular_function	2	1.66753e-08	MGG_07676	hypothetical protein	108.131	88.4571	45.5692	13.9417	16.7888	21.1266	4.6697	2.22333	up
GO:0003674	molecular_function	molecular_function	2	1.66753e-08	MGG_07766	hypothetical protein	2.09644	4.44035	4.49189	12.2933	10.1768	5.09789	0.400055	-1.32173	down
GO:0003674	molecular_function	molecular_function	2	1.66753e-08	MGG_07786	hypothetical protein	0.215303	1.00068	2.61531	2.74584	5.2903	1.94796	0.383739	-1.3818	down
GO:0003674	molecular_function	molecular_function	2	1.66753e-08	MGG_07803	D-alanine-poly(phosphoribitol) ligase subunit 1	3.08374	2.98562	8.6731	13.0112	12.2116	7.97339	0.444101	-1.17104	down
GO:0003674	molecular_function	molecular_function	2	1.66753e-08	MGG_07815	hypothetical protein	12.1491	10.22	6.69767	19.5042	18.7555	25.1113	0.458675	-1.12446	down
GO:0003674	molecular_function	molecular_function	2	1.66753e-08	MGG_07857	hypothetical protein	4.59901	3.22866	5.79119	0.386066	0.080091	1.07449	8.83972	3.144	up
GO:0003674	molecular_function	molecular_function	2	1.66753e-08	MGG_07861	carboxypeptidase S1	0.181413	0.225774	0.992057	4.66211	4.17269	2.39632	0.124586	-3.00478	down
GO:0003674	molecular_function	molecular_function	2	1.66753e-08	MGG_07900	hypothetical protein	0.947207	0.750272	1.12162	2.25716	2.73872	2.61766	0.370274	-1.43333	down
GO:0003674	molecular_function	molecular_function	2	1.66753e-08	MGG_07924	hypothetical protein	1.57585	3.07001	4.62215	10.1712	8.01685	6.41963	0.376631	-1.40878	down
GO:0003674	molecular_function	molecular_function	2	1.66753e-08	MGG_07930	hypothetical protein	285.518	355.277	440.029	159.895	161.292	188.018	2.12257	1.08581	up
GO:0003674	molecular_function	molecular_function	2	1.66753e-08	MGG_07954	epoxide hydrolase 2	1.07175	1.09098	3.42408	6.75927	4.88817	4.4325	0.34744	-1.52516	down
GO:0003674	molecular_function	molecular_function	2	1.66753e-08	MGG_07985	hypothetical protein	0.110726	0.290189	0.26412	0.781407	0.740691	0.39754	0.346438	-1.52933	down
GO:0003674	molecular_function	molecular_function	2	1.66753e-08	MGG_07993	hypothetical protein	0.586328	0.309327	0.954584	4.07191	3.45861	3.04364	0.174977	-2.51476	down
GO:0003674	molecular_function	molecular_function	2	1.66753e-08	MGG_08086	hypothetical protein	2.62925	2.58259	1.82668	0.852429	1.05388	1.02348	2.4024	1.26448	up
GO:0003674	molecular_function	molecular_function	2	1.66753e-08	MGG_08334	hypothetical protein	2.52939	2.33137	3.18612	6.26142	5.94759	4.56026	0.479859	-1.05932	down
GO:0003674	molecular_function	molecular_function	2	1.66753e-08	MGG_08348	hypothetical protein	1.38195	0.465471	1.76895	2.85855	4.11673	2.37182	0.386898	-1.36998	down
GO:0003674	molecular_function	molecular_function	2	1.66753e-08	MGG_08355	hypothetical protein	81.5225	80.5007	42.1468	140.366	133.884	218.409	0.414425	-1.27082	down
GO:0003674	molecular_function	molecular_function	2	1.66753e-08	MGG_08373	hypothetical protein	4.21593	2.45513	6.40177	1.11389	1.36957	3.00009	2.38401	1.25339	up
GO:0003674	molecular_function	molecular_function	2	1.66753e-08	MGG_08416	lipase 1	19.2724	18.0797	11.5113	39.2597	32.2262	34.6038	0.460585	-1.11846	down
GO:0003674	molecular_function	molecular_function	2	1.66753e-08	MGG_08428	hypothetical protein	0.952984	0.500832	1.18419	6.20935	6.56566	4.50359	0.152675	-2.71147	down
GO:0003674	molecular_function	molecular_function	2	1.66753e-08	MGG_08441	hypothetical protein	0.16196	0.072595	0.02521	1.83817	1.76906	0.549332	0.0624952	-4.00011	down
GO:0003674	molecular_function	molecular_function	2	1.66753e-08	MGG_08442	hypothetical protein	0.0001	0.084911	0.507339	2.95403	2.49918	0.395403	0.10128	-3.30357	down
GO:0003674	molecular_function	molecular_function	2	1.66753e-08	MGG_08449	hypothetical protein	1.94187	2.47343	2.75244	5.84947	4.61555	4.23661	0.487547	-1.03639	down
GO:0003674	molecular_function	molecular_function	2	1.66753e-08	MGG_08453	hypothetical protein	0.810148	0.642841	0.516431	0.243943	0.426827	0.283837	2.06307	1.04479	up
GO:0003674	molecular_function	molecular_function	2	1.66753e-08	MGG_08459	hypothetical protein	1.61015	1.59087	3.04159	4.27988	4.40538	3.80516	0.499791	-1.0006	down
GO:0003674	molecular_function	molecular_function	2	1.66753e-08	MGG_08468	fatty acyl-CoA hydrolase	0.678828	0.902136	1.50004	0.364895	0.213782	0.331194	3.3862	1.75967	up
GO:0003674	molecular_function	molecular_function	2	1.66753e-08	MGG_08488	hypothetical protein	0.873813	0.548332	1.91262	2.53066	2.35451	2.07893	0.478851	-1.06235	down
GO:0003674	molecular_function	molecular_function	2	1.66753e-08	MGG_08515	hypothetical protein	83.2437	80.8128	40.8984	28.8191	25.061	42.6499	2.12322	1.08626	up
GO:0003674	molecular_function	molecular_function	2	1.66753e-08	MGG_08519	aflatoxin B1 aldehyde reductase member 3	0.227908	0.042704	0.0001	65.4035	69.0648	59.7828	0.00139362	-9.48695	down
GO:0003674	molecular_function	molecular_function	2	1.66753e-08	MGG_08521	hypothetical protein	0.120621	0.087425	0.079477	122.911	123.155	71.1612	0.000906364	-10.1076	down
GO:0003674	molecular_function	molecular_function	2	1.66753e-08	MGG_08522	hypothetical protein	0.0001	0.0001	0.0001	6.03053	5.37628	5.50615	1.77379e-05	-15.7828	down
GO:0003674	molecular_function	molecular_function	2	1.66753e-08	MGG_08525	hypothetical protein	0.033171	0.0001	0.0001	6.08268	5.75171	5.44321	0.00193146	-9.01609	down
GO:0003674	molecular_function	molecular_function	2	1.66753e-08	MGG_08532	hypothetical protein	7.1555	6.34611	7.12943	3.1604	1.8712	2.01447	2.92802	1.54993	up
GO:0003674	molecular_function	molecular_function	2	1.66753e-08	MGG_08535	hypothetical protein	1797.82	1827.48	1181.61	480.885	418.661	517.184	3.39297	1.76255	up
GO:0003674	molecular_function	molecular_function	2	1.66753e-08	MGG_08542	hypothetical protein	0.083551	0.078218	0.330809	1.28119	0.987288	0.622881	0.170362	-2.55332	down
GO:0003674	molecular_function	molecular_function	2	1.66753e-08	MGG_08543	hypothetical protein	19.8577	20.133	31.0094	334.525	342.199	152.946	0.0855762	-3.54665	down
GO:0003674	molecular_function	molecular_function	2	1.66753e-08	MGG_08546	hypothetical protein	0.538485	1.08691	0.963709	2.74001	1.63505	2.041	0.403535	-1.30923	down
GO:0003674	molecular_function	molecular_function	2	1.66753e-08	MGG_08552	hypothetical protein	17.5252	16.144	37.2466	10.4282	11.6008	12.1169	2.07685	1.0544	up
GO:0003674	molecular_function	molecular_function	2	1.66753e-08	MGG_08572	hypothetical protein	0.238441	0.237854	0.55846	2.48206	2.31343	1.90449	0.154441	-2.69487	down
GO:0003674	molecular_function	molecular_function	2	1.66753e-08	MGG_08610	hypothetical protein	0.790726	1.06486	1.05282	3.69089	5.86613	4.68952	0.204149	-2.29231	down
GO:0003674	molecular_function	molecular_function	2	1.66753e-08	MGG_08627	hypothetical protein	1.57517	2.31716	3.61429	5.09286	5.30641	5.4616	0.473279	-1.07924	down
GO:0003674	molecular_function	molecular_function	2	1.66753e-08	MGG_08633	hypothetical protein	1.56779	3.8502	11.5682	12.2599	12.9534	8.79802	0.499427	-1.00165	down
GO:0003674	molecular_function	molecular_function	2	1.66753e-08	MGG_08653	hypothetical protein	0.592245	0.531247	0.58323	1.02571	1.49767	0.984329	0.486563	-1.0393	down
GO:0003674	molecular_function	molecular_function	2	1.66753e-08	MGG_08684	hypothetical protein	3.21469	5.00075	6.72354	13.7844	12.834	10.6319	0.401044	-1.31817	down
GO:0003674	molecular_function	molecular_function	2	1.66753e-08	MGG_08753	hypothetical protein	3.23801	2.73071	2.84467	0.522416	0.291115	0.916332	5.09485	2.34904	up
GO:0003674	molecular_function	molecular_function	2	1.66753e-08	MGG_08764	hypothetical protein	9.10432	8.76929	6.66115	27.1797	19.4494	17.7543	0.381073	-1.39186	down
GO:0003674	molecular_function	molecular_function	2	1.66753e-08	MGG_08789	hypothetical protein	0.0001	0.0001	0.115488	3.10329	2.06079	0.440893	0.0206403	-5.5984	down
GO:0003674	molecular_function	molecular_function	2	1.66753e-08	MGG_08817	hypothetical protein	805.377	758.988	480.3	171.676	188.338	363.766	2.82498	1.49824	up
GO:0003674	molecular_function	molecular_function	2	1.66753e-08	MGG_08944	hypothetical protein	43.3572	41.031	31.675	151.979	154.14	91.3441	0.29201	-1.77591	down
GO:0003674	molecular_function	molecular_function	2	1.66753e-08	MGG_08962	hypothetical protein	0.943858	0.68642	0.392184	6.22541	6.39134	3.03741	0.129196	-2.95236	down
GO:0003674	molecular_function	molecular_function	2	1.66753e-08	MGG_08965	hypothetical protein	12.6723	11.1714	10.9363	4.76824	2.83415	2.47984	3.44963	1.78644	up
GO:0003674	molecular_function	molecular_function	2	1.66753e-08	MGG_08971	hypothetical protein	37.8925	32.8555	60.7629	6.52954	6.02625	13.2905	5.08819	2.34715	up
GO:0003674	molecular_function	molecular_function	2	1.66753e-08	MGG_08984	hypothetical protein	5.16969	4.70403	5.09374	1.51524	1.6356	2.50773	2.6451	1.40332	up
GO:0003674	molecular_function	molecular_function	2	1.66753e-08	MGG_08992	hypothetical protein	0.0001	0.012693	0.136128	3.77897	3.03535	0.761437	0.0196576	-5.66877	down
GO:0003674	molecular_function	molecular_function	2	1.66753e-08	MGG_09049	hypothetical protein	3.39764	2.3509	2.74069	1.34928	0.867709	1.83551	2.09482	1.06682	up
GO:0003674	molecular_function	molecular_function	2	1.66753e-08	MGG_09089	hypothetical protein	15.4887	16.7218	7.15355	0.665947	0.40633	2.01079	12.7678	3.67444	up
GO:0003674	molecular_function	molecular_function	2	1.66753e-08	MGG_09096	hypothetical protein	0.633259	0.860558	2.48812	2.61748	2.39874	3.25533	0.481402	-1.05469	down
GO:0003674	molecular_function	molecular_function	2	1.66753e-08	MGG_09271	hypothetical protein	2.52002	3.29656	9.86222	17.9347	15.9416	12.6015	0.33734	-1.56773	down
GO:0003674	molecular_function	molecular_function	2	1.66753e-08	MGG_09341	LOW QUALITY PROTEIN: integral membrane protein	0.248922	0.243287	0.448164	2.31403	1.42079	0.55785	0.219065	-2.19057	down
GO:0003674	molecular_function	molecular_function	2	1.66753e-08	MGG_09378	hypothetical protein	16.8147	14.7986	10.9781	2.7414	2.47074	11.042	2.62035	1.38976	up
GO:0003674	molecular_function	molecular_function	2	1.66753e-08	MGG_09381	hypothetical protein	182.154	165.06	194.994	27.7765	30.668	61.0349	4.53808	2.18208	up
GO:0003674	molecular_function	molecular_function	2	1.66753e-08	MGG_09387	hypothetical protein	3.6399	3.07556	0.903627	0.775328	0.896443	1.20277	2.65054	1.40628	up
GO:0003674	molecular_function	molecular_function	2	1.66753e-08	MGG_09444	methylitaconate delta2-delta3-isomerase	2.13871	1.34837	2.80102	5.48381	4.63787	3.99049	0.44558	-1.16624	down
GO:0003674	molecular_function	molecular_function	2	1.66753e-08	MGG_09468	hypothetical protein	2.56708	2.71009	1.95188	7.37194	6.75923	5.70605	0.364418	-1.45633	down
GO:0003674	molecular_function	molecular_function	2	1.66753e-08	MGG_09576	hypothetical protein	1.39956	1.55254	1.71048	0.807752	0.420029	0.739121	2.37052	1.2452	up
GO:0003674	molecular_function	molecular_function	2	1.66753e-08	MGG_09605	hypothetical protein	10.2217	8.00577	4.97809	0.853478	0.602938	1.2138	8.69052	3.11944	up
GO:0003674	molecular_function	molecular_function	2	1.66753e-08	MGG_09619	GPI-anchored cell wall beta-1,3-endoglucanase EglC	0.314367	0.368359	0.758246	1.16439	0.938809	0.849615	0.488	-1.03505	down
GO:0003674	molecular_function	molecular_function	2	1.66753e-08	MGG_09657	hypothetical protein	3.80729	2.04723	3.86456	11.6481	11.3567	6.69836	0.327207	-1.61172	down
GO:0003674	molecular_function	molecular_function	2	1.66753e-08	MGG_09667	hypothetical protein	5.84812	4.3834	6.05343	0.0001	0.037637	0.0001	430.397	8.74953	up
GO:0003674	molecular_function	molecular_function	2	1.66753e-08	MGG_09693	hypothetical protein	426.969	428.689	233.758	66.176	74.5618	159.31	3.6308	1.86029	up
GO:0003674	molecular_function	molecular_function	2	1.66753e-08	MGG_09710	hypothetical protein	7.51408	7.44586	5.08374	2.80313	2.82238	4.12535	2.05558	1.03955	up
GO:0003674	molecular_function	molecular_function	2	1.66753e-08	MGG_09751	hypothetical protein	0.453079	0.568193	0.33432	7.85325	8.18288	2.23726	0.0741839	-3.75275	down
GO:0003674	molecular_function	molecular_function	2	1.66753e-08	MGG_09844	hypothetical protein	139.786	137.593	53.5539	371.116	366.213	172.017	0.363923	-1.45829	down
GO:0003674	molecular_function	molecular_function	2	1.66753e-08	MGG_09848	hypothetical protein	34.4079	30.3171	65.0224	240.32	254.419	169.633	0.195293	-2.35629	down
GO:0003674	molecular_function	molecular_function	2	1.66753e-08	MGG_09849	hypothetical protein	0.631718	1.65578	1.76862	7.25396	4.72566	3.13145	0.26842	-1.89743	down
GO:0003674	molecular_function	molecular_function	2	1.66753e-08	MGG_09985	hypothetical protein	0.0001	0.117467	0.365284	2.22128	1.61996	0.434224	0.112935	-3.14643	down
GO:0003674	molecular_function	molecular_function	2	1.66753e-08	MGG_10001	hypothetical protein	57.6041	48.6451	110.743	1.41656	1.20531	4.21093	31.7574	4.98902	up
GO:0003674	molecular_function	molecular_function	2	1.66753e-08	MGG_10024	hypothetical protein	44.4014	43.0015	53.7077	138.028	136.692	115.18	0.361916	-1.46628	down
GO:0003674	molecular_function	molecular_function	2	1.66753e-08	MGG_10051	hypothetical protein	1.50778	1.95809	3.27791	0.914469	0.883663	0.926939	2.47472	1.30726	up
GO:0003674	molecular_function	molecular_function	2	1.66753e-08	MGG_10057	hypothetical protein	36.1557	38.3856	38.5606	81.5377	78.8609	68.8251	0.493413	-1.01913	down
GO:0003674	molecular_function	molecular_function	2	1.66753e-08	MGG_10105	hypothetical protein	69.4775	65.0247	94.4159	13.3685	12.8418	28.3628	4.19471	2.06857	up
GO:0003674	molecular_function	molecular_function	2	1.66753e-08	MGG_10131	MFS transporter	35.0383	34.8991	34.0935	96.7137	96.3669	63.6386	0.405232	-1.30318	down
GO:0003674	molecular_function	molecular_function	2	1.66753e-08	MGG_10286	hypothetical protein	27.1052	18.5513	27.9522	63.6339	61.7868	74.2567	0.368638	-1.43972	down
GO:0003674	molecular_function	molecular_function	2	1.66753e-08	MGG_10300	hypothetical protein	0.886525	0.701647	2.65794	5.14967	4.29052	2.05542	0.369368	-1.43687	down
GO:0003674	molecular_function	molecular_function	2	1.66753e-08	MGG_10306	hypothetical protein	180.242	171.479	269.137	69.8999	73.2949	114.522	2.40906	1.26847	up
GO:0003674	molecular_function	molecular_function	2	1.66753e-08	MGG_10310	hypothetical protein	3.55999	4.14001	5.30096	14.9505	14.9224	5.6986	0.365489	-1.4521	down
GO:0003674	molecular_function	molecular_function	2	1.66753e-08	MGG_10394	hypothetical protein	0.906326	1.14137	1.17731	3.11414	3.1967	2.8489	0.352086	-1.506	down
GO:0003674	molecular_function	molecular_function	2	1.66753e-08	MGG_10402	hypothetical protein	1.28373	0.792923	1.00779	5.20427	5.29525	3.44246	0.221234	-2.17635	down
GO:0003674	molecular_function	molecular_function	2	1.66753e-08	MGG_10408	FAD binding domain-containing protein	16.9828	16.546	8.60524	33.8446	30.9452	32.812	0.431694	-1.21192	down
GO:0003674	molecular_function	molecular_function	2	1.66753e-08	MGG_10409	hypothetical protein	0.179296	0.114183	1.01704	0.878973	1.23576	0.975879	0.424033	-1.23775	down
GO:0003674	molecular_function	molecular_function	2	1.66753e-08	MGG_10425	hypothetical protein	2.95166	1.94406	1.95803	11.7142	8.52464	8.67831	0.237013	-2.07696	down
GO:0003674	molecular_function	molecular_function	2	1.66753e-08	MGG_10439	MFS transporter	1.9879	1.98915	3.18547	1.21214	0.617046	1.05615	2.48239	1.31173	up
GO:0003674	molecular_function	molecular_function	2	1.66753e-08	MGG_10460	hypothetical protein	9.66749	8.76669	14.3572	2.57649	2.4897	3.46745	3.84261	1.94208	up
GO:0003674	molecular_function	molecular_function	2	1.66753e-08	MGG_10473	CFEM domain-containing protein	0.0001	0.141803	0.139741	1.11562	0.760787	0.76208	0.106744	-3.22777	down
GO:0003674	molecular_function	molecular_function	2	1.66753e-08	MGG_10474	hypothetical protein	0.625754	0.465468	0.291073	0.824164	0.955548	1.10434	0.479289	-1.06103	down
GO:0003674	molecular_function	molecular_function	2	1.66753e-08	MGG_10477	hypothetical protein	3.40978	4.13945	2.5824	1.46871	0.9445	2.60032	2.02086	1.01497	up
GO:0003674	molecular_function	molecular_function	2	1.66753e-08	MGG_10486	hypothetical protein	19.1989	21.8688	25.9583	10.1571	8.14729	12.1471	2.20107	1.13821	up
GO:0003674	molecular_function	molecular_function	2	1.66753e-08	MGG_10514	WSC domain-containing protein	6.22507	6.6685	8.29154	29.985	30.2698	16.6012	0.275647	-1.85911	down
GO:0003674	molecular_function	molecular_function	2	1.66753e-08	MGG_10516	hypothetical protein	0.191435	0.25332	0.385282	0.840566	0.73445	0.707203	0.363697	-1.45919	down
GO:0003674	molecular_function	molecular_function	2	1.66753e-08	MGG_10549	hypothetical protein	6.02345	4.25862	9.41748	1.29353	3.26371	2.66142	2.72898	1.44836	up
GO:0003674	molecular_function	molecular_function	2	1.66753e-08	MGG_10558	hypothetical protein	0.0001	0.0001	0.0001	0.505642	0.817594	0.802736	0.000141112	-12.7909	down
GO:0003674	molecular_function	molecular_function	2	1.66753e-08	MGG_10593	hypothetical protein	5.27354	4.54461	5.032	2.00751	1.95152	2.39088	2.33864	1.22567	up
GO:0003674	molecular_function	molecular_function	2	1.66753e-08	MGG_10601	hypothetical protein	4.18135	4.46362	4.56654	0.78314	0.854097	1.6327	4.04029	2.01446	up
GO:0003674	molecular_function	molecular_function	2	1.66753e-08	MGG_10659	hypothetical protein	25.3188	25.3697	22.6044	10.2665	10.2309	15.5328	2.0342	1.02446	up
GO:0003674	molecular_function	molecular_function	2	1.66753e-08	MGG_10661	hypothetical protein	2.26241	2.3632	4.95749	11.2192	11.9885	7.43961	0.312689	-1.6772	down
GO:0003674	molecular_function	molecular_function	2	1.66753e-08	MGG_10747	hypothetical protein	0.264851	0.199435	0.769552	1.23389	1.62333	1.57793	0.278195	-1.84583	down
GO:0003674	molecular_function	molecular_function	2	1.66753e-08	MGG_10764	hypothetical protein	0.538783	0.347631	0.794399	8.46745	10.5391	10.5633	0.0568421	-4.1369	down
GO:0003674	molecular_function	molecular_function	2	1.66753e-08	MGG_10772	hypothetical protein	0.19642	0.604366	0.399345	1.20062	1.92541	2.18369	0.226025	-2.14545	down
GO:0003674	molecular_function	molecular_function	2	1.66753e-08	MGG_10785	meiotic chromosome segregation protein	7.36165	6.8287	8.36334	15.7059	15.9634	16.6878	0.466398	-1.10037	down
GO:0003674	molecular_function	molecular_function	2	1.66753e-08	MGG_10803	hypothetical protein	3.06249	2.80522	1.61669	4.90988	4.86854	5.21701	0.499112	-1.00257	down
GO:0003674	molecular_function	molecular_function	2	1.66753e-08	MGG_10869	hypothetical protein	1.12578	0.844606	2.19695	8.04713	7.72774	4.12394	0.209426	-2.25548	down
GO:0003674	molecular_function	molecular_function	2	1.66753e-08	MGG_10887	hypothetical protein	90.0968	97.5338	145.233	0.073972	0.452024	0.258709	424.19	8.72857	up
GO:0003674	molecular_function	molecular_function	2	1.66753e-08	MGG_11030	hypothetical protein	2.2508	2.76155	5.03725	0.0001	0.0001	0.0001	33498.7	15.0318	up
GO:0003674	molecular_function	molecular_function	2	1.66753e-08	MGG_11285	hypothetical protein	21.0224	24.8061	24.5665	12.2388	10.1053	12.5788	2.01573	1.0113	up
GO:0003674	molecular_function	molecular_function	2	1.66753e-08	MGG_11370	hypothetical protein	2.35621	1.90897	9.562	10.9278	10.3251	8.71992	0.461324	-1.11615	down
GO:0003674	molecular_function	molecular_function	2	1.66753e-08	MGG_11468	metalloreductase Fre8	8.16588	10.4545	26.7963	35.8484	32.1434	28.6384	0.470005	-1.08925	down
GO:0003674	molecular_function	molecular_function	2	1.66753e-08	MGG_11486	hypothetical protein	4.68894	4.32089	3.93426	10.5602	8.47332	9.00039	0.46173	-1.11488	down
GO:0003674	molecular_function	molecular_function	2	1.66753e-08	MGG_11610	hypothetical protein	71.2195	69.4268	43.5067	13.3394	11.9016	20.4009	4.03473	2.01247	up
GO:0003674	molecular_function	molecular_function	2	1.66753e-08	MGG_11613	alkaline phosphatase D	4.85397	4.98448	0.967257	0.546016	0.514485	0.444801	7.17843	2.84367	up
GO:0003674	molecular_function	molecular_function	2	1.66753e-08	MGG_11813	hypothetical protein	134.856	172.362	189.918	54.3385	41.2891	39.27	3.68528	1.88178	up
GO:0003674	molecular_function	molecular_function	2	1.66753e-08	MGG_11859	hypothetical protein	9.34623	12.2881	14.0693	3.13131	2.25282	4.11886	3.7571	1.90962	up
GO:0003674	molecular_function	molecular_function	2	1.66753e-08	MGG_12043	hypothetical protein	21.3224	15.554	7.91893	106.56	155.646	117.957	0.117832	-3.0852	down
GO:0003674	molecular_function	molecular_function	2	1.66753e-08	MGG_12091	hypothetical protein	1.78914	2.03148	7.44049	1.45764	0.948487	0.693381	3.63319	1.86124	up
GO:0003674	molecular_function	molecular_function	2	1.66753e-08	MGG_12230	hypothetical protein	169.381	181.837	131.713	45.3106	55.9914	50.1917	3.1878	1.67256	up
GO:0003674	molecular_function	molecular_function	2	1.66753e-08	MGG_12231	allantoate permease	8.05238	8.64639	6.32916	1.53032	1.69902	2.01585	4.3903	2.13432	up
GO:0003674	molecular_function	molecular_function	2	1.66753e-08	MGG_12316	hypothetical protein	632.326	596.125	440.942	213.464	213.652	295.917	2.30887	1.20719	up
GO:0003674	molecular_function	molecular_function	2	1.66753e-08	MGG_12471	hypothetical protein	4.46561	5.43391	10.1407	19.0135	14.8403	11.599	0.440901	-1.18147	down
GO:0003674	molecular_function	molecular_function	2	1.66753e-08	MGG_12476	hypothetical protein	5.88911	4.92329	4.06083	0.236216	0.318727	0.413427	15.359	3.94102	up
GO:0003674	molecular_function	molecular_function	2	1.66753e-08	MGG_12496	cytochrome P450 52A2	2.41834	2.89818	12.3831	16.6891	17.1284	10.9081	0.395738	-1.33738	down
GO:0003674	molecular_function	molecular_function	2	1.66753e-08	MGG_12546	hypothetical protein	112.988	107.275	264.678	386.473	389.563	400.988	0.412007	-1.27926	down
GO:0003674	molecular_function	molecular_function	2	1.66753e-08	MGG_12569	hypothetical protein	69.4225	62.71	74.9705	153.241	164.344	121.304	0.47188	-1.08351	down
GO:0003674	molecular_function	molecular_function	2	1.66753e-08	MGG_12722	hypothetical protein	1.83935	2.3113	4.27871	12.4442	11.3391	7.75107	0.267307	-1.90343	down
GO:0003674	molecular_function	molecular_function	2	1.66753e-08	MGG_12728	hypothetical protein	2.43242	1.54414	1.57344	4.4225	4.36458	2.67338	0.484274	-1.04611	down
GO:0003674	molecular_function	molecular_function	2	1.66753e-08	MGG_12942	hypothetical protein	29.1615	29.0517	86.666	9.04008	7.77804	14.6784	4.59984	2.20158	up
GO:0003674	molecular_function	molecular_function	2	1.66753e-08	MGG_13026	hypothetical protein	12.3564	14.3404	18.8088	40.8413	34.5825	26.3461	0.447142	-1.1612	down
GO:0003674	molecular_function	molecular_function	2	1.66753e-08	MGG_13107	hypothetical protein	62.6393	61.7409	73.104	160.017	155.464	98.1746	0.477412	-1.06669	down
GO:0003674	molecular_function	molecular_function	2	1.66753e-08	MGG_13188	voltage-gated potassium channel subunit beta-2	165.19	177.637	167.614	50.2272	52.5545	78.7228	2.81228	1.49174	up
GO:0003674	molecular_function	molecular_function	2	1.66753e-08	MGG_13256	hypothetical protein	0.519847	0.513967	0.466515	2.74517	2.50725	1.45149	0.223799	-2.15972	down
GO:0003674	molecular_function	molecular_function	2	1.66753e-08	MGG_13276	hypothetical protein	1.83344	1.11341	2.37045	6.79113	4.93905	3.14891	0.357367	-1.48452	down
GO:0003674	molecular_function	molecular_function	2	1.66753e-08	MGG_13277	hypothetical protein	0.460454	0.491508	0.648976	1.03599	1.25998	1.2948	0.445849	-1.16537	down
GO:0003674	molecular_function	molecular_function	2	1.66753e-08	MGG_13448	hypothetical protein	43.1204	39.1471	28.8316	11.3791	14.1408	21.9643	2.33971	1.22633	up
GO:0003674	molecular_function	molecular_function	2	1.66753e-08	MGG_13557	hypothetical protein	0.701195	1.37677	2.24129	3.70224	3.79463	2.64111	0.426046	-1.23092	down
GO:0003674	molecular_function	molecular_function	2	1.66753e-08	MGG_13619	hypothetical protein	1.22677	1.82938	3.76226	11.894	11.955	4.61859	0.239515	-2.06181	down
GO:0003674	molecular_function	molecular_function	2	1.66753e-08	MGG_13711	hypothetical protein	0.399394	0.281082	1.5257	2.36505	4.25342	1.40521	0.274958	-1.86272	down
GO:0003674	molecular_function	molecular_function	2	1.66753e-08	MGG_13716	hypothetical protein	201.772	170.026	118.949	51.5062	61.9905	92.7838	2.37903	1.25037	up
GO:0003674	molecular_function	molecular_function	2	1.66753e-08	MGG_13742	hypothetical protein	0.902303	1.67277	3.56453	15.1052	14.3166	6.27555	0.17199	-2.5396	down
GO:0003674	molecular_function	molecular_function	2	1.66753e-08	MGG_13766	hypothetical protein	1.79487	1.70657	1.53033	0.578581	0.728598	0.826875	2.35785	1.23747	up
GO:0003674	molecular_function	molecular_function	2	1.66753e-08	MGG_13871	hypothetical protein	12.8266	15.1352	4.69916	23.9072	19.8202	26.2535	0.466713	-1.09939	down
GO:0003674	molecular_function	molecular_function	2	1.66753e-08	MGG_13923	hypothetical protein	0.131475	0.300163	0.824739	2.30429	2.24728	1.51916	0.206956	-2.2726	down
GO:0003674	molecular_function	molecular_function	2	1.66753e-08	MGG_13946	hypothetical protein	0.764755	1.36673	1.72191	0.602556	0.54802	0.669401	2.11728	1.08221	up
GO:0003674	molecular_function	molecular_function	2	1.66753e-08	MGG_13953	hypothetical protein	0.158534	0.262561	0.125656	1.55693	1.43985	0.565794	0.153471	-2.70396	down
GO:0003674	molecular_function	molecular_function	2	1.66753e-08	MGG_13993	hypothetical protein	38.9359	35.588	28.3068	153.055	159.669	136.273	0.229023	-2.12644	down
GO:0003674	molecular_function	molecular_function	2	1.66753e-08	MGG_14045	hypothetical protein	71.0329	73.5442	91.1151	9.66281	9.73086	15.9564	6.66737	2.73712	up
GO:0003674	molecular_function	molecular_function	2	1.66753e-08	MGG_14053	hypothetical protein	49.4893	44.3085	6.23116	159.106	177.83	115.89	0.220899	-2.17854	down
GO:0003674	molecular_function	molecular_function	2	1.66753e-08	MGG_14340	hypothetical protein	135.111	121.063	93.8522	493.094	477.931	284.254	0.278844	-1.84247	down
GO:0003674	molecular_function	molecular_function	2	1.66753e-08	MGG_14575	hypothetical protein	22.8614	22.211	21.074	10.526	11.2903	11.1068	2.00912	1.00656	up
GO:0003674	molecular_function	molecular_function	2	1.66753e-08	MGG_14718	hypothetical protein	84.7269	82.0617	55.6731	11.2976	15.9632	27.5725	4.05706	2.02044	up
GO:0003674	molecular_function	molecular_function	2	1.66753e-08	MGG_14719	hypothetical protein	108.12	115.279	88.2746	23.5887	22.2856	36.305	3.7926	1.92319	up
GO:0003674	molecular_function	molecular_function	2	1.66753e-08	MGG_15150	hypothetical protein	41.2094	41.4636	48.5784	96.4066	101.668	94.5145	0.448586	-1.15654	down
GO:0003674	molecular_function	molecular_function	2	1.66753e-08	MGG_15152	hypothetical protein	0.319962	0.321723	0.493496	1.45065	1.744	0.748085	0.287918	-1.79627	down
GO:0003674	molecular_function	molecular_function	2	1.66753e-08	MGG_15182	MFS transporter	0.799078	0.618154	0.771879	0.058328	0.349142	0.105389	4.26845	2.09371	up
GO:0003674	molecular_function	molecular_function	2	1.66753e-08	MGG_15188	hypothetical protein	1.90691	1.6213	6.53656	5.33623	6.05707	10.3775	0.462306	-1.11308	down
GO:0003674	molecular_function	molecular_function	2	1.66753e-08	MGG_15266	hypothetical protein	2.54951	2.81031	4.63784	10.6938	9.98668	6.4369	0.368681	-1.43955	down
GO:0003674	molecular_function	molecular_function	2	1.66753e-08	MGG_15337	zygote-specific protein	10.315	10.9372	22.5935	39.9179	39.8771	44.0493	0.354039	-1.49802	down
GO:0003674	molecular_function	molecular_function	2	1.66753e-08	MGG_15340	hypothetical protein	0.499976	0.58909	0.481228	2.02093	1.41186	1.1094	0.345713	-1.53235	down
GO:0003674	molecular_function	molecular_function	2	1.66753e-08	MGG_15353	hypothetical protein	24.1502	19.5504	21.8558	47.6554	44.6261	38.9378	0.499593	-1.00117	down
GO:0003674	molecular_function	molecular_function	2	1.66753e-08	MGG_15354	hypothetical protein	19.4076	18.0983	17.248	41.8465	36.4354	38.2892	0.469704	-1.09017	down
GO:0003674	molecular_function	molecular_function	2	1.66753e-08	MGG_15359	hypothetical protein	0.445255	0.387272	0.326666	1.30652	1.58781	0.595008	0.33221	-1.58983	down
GO:0003674	molecular_function	molecular_function	2	1.66753e-08	MGG_15497	hypothetical protein	0.407066	0.649431	2.0194	6.97846	8.48065	5.70445	0.145339	-2.7825	down
GO:0003674	molecular_function	molecular_function	2	1.66753e-08	MGG_15617	hypothetical protein	1.54332	1.5032	2.0021	8.22318	6.94234	5.27565	0.246983	-2.01752	down
GO:0003674	molecular_function	molecular_function	2	1.66753e-08	MGG_15625	hypothetical protein	0.365795	1.12244	5.00947	7.2641	10.9218	1.71483	0.326505	-1.61482	down
GO:0003674	molecular_function	molecular_function	2	1.66753e-08	MGG_15689	hypothetical protein	1.24368	1.42633	2.46561	4.75171	4.97063	2.11016	0.434027	-1.20414	down
GO:0003674	molecular_function	molecular_function	2	1.66753e-08	MGG_15695	hypothetical protein	1.25419	1.59744	2.29688	2.71167	4.28854	4.62731	0.442786	-1.17532	down
GO:0003674	molecular_function	molecular_function	2	1.66753e-08	MGG_15856	hypothetical protein	0.465351	1.11639	0.990403	4.68529	4.86966	3.50396	0.196964	-2.34399	down
GO:0003674	molecular_function	molecular_function	2	1.66753e-08	MGG_15887	hypothetical protein	11.221	9.74664	7.03293	2.98803	3.20276	4.93611	2.51648	1.33141	up
GO:0003674	molecular_function	molecular_function	2	1.66753e-08	MGG_15938	hypothetical protein	1.93962	1.8768	1.40383	7.58905	5.49208	3.23498	0.319945	-1.64411	down
GO:0003674	molecular_function	molecular_function	2	1.66753e-08	MGG_15976	hypothetical protein	0.065468	0.17311	0.33961	1.02777	1.23446	0.710555	0.194493	-2.36221	down
GO:0003674	molecular_function	molecular_function	2	1.66753e-08	MGG_15983	hypothetical protein	2.67362	2.68071	1.88772	11.8992	13.7106	6.2792	0.227102	-2.13859	down
GO:0003674	molecular_function	molecular_function	2	1.66753e-08	MGG_15993	hypothetical protein	702.718	778.349	461.286	202.181	215.986	326.056	2.60991	1.384	up
GO:0003674	molecular_function	molecular_function	2	1.66753e-08	MGG_15997	hypothetical protein	16.0835	18.2304	52.0587	71.4793	74.6524	59.3954	0.42025	-1.25068	down
GO:0003674	molecular_function	molecular_function	2	1.66753e-08	MGG_16028	hypothetical protein	65.7026	63.9239	46.7629	12.6713	16.1246	45.253	2.38206	1.25221	up
GO:0003674	molecular_function	molecular_function	2	1.66753e-08	MGG_16061	hypothetical protein	238.312	229.254	144.175	423.944	447.17	538.913	0.433851	-1.20473	down
GO:0003674	molecular_function	molecular_function	2	1.66753e-08	MGG_16331	hypothetical protein	3.12706	3.18982	4.8159	1.24173	1.13813	1.48668	2.87927	1.5257	up
GO:0003674	molecular_function	molecular_function	2	1.66753e-08	MGG_16339	hypothetical protein	1.00721	0.963535	0.91574	8.90566	12.9488	3.94554	0.111879	-3.15999	down
GO:0003674	molecular_function	molecular_function	2	1.66753e-08	MGG_16377	hypothetical protein	5.93483	5.41855	4.87785	12.9838	11.8933	12.0738	0.439266	-1.18683	down
GO:0003674	molecular_function	molecular_function	2	1.66753e-08	MGG_16432	hypothetical protein	4.98519	4.90632	5.90101	14.5654	12.4854	10.5827	0.41964	-1.25278	down
GO:0003674	molecular_function	molecular_function	2	1.66753e-08	MGG_16535	pol polyprotein	2.33661	2.06216	2.90957	7.89321	5.71149	6.17369	0.369512	-1.43631	down
GO:0003674	molecular_function	molecular_function	2	1.66753e-08	MGG_16603	hypothetical protein	4.23382	4.86819	3.23987	0.292743	0.058944	1.74995	5.87252	2.55398	up
GO:0003674	molecular_function	molecular_function	2	1.66753e-08	MGG_16609	hypothetical protein	0.835656	0.738287	1.36863	12.2792	10.4192	2.6199	0.116223	-3.10503	down
GO:0003674	molecular_function	molecular_function	2	1.66753e-08	MGG_16611	hypothetical protein	13.0258	16.3149	13.0199	1.13831	1.4503	1.59718	10.1201	3.33915	up
GO:0003674	molecular_function	molecular_function	2	1.66753e-08	MGG_16714	hypothetical protein	520.368	493.625	444.188	1099.58	1152.41	946.332	0.45592	-1.13315	down
GO:0003674	molecular_function	molecular_function	2	1.66753e-08	MGG_16804	hypothetical protein	0.316766	0.911856	0.900119	1.02831	1.71973	1.73776	0.474551	-1.07537	down
GO:0003674	molecular_function	molecular_function	2	1.66753e-08	MGG_16947	hypothetical protein	6.27608	11.0375	10.5682	0.137146	0.0001	0.0001	203.004	7.66536	up
GO:0003674	molecular_function	molecular_function	2	1.66753e-08	MGG_16964	hypothetical protein	0.865256	0.421904	0.552734	1.59518	2.77698	0.971524	0.344312	-1.53821	down
GO:0003674	molecular_function	molecular_function	2	1.66753e-08	MGG_16978	hypothetical protein	0.580354	0.675708	0.691435	1.47599	1.72683	0.7918	0.48753	-1.03644	down
GO:0003674	molecular_function	molecular_function	2	1.66753e-08	MGG_17024	hypothetical protein	0.383895	0.472686	0.63304	2.87013	2.95045	1.63424	0.19982	-2.32323	down
GO:0003674	molecular_function	molecular_function	2	1.66753e-08	MGG_17082	hypothetical protein	0.826441	0.31485	2.16274	3.07429	3.5598	1.32079	0.415346	-1.26761	down
GO:0003674	molecular_function	molecular_function	2	1.66753e-08	MGG_17266	hypothetical protein	15.3957	17.5531	33.9519	77.3585	84.8494	35.1409	0.338997	-1.56066	down
GO:0003674	molecular_function	molecular_function	2	1.66753e-08	MGG_17279	hypothetical protein	0.772523	0.739066	2.01582	5.43114	5.47079	2.10893	0.271113	-1.88303	down
GO:0003674	molecular_function	molecular_function	2	1.66753e-08	MGG_17294	hypothetical protein	0.0001	0.157912	0.117652	0.757781	0.514767	0.816644	0.131948	-2.92196	down
GO:0003674	molecular_function	molecular_function	2	1.66753e-08	MGG_17303	hypothetical protein	1.08624	1.07305	6.10897	30.6578	35.6052	11.2047	0.106732	-3.22794	down
GO:0003674	molecular_function	molecular_function	2	1.66753e-08	MGG_17324	hypothetical protein	62.1536	60.9887	81.4341	196.553	169.042	162.125	0.387661	-1.36713	down
GO:0003674	molecular_function	molecular_function	2	1.66753e-08	MGG_17372	hypothetical protein	155.845	171.566	398.288	563.147	565.289	419.295	0.468879	-1.09271	down
GO:0003674	molecular_function	molecular_function	2	1.66753e-08	MGG_17612	hypothetical protein, variant 1	2.36306	37.0833	4.34972	2.98292	1.14897	1.26375	8.11693	3.02093	up
GO:0003674	molecular_function	molecular_function	2	1.66753e-08	MGG_17627	hypothetical protein	1.35611	1.02948	2.23624	4.73166	5.14795	3.68293	0.340779	-1.55309	down
GO:0003674	molecular_function	molecular_function	2	1.66753e-08	MGG_17647	hypothetical protein	4.52035	0.575658	0.922412	51.7422	2.3581	3.06276	0.105285	-3.24763	down
GO:0003674	molecular_function	molecular_function	2	1.66753e-08	MGG_17655	hypothetical protein	13.5134	16.8713	26.3887	3.87567	7.58809	0.0001	4.95239	2.30812	up
GO:0003674	molecular_function	molecular_function	2	1.66753e-08	MGG_17658	hypothetical protein	0.853557	0.769524	2.87645	4.03304	3.97257	3.71687	0.383837	-1.38143	down
GO:0003674	molecular_function	molecular_function	2	1.66753e-08	MGG_17744	hypothetical protein	0.270933	0.639355	1.01862	3.82123	3.02818	2.1166	0.215135	-2.21668	down
GO:0003674	molecular_function	molecular_function	2	1.66753e-08	MGG_17745	hypothetical protein	1.59677	1.34785	1.62649	7.05126	6.72085	5.59008	0.236085	-2.08262	down
GO:0003674	molecular_function	molecular_function	2	1.66753e-08	MGG_17746	hypothetical protein	1.46279	1.31287	0.229817	2.55676	2.92409	2.58712	0.372519	-1.42461	down
GO:0003674	molecular_function	molecular_function	2	1.66753e-08	MGG_17761	hypothetical protein	1.94531	1.55028	0.141818	7.33946	9.28584	6.42854	0.157779	-2.66402	down
GO:0003674	molecular_function	molecular_function	2	1.66753e-08	MGG_17792	hypothetical protein	2202.22	2032.21	2030.63	208.887	238.777	603.026	5.96281	2.57599	up
GO:0003674	molecular_function	molecular_function	2	1.66753e-08	MGG_17865	hypothetical protein	114.722	118.519	114.897	483.83	441.826	259.997	0.293626	-1.76795	down
GO:0003674	molecular_function	molecular_function	2	1.66753e-08	MGG_17882	hypothetical protein	0.763242	1.18058	1.27266	17.333	12.4578	5.16621	0.0920127	-3.44202	down
GO:0003674	molecular_function	molecular_function	2	1.66753e-08	MGG_17984	hypothetical protein	0.195314	0.683659	1.3581	1.99276	2.32103	1.90912	0.35949	-1.47597	down
GO:0003674	molecular_function	molecular_function	2	1.66753e-08	MGG_17995	hypothetical protein	0.922177	1.55961	1.53183	3.27519	3.47157	1.91882	0.463167	-1.1104	down
GO:0003674	molecular_function	molecular_function	2	1.66753e-08	MGG_18035	hypothetical protein	1.20812	1.18356	0.5113	5.53723	3.84083	1.87852	0.257892	-1.95516	down
GO:0003674	molecular_function	molecular_function	2	1.66753e-08	MGG_18055	hypothetical protein	2.9073	2.86757	6.17108	15.156	11.9044	10.0641	0.321781	-1.63585	down
GO:0008150	biological_process	biological_process	2	6.84846e-05	MGG_00083	hypothetical protein	0.444829	0.622916	1.31275	5.40192	6.01681	3.93251	0.155068	-2.68902	down
GO:0008150	biological_process	biological_process	2	6.84846e-05	MGG_00160	hypothetical protein	1.74694	1.50013	6.12117	8.0133	7.68695	6.34007	0.42505	-1.2343	down
GO:0008150	biological_process	biological_process	2	6.84846e-05	MGG_00163	hypothetical protein	13.2929	12.7207	11.597	5.40181	4.67508	6.62698	2.25161	1.17096	up
GO:0008150	biological_process	biological_process	2	6.84846e-05	MGG_00230	hypothetical protein	0.213334	0.322305	0.767388	15.1789	15.2488	2.73077	0.0392969	-4.66944	down
GO:0008150	biological_process	biological_process	2	6.84846e-05	MGG_00245	hypothetical protein	21.7534	17.8186	13.3657	5.79597	6.19035	10.3855	2.36627	1.24261	up
GO:0008150	biological_process	biological_process	2	6.84846e-05	MGG_00258	hypothetical protein	2.59533	3.24125	2.65384	8.9122	8.22931	8.05237	0.337003	-1.56917	down
GO:0008150	biological_process	biological_process	2	6.84846e-05	MGG_00273	hypothetical protein	202.583	243.287	246.923	66.8825	65.7726	97.6682	3.00791	1.58876	up
GO:0008150	biological_process	biological_process	2	6.84846e-05	MGG_00300	ent-kaurene oxidase	1.27389	1.42851	2.10068	4.75424	6.21983	3.66174	0.328174	-1.60747	down
GO:0008150	biological_process	biological_process	2	6.84846e-05	MGG_00339	hypothetical protein	5.86941	6.05825	18.4649	25.5469	24.0422	19.5456	0.439614	-1.18569	down
GO:0008150	biological_process	biological_process	2	6.84846e-05	MGG_00389	hypothetical protein	5.4943	5.76193	9.58977	22.9605	18.2147	13.5948	0.380609	-1.39362	down
GO:0008150	biological_process	biological_process	2	6.84846e-05	MGG_00401	secreted protein	0.211894	0.355708	0.16169	3.22725	4.09526	1.29646	0.0846147	-3.56295	down
GO:0008150	biological_process	biological_process	2	6.84846e-05	MGG_00561	hypothetical protein	1.81359	2.93127	3.05682	1.20123	1.26699	1.24192	2.1028	1.07231	up
GO:0008150	biological_process	biological_process	2	6.84846e-05	MGG_00563	hypothetical protein	0.501227	0.25383	1.18657	8.9362	8.15102	3.27142	0.0953712	-3.3903	down
GO:0008150	biological_process	biological_process	2	6.84846e-05	MGG_00579	hypothetical protein	0.304051	0.300416	0.739179	0.640501	0.940551	1.12166	0.497147	-1.00825	down
GO:0008150	biological_process	biological_process	2	6.84846e-05	MGG_00631	hypothetical protein	20.2107	19.5129	21.4142	6.03606	6.52948	9.78753	2.7351	1.45159	up
GO:0008150	biological_process	biological_process	2	6.84846e-05	MGG_00741	hypothetical protein	10.9991	12.3471	19.1975	36.7614	33.7718	34.362	0.405583	-1.30193	down
GO:0008150	biological_process	biological_process	2	6.84846e-05	MGG_00755	indoleamine 2,3-dioxygenase	62.4104	65.7909	50.0797	14.6421	14.2431	26.1605	3.23878	1.69545	up
GO:0008150	biological_process	biological_process	2	6.84846e-05	MGG_00829	alpha/beta hydrolase	2.30471	1.562	2.72981	19.2721	15.7116	11.3793	0.14228	-2.8132	down
GO:0008150	biological_process	biological_process	2	6.84846e-05	MGG_00830	hypothetical protein	68.603	65.7026	92.1159	180.634	159.327	120.313	0.491927	-1.02348	down
GO:0008150	biological_process	biological_process	2	6.84846e-05	MGG_00962	hypothetical protein	75.2927	93.9691	97.1582	12.3823	9.51132	18.0041	6.67757	2.73932	up
GO:0008150	biological_process	biological_process	2	6.84846e-05	MGG_01025	hypothetical protein	1.7652	0.946288	1.5554	0.749705	0.384542	0.699308	2.32711	1.21854	up
GO:0008150	biological_process	biological_process	2	6.84846e-05	MGG_01130	hypothetical protein	7.34446	6.21384	5.73053	2.55148	2.9615	3.49428	2.14147	1.0986	up
GO:0008150	biological_process	biological_process	2	6.84846e-05	MGG_01145	hypothetical protein	1.3391	1.57346	4.17915	8.44957	9.02361	4.03831	0.329671	-1.6009	down
GO:0008150	biological_process	biological_process	2	6.84846e-05	MGG_01186	hypothetical protein	27.621	27.5023	21.1418	64.1205	55.8837	41.0236	0.473614	-1.07822	down
GO:0008150	biological_process	biological_process	2	6.84846e-05	MGG_01297	hypothetical protein	2.87581	3.65619	5.59492	1.45616	0.977484	2.10006	2.67484	1.41945	up
GO:0008150	biological_process	biological_process	2	6.84846e-05	MGG_01398	hypothetical protein	0.475365	0.146038	1.08121	2.50477	2.41602	1.67643	0.258081	-1.95411	down
GO:0008150	biological_process	biological_process	2	6.84846e-05	MGG_01420	hypothetical protein	1.22476	1.51943	1.70975	4.79468	4.40082	3.8153	0.342326	-1.54656	down
GO:0008150	biological_process	biological_process	2	6.84846e-05	MGG_01701	hypothetical protein	1.31364	1.59443	4.80371	7.22189	7.22508	5.37338	0.389084	-1.36185	down
GO:0008150	biological_process	biological_process	2	6.84846e-05	MGG_01864	hypothetical protein	45.9162	51.9176	82.4198	233.152	262.356	200.655	0.258924	-1.9494	down
GO:0008150	biological_process	biological_process	2	6.84846e-05	MGG_01905	hypothetical protein	485.777	461.402	219.999	1104.43	1180.51	1105.09	0.344297	-1.53827	down
GO:0008150	biological_process	biological_process	2	6.84846e-05	MGG_01924	benzoate 4-monooxygenase cytochrome P450	24.177	24.3666	32.7293	1.32428	1.36325	3.64964	12.8248	3.68086	up
GO:0008150	biological_process	biological_process	2	6.84846e-05	MGG_01940	hypothetical protein	28.4559	23.635	9.6135	37.7603	39.6981	50.5956	0.481862	-1.05331	down
GO:0008150	biological_process	biological_process	2	6.84846e-05	MGG_02001	hypothetical protein	89.6037	86.6725	57.4523	32.8723	34.9104	40.2945	2.16261	1.11277	up
GO:0008150	biological_process	biological_process	2	6.84846e-05	MGG_02017	hypothetical protein	0.928667	0.692232	2.06058	4.23469	3.39724	2.49231	0.36363	-1.45946	down
GO:0008150	biological_process	biological_process	2	6.84846e-05	MGG_02019	hypothetical protein	0.588697	0.544893	2.85694	2.73702	2.93543	2.84498	0.468513	-1.09384	down
GO:0008150	biological_process	biological_process	2	6.84846e-05	MGG_02029	hypothetical protein	1.20815	1.12608	0.735612	0.298927	0.378883	0.629553	2.34812	1.23151	up
GO:0008150	biological_process	biological_process	2	6.84846e-05	MGG_02049	interferon-induced GTP-binding protein Mx2	0.096767	0.151807	0.278876	0.468448	0.45823	0.203067	0.466875	-1.09889	down
GO:0008150	biological_process	biological_process	2	6.84846e-05	MGG_02058	mitochondrial chaperone BCS1	12.0727	12.28	8.93123	1.45847	1.57376	3.78782	4.88029	2.28697	up
GO:0008150	biological_process	biological_process	2	6.84846e-05	MGG_02069	glyoxalase/bleomycin resistance protein/dioxygenase	15.6456	17.5464	19.3635	4.86064	4.31964	12.6645	2.40586	1.26655	up
GO:0008150	biological_process	biological_process	2	6.84846e-05	MGG_02082	hypothetical protein	0.466741	0.634206	1.1362	1.80709	2.26415	1.59841	0.394582	-1.3416	down
GO:0008150	biological_process	biological_process	2	6.84846e-05	MGG_02097	hypothetical protein	1.17208	1.78357	3.27948	7.31112	6.69516	4.343	0.339802	-1.55723	down
GO:0008150	biological_process	biological_process	2	6.84846e-05	MGG_02109	hypothetical protein	604.236	723.742	790.614	116.903	97.9341	174.652	5.43941	2.44345	up
GO:0008150	biological_process	biological_process	2	6.84846e-05	MGG_02110	caleosin domain-containing protein	37.2287	44.5695	53.5627	11.2048	10.0253	15.1879	3.71688	1.89409	up
GO:0008150	biological_process	biological_process	2	6.84846e-05	MGG_02168	hypothetical protein	13.5725	16.4628	13.9953	6.19985	5.61147	9.57822	2.05851	1.0416	up
GO:0008150	biological_process	biological_process	2	6.84846e-05	MGG_02201	endothiapepsin	4.38743	3.6995	2.39235	1.2863	1.06987	2.01237	2.39881	1.26232	up
GO:0008150	biological_process	biological_process	2	6.84846e-05	MGG_02218	hypothetical protein	0.257444	0.121285	0.314516	1.3256	1.87176	0.880649	0.169996	-2.55643	down
GO:0008150	biological_process	biological_process	2	6.84846e-05	MGG_02224	hypothetical protein	2.47417	3.24462	5.44047	9.06256	8.96727	8.73343	0.416962	-1.26201	down
GO:0008150	biological_process	biological_process	2	6.84846e-05	MGG_02255	hypothetical protein	5.48614	4.60079	3.37222	0.469501	0.0001	0.616723	12.3896	3.63106	up
GO:0008150	biological_process	biological_process	2	6.84846e-05	MGG_02269	hypothetical protein	9.85724	9.08464	9.8825	3.1783	4.07882	4.15786	2.52514	1.33636	up
GO:0008150	biological_process	biological_process	2	6.84846e-05	MGG_02382	hypothetical protein	5.95317	6.92894	13.4014	2.07784	2.31949	4.80954	2.85477	1.51338	up
GO:0008150	biological_process	biological_process	2	6.84846e-05	MGG_02402	hypothetical protein	14.4276	16.7171	12.7112	34.8592	32.2569	23.3005	0.485042	-1.04382	down
GO:0008150	biological_process	biological_process	2	6.84846e-05	MGG_02591	hypothetical protein	3.712	3.11533	10.0119	26.0515	21.5083	13.0202	0.277967	-1.84701	down
GO:0008150	biological_process	biological_process	2	6.84846e-05	MGG_02637	hypothetical protein	108.905	119.378	167.561	53.1209	49.4641	64.7467	2.36562	1.24222	up
GO:0008150	biological_process	biological_process	2	6.84846e-05	MGG_02694	hypothetical protein	17.0479	20.6179	17.0623	6.41813	6.31766	6.22066	2.88704	1.52959	up
GO:0008150	biological_process	biological_process	2	6.84846e-05	MGG_02702	hypothetical protein	2.44129	2.12377	3.44085	6.71834	6.48282	4.36405	0.455783	-1.13358	down
GO:0008150	biological_process	biological_process	2	6.84846e-05	MGG_02777	hypothetical protein	0.97317	0.906976	0.950167	2.87599	3.41081	2.47631	0.32298	-1.63048	down
GO:0008150	biological_process	biological_process	2	6.84846e-05	MGG_02876	laccase-1	40.2688	36.5341	31.0101	14.4066	13.9906	18.5356	2.29717	1.19986	up
GO:0008150	biological_process	biological_process	2	6.84846e-05	MGG_02885	hypothetical protein	4.26278	2.93172	11.3268	0.88037	0.90274	1.48686	5.66404	2.50183	up
GO:0008150	biological_process	biological_process	2	6.84846e-05	MGG_02886	S-(hydroxymethyl)glutathione dehydrogenase	51.5136	52.9377	54.7073	7.20241	6.51811	11.4077	6.33386	2.66309	up
GO:0008150	biological_process	biological_process	2	6.84846e-05	MGG_02904	hypothetical protein	4.56445	4.49827	24.766	39.3213	38.3518	44.4263	0.277059	-1.85173	down
GO:0008150	biological_process	biological_process	2	6.84846e-05	MGG_02918	hypothetical protein	1.898	2.96131	3.46752	7.43175	6.90121	7.72732	0.377458	-1.40561	down
GO:0008150	biological_process	biological_process	2	6.84846e-05	MGG_03025	hypothetical protein	0.242624	0.659081	0.964041	1.45376	0.750197	1.57342	0.493926	-1.01763	down
GO:0008150	biological_process	biological_process	2	6.84846e-05	MGG_03034	hypothetical protein MGCH7_ch7g822	2.89524	2.56238	3.86843	10.6611	10.8473	8.7258	0.308461	-1.69684	down
GO:0008150	biological_process	biological_process	2	6.84846e-05	MGG_03272	hypothetical protein	44.4566	46.6922	93.1291	1.5355	1.77022	8.7787	15.2492	3.93066	up
GO:0008150	biological_process	biological_process	2	6.84846e-05	MGG_03309	hypothetical protein	1.31976	0.721388	0.72805	3.23983	2.25107	3.01043	0.325737	-1.61822	down
GO:0008150	biological_process	biological_process	2	6.84846e-05	MGG_03333	hypothetical protein	22.2888	21.9389	28.0819	59.0295	57.2844	36.9884	0.47168	-1.08412	down
GO:0008150	biological_process	biological_process	2	6.84846e-05	MGG_03416	acetyltransferase	303.832	337.812	304.638	137.573	120.081	186.819	2.129	1.09017	up
GO:0008150	biological_process	biological_process	2	6.84846e-05	MGG_03439	acid phosphatase	111.625	92.745	66.7945	187.791	198.167	165.821	0.491437	-1.02492	down
GO:0008150	biological_process	biological_process	2	6.84846e-05	MGG_03456	hypothetical protein	0.923704	1.00411	2.09481	5.05488	4.9347	2.8822	0.312514	-1.67801	down
GO:0008150	biological_process	biological_process	2	6.84846e-05	MGG_03495	hypothetical protein	5.06013	5.82059	9.62981	2.90061	3.03602	4.10864	2.04181	1.02985	up
GO:0008150	biological_process	biological_process	2	6.84846e-05	MGG_03503	hypothetical protein	0.239628	0.264615	0.37892	1.69096	1.76448	0.752354	0.209887	-2.25231	down
GO:0008150	biological_process	biological_process	2	6.84846e-05	MGG_03505	hypothetical protein	0.802673	0.610726	1.11858	13.5326	13.1487	4.88586	0.0802093	-3.64009	down
GO:0008150	biological_process	biological_process	2	6.84846e-05	MGG_03526	hypothetical protein	10.656	9.76094	8.4245	30.28	28.3362	22.148	0.357107	-1.48557	down
GO:0008150	biological_process	biological_process	2	6.84846e-05	MGG_03544	hypothetical protein	0.421298	0.296146	0.755337	1.01607	1.34117	0.772108	0.470635	-1.08732	down
GO:0008150	biological_process	biological_process	2	6.84846e-05	MGG_03575	hypothetical protein	15.58	12.0118	16.1746	30.612	26.3248	31.9567	0.492346	-1.02226	down
GO:0008150	biological_process	biological_process	2	6.84846e-05	MGG_03648	NAD(P)H-dependent D-xylose reductase xyl1	10.5092	9.51645	6.85954	3.28965	4.2557	3.94154	2.34051	1.22682	up
GO:0008150	biological_process	biological_process	2	6.84846e-05	MGG_03706	integral membrane protein	12.376	10.8424	18.8287	2.30164	2.41733	2.69735	5.66954	2.50323	up
GO:0008150	biological_process	biological_process	2	6.84846e-05	MGG_03722	hypothetical protein	2.36468	2.19083	3.43965	0.716968	0.813499	0.97937	3.18553	1.67153	up
GO:0008150	biological_process	biological_process	2	6.84846e-05	MGG_03755	hypothetical protein	1.01545	0.696323	1.84549	3.6002	3.35004	1.82946	0.405169	-1.3034	down
GO:0008150	biological_process	biological_process	2	6.84846e-05	MGG_03756	hypothetical protein	0.0001	0.0001	0.548706	2.93395	2.19784	0.0001	0.10696	-3.22486	down
GO:0008150	biological_process	biological_process	2	6.84846e-05	MGG_03760	hypothetical protein	0.895973	1.01936	4.68332	4.6906	4.58431	4.68652	0.472634	-1.0812	down
GO:0008150	biological_process	biological_process	2	6.84846e-05	MGG_03791	hypothetical protein	0.0001	0.307204	0.082472	12.662	11.4386	7.13675	0.0124779	-6.32448	down
GO:0008150	biological_process	biological_process	2	6.84846e-05	MGG_03792	hypothetical protein	2.10503	1.52283	1.27324	33.6518	31.6217	17.0299	0.0595491	-4.06978	down
GO:0008150	biological_process	biological_process	2	6.84846e-05	MGG_03806	hypothetical protein	0.113478	0.159671	0.811165	2.33082	3.07511	1.5307	0.156317	-2.67745	down
GO:0008150	biological_process	biological_process	2	6.84846e-05	MGG_03807	hypothetical protein	2.20364	1.67995	1.88579	9.54102	9.917	6.77282	0.219946	-2.18478	down
GO:0008150	biological_process	biological_process	2	6.84846e-05	MGG_03811	hypothetical protein	4.66834	5.05799	6.04764	73.4245	78.8296	49.0094	0.0783747	-3.67347	down
GO:0008150	biological_process	biological_process	2	6.84846e-05	MGG_03812	oxidoreductase	2.84881	3.22782	3.55281	70.0426	71.2838	42.315	0.0524362	-4.25329	down
GO:0008150	biological_process	biological_process	2	6.84846e-05	MGG_03813	hypothetical protein	7.40593	7.90374	10.4211	201.253	221.176	135.647	0.0461062	-4.4389	down
GO:0008150	biological_process	biological_process	2	6.84846e-05	MGG_03822	peptidase family T4	1.13666	1.10082	1.99736	3.95462	3.29022	3.39651	0.397961	-1.3293	down
GO:0008150	biological_process	biological_process	2	6.84846e-05	MGG_03825	isotrichodermin C-15 hydroxylase	0.096004	0.0001	0.122825	5.22261	4.87387	4.61594	0.0148806	-6.07043	down
GO:0008150	biological_process	biological_process	2	6.84846e-05	MGG_03827	aflatoxin B1 aldehyde reductase member 2	2.01091	1.8457	3.10482	6.03756	6.91539	7.80003	0.335442	-1.57586	down
GO:0008150	biological_process	biological_process	2	6.84846e-05	MGG_03828	trichodiene oxygenase	1.41871	1.43356	2.92624	5.02888	5.09729	5.32827	0.373906	-1.41925	down
GO:0008150	biological_process	biological_process	2	6.84846e-05	MGG_03829	hypothetical protein	5.80802	6.50881	6.42074	18.47	19.6197	17.0279	0.339956	-1.55658	down
GO:0008150	biological_process	biological_process	2	6.84846e-05	MGG_03870	minor extracellular protease vpr	13.1063	10.3215	10.8332	4.66661	4.7435	5.24567	2.33771	1.2251	up
GO:0008150	biological_process	biological_process	2	6.84846e-05	MGG_03871	hypothetical protein	118.67	130.998	108.295	59.6094	57.8677	53.1842	2.0975	1.06867	up
GO:0008150	biological_process	biological_process	2	6.84846e-05	MGG_03880	alcohol dehydrogenase 1	117.598	96.9625	134.87	324.552	306.202	214.802	0.413256	-1.27489	down
GO:0008150	biological_process	biological_process	2	6.84846e-05	MGG_03892	hypothetical protein	39.5917	35.4583	22.8693	9.66219	11.4784	18.2286	2.48721	1.31453	up
GO:0008150	biological_process	biological_process	2	6.84846e-05	MGG_03915	pyridoxamine phosphate oxidase	280.287	257.689	275.939	105.99	105.076	151.643	2.24399	1.16606	up
GO:0008150	biological_process	biological_process	2	6.84846e-05	MGG_03916	hypothetical protein	26.3859	19.5858	32.417	11.647	10.8318	12.6907	2.22889	1.15632	up
GO:0008150	biological_process	biological_process	2	6.84846e-05	MGG_04071	hypothetical protein	18.6151	29.6383	19.9919	90.448	96.3586	42.1281	0.2981	-1.74613	down
GO:0008150	biological_process	biological_process	2	6.84846e-05	MGG_04170	hypothetical protein	5.81821	6.27063	9.27264	2.79617	3.06486	3.92332	2.18323	1.12646	up
GO:0008150	biological_process	biological_process	2	6.84846e-05	MGG_04181	hypothetical protein	600.335	713.019	683.864	1727.87	1686.6	1216.81	0.431246	-1.21342	down
GO:0008150	biological_process	biological_process	2	6.84846e-05	MGG_04345	cytochrome P450 17A1	5.35667	5.04593	5.33261	0.240304	0.223646	0.764403	12.81	3.6792	up
GO:0008150	biological_process	biological_process	2	6.84846e-05	MGG_04361	hypothetical protein	2.85826	2.5316	3.90443	8.10642	6.96188	4.6267	0.471911	-1.08341	down
GO:0008150	biological_process	biological_process	2	6.84846e-05	MGG_04451	hypothetical protein	0.594784	0.913615	1.05455	6.02501	5.30865	1.01403	0.207565	-2.26837	down
GO:0008150	biological_process	biological_process	2	6.84846e-05	MGG_04631	terpene synthase metal binding domain-containing protein	0.614921	0.237033	0.501016	1.52683	1.50406	1.22061	0.318233	-1.65184	down
GO:0008150	biological_process	biological_process	2	6.84846e-05	MGG_04711	hypothetical protein	12.562	11.2713	11.4207	6.00321	5.3895	6.17554	2.00669	1.00482	up
GO:0008150	biological_process	biological_process	2	6.84846e-05	MGG_04729	hypothetical protein	39.9761	34.9143	28.332	16.0325	16.7429	18.2455	2.02314	1.0166	up
GO:0008150	biological_process	biological_process	2	6.84846e-05	MGG_04880	hypothetical protein	2.71733	3.57643	8.75206	19.0316	18.5385	11.2946	0.307908	-1.69943	down
GO:0008150	biological_process	biological_process	2	6.84846e-05	MGG_04925	hypothetical protein	11.8356	12.9823	47.9005	66.4214	69.3104	63.8034	0.364439	-1.45625	down
GO:0008150	biological_process	biological_process	2	6.84846e-05	MGG_04946	hypothetical protein	203.29	204.868	127.451	37.6884	39.4645	43.3933	4.44319	2.15159	up
GO:0008150	biological_process	biological_process	2	6.84846e-05	MGG_04997	OPT family small oligopeptide transporter	36.6811	34.0729	26.2621	79.1042	84.0187	53.6113	0.447627	-1.15963	down
GO:0008150	biological_process	biological_process	2	6.84846e-05	MGG_05038	hypothetical protein	7.34308	7.34439	6.49592	3.14743	2.63298	3.41991	2.30246	1.20318	up
GO:0008150	biological_process	biological_process	2	6.84846e-05	MGG_05051	hypothetical protein	29.7365	25.8063	18.0931	60.8435	58.3465	51.5211	0.431348	-1.21308	down
GO:0008150	biological_process	biological_process	2	6.84846e-05	MGG_05069	hypothetical protein	0.969384	1.03194	1.76189	4.81024	4.67668	2.08737	0.325136	-1.62088	down
GO:0008150	biological_process	biological_process	2	6.84846e-05	MGG_05092	hypothetical protein	85.193	74.5103	108.843	22.4735	15.3394	18.1768	4.79637	2.26194	up
GO:0008150	biological_process	biological_process	2	6.84846e-05	MGG_05108	hypothetical protein	1.10964	0.477452	2.49284	9.65601	10.6466	5.1106	0.160544	-2.63896	down
GO:0008150	biological_process	biological_process	2	6.84846e-05	MGG_05149	hypothetical protein	4.64783	3.74325	7.67397	10.2303	12.3277	10.5153	0.485741	-1.04174	down
GO:0008150	biological_process	biological_process	2	6.84846e-05	MGG_05186	hypothetical protein	34.2404	58.6676	38.1804	20.668	19.3417	19.8161	2.19117	1.1317	up
GO:0008150	biological_process	biological_process	2	6.84846e-05	MGG_05234	hypothetical protein	5.55772	6.93402	12.7719	2.84493	3.01546	4.07909	2.54175	1.34582	up
GO:0008150	biological_process	biological_process	2	6.84846e-05	MGG_05383	HHE domain-containing protein	32.6057	34.4214	40.576	4.4723	3.13969	6.82175	7.45497	2.8982	up
GO:0008150	biological_process	biological_process	2	6.84846e-05	MGG_05402	hypothetical protein	1.60486	1.88807	4.27	6.63336	6.19537	5.00044	0.435406	-1.19957	down
GO:0008150	biological_process	biological_process	2	6.84846e-05	MGG_05501	hypothetical protein	2.72038	2.73095	2.45664	0.850234	0.839296	1.28373	2.6597	1.41126	up
GO:0008150	biological_process	biological_process	2	6.84846e-05	MGG_05514	hypothetical protein	4.86578	4.52156	5.4059	2.63675	2.68261	1.89029	2.05187	1.03694	up
GO:0008150	biological_process	biological_process	2	6.84846e-05	MGG_05744	hypothetical protein	1.76879	2.42532	2.60348	0.776038	0.844829	0.591259	3.07288	1.61959	up
GO:0008150	biological_process	biological_process	2	6.84846e-05	MGG_05789	hypothetical protein	2.01579	1.70998	4.01119	21.7752	20.5178	29.5764	0.107653	-3.21554	down
GO:0008150	biological_process	biological_process	2	6.84846e-05	MGG_05790	laccase-1	2.2056	1.87472	1.98728	9.80543	9.14369	11.865	0.19691	-2.34439	down
GO:0008150	biological_process	biological_process	2	6.84846e-05	MGG_05805	hypothetical protein	4.01602	4.19251	4.07764	25.4327	26.3544	17.7787	0.176612	-2.50134	down
GO:0008150	biological_process	biological_process	2	6.84846e-05	MGG_05853	hypothetical protein	0.261825	0.17913	0.256607	1.18867	1.19493	0.403398	0.250291	-1.99832	down
GO:0008150	biological_process	biological_process	2	6.84846e-05	MGG_05855	hypothetical protein	2.80489	3.53712	2.09705	17.4633	16.6061	14.0501	0.175377	-2.51147	down
GO:0008150	biological_process	biological_process	2	6.84846e-05	MGG_05896	hypothetical protein	4.29645	1.45172	4.45063	18.3027	17.8306	8.4123	0.228952	-2.12688	down
GO:0008150	biological_process	biological_process	2	6.84846e-05	MGG_05952	hypothetical protein	36.0922	35.3188	52.3312	7.32195	7.93243	11.2283	4.67258	2.22422	up
GO:0008150	biological_process	biological_process	2	6.84846e-05	MGG_06092	acetyltransferase	32.1628	29.9778	20.8761	9.85662	10.5949	12.1285	2.54809	1.34941	up
GO:0008150	biological_process	biological_process	2	6.84846e-05	MGG_06156	hypothetical protein, variant	2.43737	2.10477	1.54095	0.713493	0.752598	0.972385	2.49463	1.31882	up
GO:0008150	biological_process	biological_process	2	6.84846e-05	MGG_06167	phytase	39.8283	40.2789	69.7499	153.179	144.145	107.832	0.369875	-1.43489	down
GO:0008150	biological_process	biological_process	2	6.84846e-05	MGG_06181	hypothetical protein	2.77948	2.65461	5.84323	1.95963	1.76582	1.34631	2.22355	1.15287	up
GO:0008150	biological_process	biological_process	2	6.84846e-05	MGG_06212	hypothetical protein	6.65125	6.48994	6.63266	1.97587	1.72938	3.44142	2.76686	1.46825	up
GO:0008150	biological_process	biological_process	2	6.84846e-05	MGG_06238	hypothetical protein	4.00308	3.44829	5.25488	28.3554	24.2841	14.3418	0.189699	-2.39822	down
GO:0008150	biological_process	biological_process	2	6.84846e-05	MGG_06280	hypothetical protein	0.958097	1.58395	2.43041	3.75785	3.64339	3.0623	0.475217	-1.07334	down
GO:0008150	biological_process	biological_process	2	6.84846e-05	MGG_06337	hypothetical protein	8.62599	8.26028	7.11505	2.26904	2.87518	3.63139	2.73501	1.45154	up
GO:0008150	biological_process	biological_process	2	6.84846e-05	MGG_06364	hypothetical protein	4.40514	4.37115	6.3458	11.856	11.0846	8.73153	0.477458	-1.06655	down
GO:0008150	biological_process	biological_process	2	6.84846e-05	MGG_06463	hypothetical protein	0.932308	2.09766	3.74243	5.02251	4.42046	4.64152	0.480841	-1.05637	down
GO:0008150	biological_process	biological_process	2	6.84846e-05	MGG_06489	NADP-dependent alcohol dehydrogenase 6	61.0129	72.5389	81.6158	31.3668	30.4822	32.3749	2.28358	1.1913	up
GO:0008150	biological_process	biological_process	2	6.84846e-05	MGG_06523	hypothetical protein	3.01395	2.10245	2.40335	1.22566	1.10224	1.21288	2.12375	1.08661	up
GO:0008150	biological_process	biological_process	2	6.84846e-05	MGG_06577	phenylacetone monooxygenase	55.4343	54.8907	34.3082	5.47346	5.04702	9.64261	7.17317	2.84261	up
GO:0008150	biological_process	biological_process	2	6.84846e-05	MGG_06578	hypothetical protein	7.07871	8.71884	5.9919	4.02666	2.84218	1.54803	2.58878	1.37227	up
GO:0008150	biological_process	biological_process	2	6.84846e-05	MGG_06610	lipase	30.2977	28.1542	35.205	8.1966	8.12681	14.7715	3.01197	1.59071	up
GO:0008150	biological_process	biological_process	2	6.84846e-05	MGG_06624	hypothetical protein	44.5386	42.293	40.6715	19.169	16.3887	19.6902	2.30784	1.20654	up
GO:0008150	biological_process	biological_process	2	6.84846e-05	MGG_06630	hypothetical protein	0.389829	0.27026	0.700225	1.31872	1.37142	0.936225	0.375117	-1.41459	down
GO:0008150	biological_process	biological_process	2	6.84846e-05	MGG_06862	late embryogenesis abundant protein	104.569	109.856	97.6375	18.8679	13.9726	15.0859	6.51128	2.70294	up
GO:0008150	biological_process	biological_process	2	6.84846e-05	MGG_06863	hypothetical protein	14.5081	15.0987	29.6738	8.64312	8.82644	10.4121	2.12615	1.08825	up
GO:0008150	biological_process	biological_process	2	6.84846e-05	MGG_06866	hypothetical protein	17.5425	20.6191	28.6354	6.04697	6.33024	5.64816	3.70572	1.88975	up
GO:0008150	biological_process	biological_process	2	6.84846e-05	MGG_06917	GTP cyclohydrolase II	123.806	125.318	121.989	46.7925	50.9362	78.1298	2.11029	1.07744	up
GO:0008150	biological_process	biological_process	2	6.84846e-05	MGG_07088	hypothetical protein	10.7095	14.8152	12.5414	2.13634	2.15549	3.23095	5.06011	2.33917	up
GO:0008150	biological_process	biological_process	2	6.84846e-05	MGG_07100	hypothetical protein	2.56923	2.7842	6.06282	24.7828	26.8147	11.2255	0.181721	-2.4602	down
GO:0008150	biological_process	biological_process	2	6.84846e-05	MGG_07118	sporulation-specific protein 5	4.79405	4.31951	5.73101	1.58755	1.50702	2.00461	2.91118	1.5416	up
GO:0008150	biological_process	biological_process	2	6.84846e-05	MGG_07214	hypothetical protein	17.3289	17.3418	12.2235	32.8977	29.5657	36.7249	0.47278	-1.08076	down
GO:0008150	biological_process	biological_process	2	6.84846e-05	MGG_07250	DEAD/DEAH box helicase	0.782	0.767509	1.28843	0.297781	0.426264	0.638819	2.08234	1.0582	up
GO:0008150	biological_process	biological_process	2	6.84846e-05	MGG_07264	glutaminase GtaA	0.885159	0.700287	0.595934	1.75359	1.55315	1.25175	0.478531	-1.06332	down
GO:0008150	biological_process	biological_process	2	6.84846e-05	MGG_07411	hypothetical protein	75.4731	82.7072	12.8322	11.8145	14.9545	33.0698	2.85789	1.51495	up
GO:0008150	biological_process	biological_process	2	6.84846e-05	MGG_07412	hypothetical protein	3.66138	3.01156	1.44272	0.895828	0.441635	2.17529	2.31034	1.20811	up
GO:0008150	biological_process	biological_process	2	6.84846e-05	MGG_07417	hypothetical protein	3.9169	4.78469	9.76023	28.0059	28.759	18.5616	0.245091	-2.02861	down
GO:0008150	biological_process	biological_process	2	6.84846e-05	MGG_07420	hypothetical protein	4.08965	4.24174	2.59845	19.2686	15.5747	17.0428	0.210651	-2.24707	down
GO:0008150	biological_process	biological_process	2	6.84846e-05	MGG_07521	hypothetical protein	3.29434	3.01466	3.48235	1.48704	1.5923	1.76934	2.01938	1.01391	up
GO:0008150	biological_process	biological_process	2	6.84846e-05	MGG_07556	hypothetical protein	5.08528	3.98494	3.29887	1.36359	1.47574	3.13446	2.07056	1.05002	up
GO:0008150	biological_process	biological_process	2	6.84846e-05	MGG_07568	hypothetical protein	0.490924	0.438083	1.24622	3.21181	2.9282	2.17764	0.26152	-1.93501	down
GO:0008150	biological_process	biological_process	2	6.84846e-05	MGG_07598	hypothetical protein	0.350513	0.39194	0.901909	1.6381	1.49317	1.09894	0.388718	-1.3632	down
GO:0008150	biological_process	biological_process	2	6.84846e-05	MGG_07599	hypothetical protein	99.7293	119.282	97.617	29.0054	29.5692	36.2584	3.3388	1.73933	up
GO:0008150	biological_process	biological_process	2	6.84846e-05	MGG_07624	hypothetical protein	3.90898	4.20043	3.39942	18.8789	19.8448	15.7371	0.211324	-2.24247	down
GO:0008150	biological_process	biological_process	2	6.84846e-05	MGG_07632	endonuclease/exonuclease/phosphatase	55.0306	47.4247	208.034	548.299	518.311	293.386	0.228301	-2.13099	down
GO:0008150	biological_process	biological_process	2	6.84846e-05	MGG_07642	hypothetical protein	0.503881	0.400286	1.17284	1.76101	2.69346	1.53055	0.347034	-1.52685	down
GO:0008150	biological_process	biological_process	2	6.84846e-05	MGG_07676	hypothetical protein	108.131	88.4571	45.5692	13.9417	16.7888	21.1266	4.6697	2.22333	up
GO:0008150	biological_process	biological_process	2	6.84846e-05	MGG_07766	hypothetical protein	2.09644	4.44035	4.49189	12.2933	10.1768	5.09789	0.400055	-1.32173	down
GO:0008150	biological_process	biological_process	2	6.84846e-05	MGG_07786	hypothetical protein	0.215303	1.00068	2.61531	2.74584	5.2903	1.94796	0.383739	-1.3818	down
GO:0008150	biological_process	biological_process	2	6.84846e-05	MGG_07803	D-alanine-poly(phosphoribitol) ligase subunit 1	3.08374	2.98562	8.6731	13.0112	12.2116	7.97339	0.444101	-1.17104	down
GO:0008150	biological_process	biological_process	2	6.84846e-05	MGG_07815	hypothetical protein	12.1491	10.22	6.69767	19.5042	18.7555	25.1113	0.458675	-1.12446	down
GO:0008150	biological_process	biological_process	2	6.84846e-05	MGG_07857	hypothetical protein	4.59901	3.22866	5.79119	0.386066	0.080091	1.07449	8.83972	3.144	up
GO:0008150	biological_process	biological_process	2	6.84846e-05	MGG_07861	carboxypeptidase S1	0.181413	0.225774	0.992057	4.66211	4.17269	2.39632	0.124586	-3.00478	down
GO:0008150	biological_process	biological_process	2	6.84846e-05	MGG_07938	aldehyde reductase 1	0.256996	0.318305	1.08968	1.94592	0.883856	0.988759	0.436027	-1.19751	down
GO:0008150	biological_process	biological_process	2	6.84846e-05	MGG_07954	epoxide hydrolase 2	1.07175	1.09098	3.42408	6.75927	4.88817	4.4325	0.34744	-1.52516	down
GO:0008150	biological_process	biological_process	2	6.84846e-05	MGG_07993	hypothetical protein	0.586328	0.309327	0.954584	4.07191	3.45861	3.04364	0.174977	-2.51476	down
GO:0008150	biological_process	biological_process	2	6.84846e-05	MGG_08072	cholesterol oxidase	3.79133	3.5897	3.39059	10.9751	9.88616	6.60938	0.392114	-1.35066	down
GO:0008150	biological_process	biological_process	2	6.84846e-05	MGG_08086	hypothetical protein	2.62925	2.58259	1.82668	0.852429	1.05388	1.02348	2.4024	1.26448	up
GO:0008150	biological_process	biological_process	2	6.84846e-05	MGG_08334	hypothetical protein	2.52939	2.33137	3.18612	6.26142	5.94759	4.56026	0.479859	-1.05932	down
GO:0008150	biological_process	biological_process	2	6.84846e-05	MGG_08348	hypothetical protein	1.38195	0.465471	1.76895	2.85855	4.11673	2.37182	0.386898	-1.36998	down
GO:0008150	biological_process	biological_process	2	6.84846e-05	MGG_08355	hypothetical protein	81.5225	80.5007	42.1468	140.366	133.884	218.409	0.414425	-1.27082	down
GO:0008150	biological_process	biological_process	2	6.84846e-05	MGG_08416	lipase 1	19.2724	18.0797	11.5113	39.2597	32.2262	34.6038	0.460585	-1.11846	down
GO:0008150	biological_process	biological_process	2	6.84846e-05	MGG_08428	hypothetical protein	0.952984	0.500832	1.18419	6.20935	6.56566	4.50359	0.152675	-2.71147	down
GO:0008150	biological_process	biological_process	2	6.84846e-05	MGG_08441	hypothetical protein	0.16196	0.072595	0.02521	1.83817	1.76906	0.549332	0.0624952	-4.00011	down
GO:0008150	biological_process	biological_process	2	6.84846e-05	MGG_08442	hypothetical protein	0.0001	0.084911	0.507339	2.95403	2.49918	0.395403	0.10128	-3.30357	down
GO:0008150	biological_process	biological_process	2	6.84846e-05	MGG_08449	hypothetical protein	1.94187	2.47343	2.75244	5.84947	4.61555	4.23661	0.487547	-1.03639	down
GO:0008150	biological_process	biological_process	2	6.84846e-05	MGG_08453	hypothetical protein	0.810148	0.642841	0.516431	0.243943	0.426827	0.283837	2.06307	1.04479	up
GO:0008150	biological_process	biological_process	2	6.84846e-05	MGG_08459	hypothetical protein	1.61015	1.59087	3.04159	4.27988	4.40538	3.80516	0.499791	-1.0006	down
GO:0008150	biological_process	biological_process	2	6.84846e-05	MGG_08468	fatty acyl-CoA hydrolase	0.678828	0.902136	1.50004	0.364895	0.213782	0.331194	3.3862	1.75967	up
GO:0008150	biological_process	biological_process	2	6.84846e-05	MGG_08480	alpha/beta hydrolase	65.9059	63.9028	49.1756	190.813	188.336	160.475	0.331683	-1.59212	down
GO:0008150	biological_process	biological_process	2	6.84846e-05	MGG_08501	hypothetical protein	16.4342	14.8836	23.9335	49.2777	47.98	41.7832	0.397375	-1.33143	down
GO:0008150	biological_process	biological_process	2	6.84846e-05	MGG_08515	hypothetical protein	83.2437	80.8128	40.8984	28.8191	25.061	42.6499	2.12322	1.08626	up
GO:0008150	biological_process	biological_process	2	6.84846e-05	MGG_08519	aflatoxin B1 aldehyde reductase member 3	0.227908	0.042704	0.0001	65.4035	69.0648	59.7828	0.00139362	-9.48695	down
GO:0008150	biological_process	biological_process	2	6.84846e-05	MGG_08521	hypothetical protein	0.120621	0.087425	0.079477	122.911	123.155	71.1612	0.000906364	-10.1076	down
GO:0008150	biological_process	biological_process	2	6.84846e-05	MGG_08522	hypothetical protein	0.0001	0.0001	0.0001	6.03053	5.37628	5.50615	1.77379e-05	-15.7828	down
GO:0008150	biological_process	biological_process	2	6.84846e-05	MGG_08523	laccase-1	0.0001	0.0001	0.0001	3.15601	4.71958	1.50966	3.1965e-05	-14.9331	down
GO:0008150	biological_process	biological_process	2	6.84846e-05	MGG_08525	hypothetical protein	0.033171	0.0001	0.0001	6.08268	5.75171	5.44321	0.00193146	-9.01609	down
GO:0008150	biological_process	biological_process	2	6.84846e-05	MGG_08532	hypothetical protein	7.1555	6.34611	7.12943	3.1604	1.8712	2.01447	2.92802	1.54993	up
GO:0008150	biological_process	biological_process	2	6.84846e-05	MGG_08535	hypothetical protein	1797.82	1827.48	1181.61	480.885	418.661	517.184	3.39297	1.76255	up
GO:0008150	biological_process	biological_process	2	6.84846e-05	MGG_08543	hypothetical protein	19.8577	20.133	31.0094	334.525	342.199	152.946	0.0855762	-3.54665	down
GO:0008150	biological_process	biological_process	2	6.84846e-05	MGG_08546	hypothetical protein	0.538485	1.08691	0.963709	2.74001	1.63505	2.041	0.403535	-1.30923	down
GO:0008150	biological_process	biological_process	2	6.84846e-05	MGG_08551	hypothetical protein	9.92575	10.6268	7.88522	32.7489	30.1957	26.6862	0.317277	-1.65618	down
GO:0008150	biological_process	biological_process	2	6.84846e-05	MGG_08552	hypothetical protein	17.5252	16.144	37.2466	10.4282	11.6008	12.1169	2.07685	1.0544	up
GO:0008150	biological_process	biological_process	2	6.84846e-05	MGG_08572	hypothetical protein	0.238441	0.237854	0.55846	2.48206	2.31343	1.90449	0.154441	-2.69487	down
GO:0008150	biological_process	biological_process	2	6.84846e-05	MGG_08627	hypothetical protein	1.57517	2.31716	3.61429	5.09286	5.30641	5.4616	0.473279	-1.07924	down
GO:0008150	biological_process	biological_process	2	6.84846e-05	MGG_08633	hypothetical protein	1.56779	3.8502	11.5682	12.2599	12.9534	8.79802	0.499427	-1.00165	down
GO:0008150	biological_process	biological_process	2	6.84846e-05	MGG_08653	hypothetical protein	0.592245	0.531247	0.58323	1.02571	1.49767	0.984329	0.486563	-1.0393	down
GO:0008150	biological_process	biological_process	2	6.84846e-05	MGG_08684	hypothetical protein	3.21469	5.00075	6.72354	13.7844	12.834	10.6319	0.401044	-1.31817	down
GO:0008150	biological_process	biological_process	2	6.84846e-05	MGG_08753	hypothetical protein	3.23801	2.73071	2.84467	0.522416	0.291115	0.916332	5.09485	2.34904	up
GO:0008150	biological_process	biological_process	2	6.84846e-05	MGG_08764	hypothetical protein	9.10432	8.76929	6.66115	27.1797	19.4494	17.7543	0.381073	-1.39186	down
GO:0008150	biological_process	biological_process	2	6.84846e-05	MGG_08789	hypothetical protein	0.0001	0.0001	0.115488	3.10329	2.06079	0.440893	0.0206403	-5.5984	down
GO:0008150	biological_process	biological_process	2	6.84846e-05	MGG_08944	hypothetical protein	43.3572	41.031	31.675	151.979	154.14	91.3441	0.29201	-1.77591	down
GO:0008150	biological_process	biological_process	2	6.84846e-05	MGG_08971	hypothetical protein	37.8925	32.8555	60.7629	6.52954	6.02625	13.2905	5.08819	2.34715	up
GO:0008150	biological_process	biological_process	2	6.84846e-05	MGG_08984	hypothetical protein	5.16969	4.70403	5.09374	1.51524	1.6356	2.50773	2.6451	1.40332	up
GO:0008150	biological_process	biological_process	2	6.84846e-05	MGG_08992	hypothetical protein	0.0001	0.012693	0.136128	3.77897	3.03535	0.761437	0.0196576	-5.66877	down
GO:0008150	biological_process	biological_process	2	6.84846e-05	MGG_09049	hypothetical protein	3.39764	2.3509	2.74069	1.34928	0.867709	1.83551	2.09482	1.06682	up
GO:0008150	biological_process	biological_process	2	6.84846e-05	MGG_09089	hypothetical protein	15.4887	16.7218	7.15355	0.665947	0.40633	2.01079	12.7678	3.67444	up
GO:0008150	biological_process	biological_process	2	6.84846e-05	MGG_09096	hypothetical protein	0.633259	0.860558	2.48812	2.61748	2.39874	3.25533	0.481402	-1.05469	down
GO:0008150	biological_process	biological_process	2	6.84846e-05	MGG_09102	laccase-1	0.170919	0.256247	0.60341	1.23306	1.77365	0.827789	0.268765	-1.89558	down
GO:0008150	biological_process	biological_process	2	6.84846e-05	MGG_09271	hypothetical protein	2.52002	3.29656	9.86222	17.9347	15.9416	12.6015	0.33734	-1.56773	down
GO:0008150	biological_process	biological_process	2	6.84846e-05	MGG_09341	LOW QUALITY PROTEIN: integral membrane protein	0.248922	0.243287	0.448164	2.31403	1.42079	0.55785	0.219065	-2.19057	down
GO:0008150	biological_process	biological_process	2	6.84846e-05	MGG_09378	hypothetical protein	16.8147	14.7986	10.9781	2.7414	2.47074	11.042	2.62035	1.38976	up
GO:0008150	biological_process	biological_process	2	6.84846e-05	MGG_09387	hypothetical protein	3.6399	3.07556	0.903627	0.775328	0.896443	1.20277	2.65054	1.40628	up
GO:0008150	biological_process	biological_process	2	6.84846e-05	MGG_09444	methylitaconate delta2-delta3-isomerase	2.13871	1.34837	2.80102	5.48381	4.63787	3.99049	0.44558	-1.16624	down
GO:0008150	biological_process	biological_process	2	6.84846e-05	MGG_09468	hypothetical protein	2.56708	2.71009	1.95188	7.37194	6.75923	5.70605	0.364418	-1.45633	down
GO:0008150	biological_process	biological_process	2	6.84846e-05	MGG_09576	hypothetical protein	1.39956	1.55254	1.71048	0.807752	0.420029	0.739121	2.37052	1.2452	up
GO:0008150	biological_process	biological_process	2	6.84846e-05	MGG_09605	hypothetical protein	10.2217	8.00577	4.97809	0.853478	0.602938	1.2138	8.69052	3.11944	up
GO:0008150	biological_process	biological_process	2	6.84846e-05	MGG_09619	GPI-anchored cell wall beta-1,3-endoglucanase EglC	0.314367	0.368359	0.758246	1.16439	0.938809	0.849615	0.488	-1.03505	down
GO:0008150	biological_process	biological_process	2	6.84846e-05	MGG_09657	hypothetical protein	3.80729	2.04723	3.86456	11.6481	11.3567	6.69836	0.327207	-1.61172	down
GO:0008150	biological_process	biological_process	2	6.84846e-05	MGG_09667	hypothetical protein	5.84812	4.3834	6.05343	0.0001	0.037637	0.0001	430.397	8.74953	up
GO:0008150	biological_process	biological_process	2	6.84846e-05	MGG_09668	gut esterase 1	9.12476	7.61328	10.7217	0.021746	0.022325	0.037359	337.219	8.39754	up
GO:0008150	biological_process	biological_process	2	6.84846e-05	MGG_09693	hypothetical protein	426.969	428.689	233.758	66.176	74.5618	159.31	3.6308	1.86029	up
GO:0008150	biological_process	biological_process	2	6.84846e-05	MGG_09751	hypothetical protein	0.453079	0.568193	0.33432	7.85325	8.18288	2.23726	0.0741839	-3.75275	down
GO:0008150	biological_process	biological_process	2	6.84846e-05	MGG_09844	hypothetical protein	139.786	137.593	53.5539	371.116	366.213	172.017	0.363923	-1.45829	down
GO:0008150	biological_process	biological_process	2	6.84846e-05	MGG_09849	hypothetical protein	0.631718	1.65578	1.76862	7.25396	4.72566	3.13145	0.26842	-1.89743	down
GO:0008150	biological_process	biological_process	2	6.84846e-05	MGG_09941	nod factor export ATP-binding protein I	15.5392	14.8252	17.1168	45.3667	46.4181	40.9017	0.357845	-1.48259	down
GO:0008150	biological_process	biological_process	2	6.84846e-05	MGG_09985	hypothetical protein	0.0001	0.117467	0.365284	2.22128	1.61996	0.434224	0.112935	-3.14643	down
GO:0008150	biological_process	biological_process	2	6.84846e-05	MGG_10001	hypothetical protein	57.6041	48.6451	110.743	1.41656	1.20531	4.21093	31.7574	4.98902	up
GO:0008150	biological_process	biological_process	2	6.84846e-05	MGG_10024	hypothetical protein	44.4014	43.0015	53.7077	138.028	136.692	115.18	0.361916	-1.46628	down
GO:0008150	biological_process	biological_process	2	6.84846e-05	MGG_10057	hypothetical protein	36.1557	38.3856	38.5606	81.5377	78.8609	68.8251	0.493413	-1.01913	down
GO:0008150	biological_process	biological_process	2	6.84846e-05	MGG_10107	caleosin domain-containing protein	69.6193	73.9552	81.9866	35.7585	34.2019	37.9305	2.09064	1.06395	up
GO:0008150	biological_process	biological_process	2	6.84846e-05	MGG_10286	hypothetical protein	27.1052	18.5513	27.9522	63.6339	61.7868	74.2567	0.368638	-1.43972	down
GO:0008150	biological_process	biological_process	2	6.84846e-05	MGG_10300	hypothetical protein	0.886525	0.701647	2.65794	5.14967	4.29052	2.05542	0.369368	-1.43687	down
GO:0008150	biological_process	biological_process	2	6.84846e-05	MGG_10306	hypothetical protein	180.242	171.479	269.137	69.8999	73.2949	114.522	2.40906	1.26847	up
GO:0008150	biological_process	biological_process	2	6.84846e-05	MGG_10310	hypothetical protein	3.55999	4.14001	5.30096	14.9505	14.9224	5.6986	0.365489	-1.4521	down
GO:0008150	biological_process	biological_process	2	6.84846e-05	MGG_10394	hypothetical protein	0.906326	1.14137	1.17731	3.11414	3.1967	2.8489	0.352086	-1.506	down
GO:0008150	biological_process	biological_process	2	6.84846e-05	MGG_10402	hypothetical protein	1.28373	0.792923	1.00779	5.20427	5.29525	3.44246	0.221234	-2.17635	down
GO:0008150	biological_process	biological_process	2	6.84846e-05	MGG_10408	FAD binding domain-containing protein	16.9828	16.546	8.60524	33.8446	30.9452	32.812	0.431694	-1.21192	down
GO:0008150	biological_process	biological_process	2	6.84846e-05	MGG_10425	hypothetical protein	2.95166	1.94406	1.95803	11.7142	8.52464	8.67831	0.237013	-2.07696	down
GO:0008150	biological_process	biological_process	2	6.84846e-05	MGG_10460	hypothetical protein	9.66749	8.76669	14.3572	2.57649	2.4897	3.46745	3.84261	1.94208	up
GO:0008150	biological_process	biological_process	2	6.84846e-05	MGG_10473	CFEM domain-containing protein	0.0001	0.141803	0.139741	1.11562	0.760787	0.76208	0.106744	-3.22777	down
GO:0008150	biological_process	biological_process	2	6.84846e-05	MGG_10477	hypothetical protein	3.40978	4.13945	2.5824	1.46871	0.9445	2.60032	2.02086	1.01497	up
GO:0008150	biological_process	biological_process	2	6.84846e-05	MGG_10486	hypothetical protein	19.1989	21.8688	25.9583	10.1571	8.14729	12.1471	2.20107	1.13821	up
GO:0008150	biological_process	biological_process	2	6.84846e-05	MGG_10516	hypothetical protein	0.191435	0.25332	0.385282	0.840566	0.73445	0.707203	0.363697	-1.45919	down
GO:0008150	biological_process	biological_process	2	6.84846e-05	MGG_10549	hypothetical protein	6.02345	4.25862	9.41748	1.29353	3.26371	2.66142	2.72898	1.44836	up
GO:0008150	biological_process	biological_process	2	6.84846e-05	MGG_10558	hypothetical protein	0.0001	0.0001	0.0001	0.505642	0.817594	0.802736	0.000141112	-12.7909	down
GO:0008150	biological_process	biological_process	2	6.84846e-05	MGG_10593	hypothetical protein	5.27354	4.54461	5.032	2.00751	1.95152	2.39088	2.33864	1.22567	up
GO:0008150	biological_process	biological_process	2	6.84846e-05	MGG_10601	hypothetical protein	4.18135	4.46362	4.56654	0.78314	0.854097	1.6327	4.04029	2.01446	up
GO:0008150	biological_process	biological_process	2	6.84846e-05	MGG_10659	hypothetical protein	25.3188	25.3697	22.6044	10.2665	10.2309	15.5328	2.0342	1.02446	up
GO:0008150	biological_process	biological_process	2	6.84846e-05	MGG_10661	hypothetical protein	2.26241	2.3632	4.95749	11.2192	11.9885	7.43961	0.312689	-1.6772	down
GO:0008150	biological_process	biological_process	2	6.84846e-05	MGG_10747	hypothetical protein	0.264851	0.199435	0.769552	1.23389	1.62333	1.57793	0.278195	-1.84583	down
GO:0008150	biological_process	biological_process	2	6.84846e-05	MGG_10750	oligopeptide transporter 2	87.5914	82.7035	41.3835	160.565	170.896	161.683	0.429244	-1.22013	down
GO:0008150	biological_process	biological_process	2	6.84846e-05	MGG_10764	hypothetical protein	0.538783	0.347631	0.794399	8.46745	10.5391	10.5633	0.0568421	-4.1369	down
GO:0008150	biological_process	biological_process	2	6.84846e-05	MGG_10772	hypothetical protein	0.19642	0.604366	0.399345	1.20062	1.92541	2.18369	0.226025	-2.14545	down
GO:0008150	biological_process	biological_process	2	6.84846e-05	MGG_10869	hypothetical protein	1.12578	0.844606	2.19695	8.04713	7.72774	4.12394	0.209426	-2.25548	down
GO:0008150	biological_process	biological_process	2	6.84846e-05	MGG_10887	hypothetical protein	90.0968	97.5338	145.233	0.073972	0.452024	0.258709	424.19	8.72857	up
GO:0008150	biological_process	biological_process	2	6.84846e-05	MGG_11030	hypothetical protein	2.2508	2.76155	5.03725	0.0001	0.0001	0.0001	33498.7	15.0318	up
GO:0008150	biological_process	biological_process	2	6.84846e-05	MGG_11285	hypothetical protein	21.0224	24.8061	24.5665	12.2388	10.1053	12.5788	2.01573	1.0113	up
GO:0008150	biological_process	biological_process	2	6.84846e-05	MGG_11370	hypothetical protein	2.35621	1.90897	9.562	10.9278	10.3251	8.71992	0.461324	-1.11615	down
GO:0008150	biological_process	biological_process	2	6.84846e-05	MGG_11468	metalloreductase Fre8	8.16588	10.4545	26.7963	35.8484	32.1434	28.6384	0.470005	-1.08925	down
GO:0008150	biological_process	biological_process	2	6.84846e-05	MGG_11486	hypothetical protein	4.68894	4.32089	3.93426	10.5602	8.47332	9.00039	0.46173	-1.11488	down
GO:0008150	biological_process	biological_process	2	6.84846e-05	MGG_11610	hypothetical protein	71.2195	69.4268	43.5067	13.3394	11.9016	20.4009	4.03473	2.01247	up
GO:0008150	biological_process	biological_process	2	6.84846e-05	MGG_11813	hypothetical protein	134.856	172.362	189.918	54.3385	41.2891	39.27	3.68528	1.88178	up
GO:0008150	biological_process	biological_process	2	6.84846e-05	MGG_11859	hypothetical protein	9.34623	12.2881	14.0693	3.13131	2.25282	4.11886	3.7571	1.90962	up
GO:0008150	biological_process	biological_process	2	6.84846e-05	MGG_12043	hypothetical protein	21.3224	15.554	7.91893	106.56	155.646	117.957	0.117832	-3.0852	down
GO:0008150	biological_process	biological_process	2	6.84846e-05	MGG_12091	hypothetical protein	1.78914	2.03148	7.44049	1.45764	0.948487	0.693381	3.63319	1.86124	up
GO:0008150	biological_process	biological_process	2	6.84846e-05	MGG_12230	hypothetical protein	169.381	181.837	131.713	45.3106	55.9914	50.1917	3.1878	1.67256	up
GO:0008150	biological_process	biological_process	2	6.84846e-05	MGG_12316	hypothetical protein	632.326	596.125	440.942	213.464	213.652	295.917	2.30887	1.20719	up
GO:0008150	biological_process	biological_process	2	6.84846e-05	MGG_12471	hypothetical protein	4.46561	5.43391	10.1407	19.0135	14.8403	11.599	0.440901	-1.18147	down
GO:0008150	biological_process	biological_process	2	6.84846e-05	MGG_12496	cytochrome P450 52A2	2.41834	2.89818	12.3831	16.6891	17.1284	10.9081	0.395738	-1.33738	down
GO:0008150	biological_process	biological_process	2	6.84846e-05	MGG_12546	hypothetical protein	112.988	107.275	264.678	386.473	389.563	400.988	0.412007	-1.27926	down
GO:0008150	biological_process	biological_process	2	6.84846e-05	MGG_12569	hypothetical protein	69.4225	62.71	74.9705	153.241	164.344	121.304	0.47188	-1.08351	down
GO:0008150	biological_process	biological_process	2	6.84846e-05	MGG_12722	hypothetical protein	1.83935	2.3113	4.27871	12.4442	11.3391	7.75107	0.267307	-1.90343	down
GO:0008150	biological_process	biological_process	2	6.84846e-05	MGG_12728	hypothetical protein	2.43242	1.54414	1.57344	4.4225	4.36458	2.67338	0.484274	-1.04611	down
GO:0008150	biological_process	biological_process	2	6.84846e-05	MGG_12942	hypothetical protein	29.1615	29.0517	86.666	9.04008	7.77804	14.6784	4.59984	2.20158	up
GO:0008150	biological_process	biological_process	2	6.84846e-05	MGG_13026	hypothetical protein	12.3564	14.3404	18.8088	40.8413	34.5825	26.3461	0.447142	-1.1612	down
GO:0008150	biological_process	biological_process	2	6.84846e-05	MGG_13107	hypothetical protein	62.6393	61.7409	73.104	160.017	155.464	98.1746	0.477412	-1.06669	down
GO:0008150	biological_process	biological_process	2	6.84846e-05	MGG_13188	voltage-gated potassium channel subunit beta-2	165.19	177.637	167.614	50.2272	52.5545	78.7228	2.81228	1.49174	up
GO:0008150	biological_process	biological_process	2	6.84846e-05	MGG_13256	hypothetical protein	0.519847	0.513967	0.466515	2.74517	2.50725	1.45149	0.223799	-2.15972	down
GO:0008150	biological_process	biological_process	2	6.84846e-05	MGG_13276	hypothetical protein	1.83344	1.11341	2.37045	6.79113	4.93905	3.14891	0.357367	-1.48452	down
GO:0008150	biological_process	biological_process	2	6.84846e-05	MGG_13277	hypothetical protein	0.460454	0.491508	0.648976	1.03599	1.25998	1.2948	0.445849	-1.16537	down
GO:0008150	biological_process	biological_process	2	6.84846e-05	MGG_13557	hypothetical protein	0.701195	1.37677	2.24129	3.70224	3.79463	2.64111	0.426046	-1.23092	down
GO:0008150	biological_process	biological_process	2	6.84846e-05	MGG_13619	hypothetical protein	1.22677	1.82938	3.76226	11.894	11.955	4.61859	0.239515	-2.06181	down
GO:0008150	biological_process	biological_process	2	6.84846e-05	MGG_13716	hypothetical protein	201.772	170.026	118.949	51.5062	61.9905	92.7838	2.37903	1.25037	up
GO:0008150	biological_process	biological_process	2	6.84846e-05	MGG_13742	hypothetical protein	0.902303	1.67277	3.56453	15.1052	14.3166	6.27555	0.17199	-2.5396	down
GO:0008150	biological_process	biological_process	2	6.84846e-05	MGG_13743	MIPC synthase	17.1467	16.4905	30.304	0.0001	0.0001	0.032511	1954.73	10.9328	up
GO:0008150	biological_process	biological_process	2	6.84846e-05	MGG_13766	hypothetical protein	1.79487	1.70657	1.53033	0.578581	0.728598	0.826875	2.35785	1.23747	up
GO:0008150	biological_process	biological_process	2	6.84846e-05	MGG_13871	hypothetical protein	12.8266	15.1352	4.69916	23.9072	19.8202	26.2535	0.466713	-1.09939	down
GO:0008150	biological_process	biological_process	2	6.84846e-05	MGG_13946	hypothetical protein	0.764755	1.36673	1.72191	0.602556	0.54802	0.669401	2.11728	1.08221	up
GO:0008150	biological_process	biological_process	2	6.84846e-05	MGG_13953	hypothetical protein	0.158534	0.262561	0.125656	1.55693	1.43985	0.565794	0.153471	-2.70396	down
GO:0008150	biological_process	biological_process	2	6.84846e-05	MGG_13971	hypothetical protein	9.22747	8.23192	13.3122	39.5367	35.9934	32.5306	0.284762	-1.81217	down
GO:0008150	biological_process	biological_process	2	6.84846e-05	MGG_13993	hypothetical protein	38.9359	35.588	28.3068	153.055	159.669	136.273	0.229023	-2.12644	down
GO:0008150	biological_process	biological_process	2	6.84846e-05	MGG_14045	hypothetical protein	71.0329	73.5442	91.1151	9.66281	9.73086	15.9564	6.66737	2.73712	up
GO:0008150	biological_process	biological_process	2	6.84846e-05	MGG_14053	hypothetical protein	49.4893	44.3085	6.23116	159.106	177.83	115.89	0.220899	-2.17854	down
GO:0008150	biological_process	biological_process	2	6.84846e-05	MGG_14150	hypothetical protein	22.5755	24.6439	38.0244	66.9274	62.6621	43.9115	0.491316	-1.02528	down
GO:0008150	biological_process	biological_process	2	6.84846e-05	MGG_14575	hypothetical protein	22.8614	22.211	21.074	10.526	11.2903	11.1068	2.00912	1.00656	up
GO:0008150	biological_process	biological_process	2	6.84846e-05	MGG_14588	mitochondrial chaperone bcs1	0.309446	0.481149	0.868685	1.11194	1.96377	1.00104	0.40701	-1.29686	down
GO:0008150	biological_process	biological_process	2	6.84846e-05	MGG_15019	peroxisomal copper amine oxidase	2.91923	3.08613	4.05367	8.01426	8.00629	6.29656	0.450732	-1.14966	down
GO:0008150	biological_process	biological_process	2	6.84846e-05	MGG_15150	hypothetical protein	41.2094	41.4636	48.5784	96.4066	101.668	94.5145	0.448586	-1.15654	down
GO:0008150	biological_process	biological_process	2	6.84846e-05	MGG_15152	hypothetical protein	0.319962	0.321723	0.493496	1.45065	1.744	0.748085	0.287918	-1.79627	down
GO:0008150	biological_process	biological_process	2	6.84846e-05	MGG_15188	hypothetical protein	1.90691	1.6213	6.53656	5.33623	6.05707	10.3775	0.462306	-1.11308	down
GO:0008150	biological_process	biological_process	2	6.84846e-05	MGG_15266	hypothetical protein	2.54951	2.81031	4.63784	10.6938	9.98668	6.4369	0.368681	-1.43955	down
GO:0008150	biological_process	biological_process	2	6.84846e-05	MGG_15337	zygote-specific protein	10.315	10.9372	22.5935	39.9179	39.8771	44.0493	0.354039	-1.49802	down
GO:0008150	biological_process	biological_process	2	6.84846e-05	MGG_15340	hypothetical protein	0.499976	0.58909	0.481228	2.02093	1.41186	1.1094	0.345713	-1.53235	down
GO:0008150	biological_process	biological_process	2	6.84846e-05	MGG_15353	hypothetical protein	24.1502	19.5504	21.8558	47.6554	44.6261	38.9378	0.499593	-1.00117	down
GO:0008150	biological_process	biological_process	2	6.84846e-05	MGG_15354	hypothetical protein	19.4076	18.0983	17.248	41.8465	36.4354	38.2892	0.469704	-1.09017	down
GO:0008150	biological_process	biological_process	2	6.84846e-05	MGG_15359	hypothetical protein	0.445255	0.387272	0.326666	1.30652	1.58781	0.595008	0.33221	-1.58983	down
GO:0008150	biological_process	biological_process	2	6.84846e-05	MGG_15497	hypothetical protein	0.407066	0.649431	2.0194	6.97846	8.48065	5.70445	0.145339	-2.7825	down
GO:0008150	biological_process	biological_process	2	6.84846e-05	MGG_15617	hypothetical protein	1.54332	1.5032	2.0021	8.22318	6.94234	5.27565	0.246983	-2.01752	down
GO:0008150	biological_process	biological_process	2	6.84846e-05	MGG_15625	hypothetical protein	0.365795	1.12244	5.00947	7.2641	10.9218	1.71483	0.326505	-1.61482	down
GO:0008150	biological_process	biological_process	2	6.84846e-05	MGG_15689	hypothetical protein	1.24368	1.42633	2.46561	4.75171	4.97063	2.11016	0.434027	-1.20414	down
GO:0008150	biological_process	biological_process	2	6.84846e-05	MGG_15856	hypothetical protein	0.465351	1.11639	0.990403	4.68529	4.86966	3.50396	0.196964	-2.34399	down
GO:0008150	biological_process	biological_process	2	6.84846e-05	MGG_15887	hypothetical protein	11.221	9.74664	7.03293	2.98803	3.20276	4.93611	2.51648	1.33141	up
GO:0008150	biological_process	biological_process	2	6.84846e-05	MGG_15938	hypothetical protein	1.93962	1.8768	1.40383	7.58905	5.49208	3.23498	0.319945	-1.64411	down
GO:0008150	biological_process	biological_process	2	6.84846e-05	MGG_15976	hypothetical protein	0.065468	0.17311	0.33961	1.02777	1.23446	0.710555	0.194493	-2.36221	down
GO:0008150	biological_process	biological_process	2	6.84846e-05	MGG_15983	hypothetical protein	2.67362	2.68071	1.88772	11.8992	13.7106	6.2792	0.227102	-2.13859	down
GO:0008150	biological_process	biological_process	2	6.84846e-05	MGG_15993	hypothetical protein	702.718	778.349	461.286	202.181	215.986	326.056	2.60991	1.384	up
GO:0008150	biological_process	biological_process	2	6.84846e-05	MGG_15997	hypothetical protein	16.0835	18.2304	52.0587	71.4793	74.6524	59.3954	0.42025	-1.25068	down
GO:0008150	biological_process	biological_process	2	6.84846e-05	MGG_16028	hypothetical protein	65.7026	63.9239	46.7629	12.6713	16.1246	45.253	2.38206	1.25221	up
GO:0008150	biological_process	biological_process	2	6.84846e-05	MGG_16061	hypothetical protein	238.312	229.254	144.175	423.944	447.17	538.913	0.433851	-1.20473	down
GO:0008150	biological_process	biological_process	2	6.84846e-05	MGG_16331	hypothetical protein	3.12706	3.18982	4.8159	1.24173	1.13813	1.48668	2.87927	1.5257	up
GO:0008150	biological_process	biological_process	2	6.84846e-05	MGG_16339	hypothetical protein	1.00721	0.963535	0.91574	8.90566	12.9488	3.94554	0.111879	-3.15999	down
GO:0008150	biological_process	biological_process	2	6.84846e-05	MGG_16432	hypothetical protein	4.98519	4.90632	5.90101	14.5654	12.4854	10.5827	0.41964	-1.25278	down
GO:0008150	biological_process	biological_process	2	6.84846e-05	MGG_16535	pol polyprotein	2.33661	2.06216	2.90957	7.89321	5.71149	6.17369	0.369512	-1.43631	down
GO:0008150	biological_process	biological_process	2	6.84846e-05	MGG_16539	hypothetical protein	0.56709	0.399519	2.12567	2.90733	3.26241	4.32503	0.29465	-1.76293	down
GO:0008150	biological_process	biological_process	2	6.84846e-05	MGG_16609	hypothetical protein	0.835656	0.738287	1.36863	12.2792	10.4192	2.6199	0.116223	-3.10503	down
GO:0008150	biological_process	biological_process	2	6.84846e-05	MGG_16611	hypothetical protein	13.0258	16.3149	13.0199	1.13831	1.4503	1.59718	10.1201	3.33915	up
GO:0008150	biological_process	biological_process	2	6.84846e-05	MGG_16648	hypothetical protein	0.868853	0.96652	2.21243	3.16762	2.93732	3.27898	0.431355	-1.21305	down
GO:0008150	biological_process	biological_process	2	6.84846e-05	MGG_16714	hypothetical protein	520.368	493.625	444.188	1099.58	1152.41	946.332	0.45592	-1.13315	down
GO:0008150	biological_process	biological_process	2	6.84846e-05	MGG_16804	hypothetical protein	0.316766	0.911856	0.900119	1.02831	1.71973	1.73776	0.474551	-1.07537	down
GO:0008150	biological_process	biological_process	2	6.84846e-05	MGG_16978	hypothetical protein	0.580354	0.675708	0.691435	1.47599	1.72683	0.7918	0.48753	-1.03644	down
GO:0008150	biological_process	biological_process	2	6.84846e-05	MGG_17024	hypothetical protein	0.383895	0.472686	0.63304	2.87013	2.95045	1.63424	0.19982	-2.32323	down
GO:0008150	biological_process	biological_process	2	6.84846e-05	MGG_17082	hypothetical protein	0.826441	0.31485	2.16274	3.07429	3.5598	1.32079	0.415346	-1.26761	down
GO:0008150	biological_process	biological_process	2	6.84846e-05	MGG_17266	hypothetical protein	15.3957	17.5531	33.9519	77.3585	84.8494	35.1409	0.338997	-1.56066	down
GO:0008150	biological_process	biological_process	2	6.84846e-05	MGG_17303	hypothetical protein	1.08624	1.07305	6.10897	30.6578	35.6052	11.2047	0.106732	-3.22794	down
GO:0008150	biological_process	biological_process	2	6.84846e-05	MGG_17372	hypothetical protein	155.845	171.566	398.288	563.147	565.289	419.295	0.468879	-1.09271	down
GO:0008150	biological_process	biological_process	2	6.84846e-05	MGG_17612	hypothetical protein, variant 1	2.36306	37.0833	4.34972	2.98292	1.14897	1.26375	8.11693	3.02093	up
GO:0008150	biological_process	biological_process	2	6.84846e-05	MGG_17647	hypothetical protein	4.52035	0.575658	0.922412	51.7422	2.3581	3.06276	0.105285	-3.24763	down
GO:0008150	biological_process	biological_process	2	6.84846e-05	MGG_17655	hypothetical protein	13.5134	16.8713	26.3887	3.87567	7.58809	0.0001	4.95239	2.30812	up
GO:0008150	biological_process	biological_process	2	6.84846e-05	MGG_17658	hypothetical protein	0.853557	0.769524	2.87645	4.03304	3.97257	3.71687	0.383837	-1.38143	down
GO:0008150	biological_process	biological_process	2	6.84846e-05	MGG_17744	hypothetical protein	0.270933	0.639355	1.01862	3.82123	3.02818	2.1166	0.215135	-2.21668	down
GO:0008150	biological_process	biological_process	2	6.84846e-05	MGG_17745	hypothetical protein	1.59677	1.34785	1.62649	7.05126	6.72085	5.59008	0.236085	-2.08262	down
GO:0008150	biological_process	biological_process	2	6.84846e-05	MGG_17746	hypothetical protein	1.46279	1.31287	0.229817	2.55676	2.92409	2.58712	0.372519	-1.42461	down
GO:0008150	biological_process	biological_process	2	6.84846e-05	MGG_17792	hypothetical protein	2202.22	2032.21	2030.63	208.887	238.777	603.026	5.96281	2.57599	up
GO:0008150	biological_process	biological_process	2	6.84846e-05	MGG_17865	hypothetical protein	114.722	118.519	114.897	483.83	441.826	259.997	0.293626	-1.76795	down
GO:0008150	biological_process	biological_process	2	6.84846e-05	MGG_17882	hypothetical protein	0.763242	1.18058	1.27266	17.333	12.4578	5.16621	0.0920127	-3.44202	down
GO:0008150	biological_process	biological_process	2	6.84846e-05	MGG_17933	hypothetical protein	6.92576	7.6501	23.4169	32.7453	36.1665	9.47429	0.484688	-1.04487	down
GO:0008150	biological_process	biological_process	2	6.84846e-05	MGG_17984	hypothetical protein	0.195314	0.683659	1.3581	1.99276	2.32103	1.90912	0.35949	-1.47597	down
GO:0008150	biological_process	biological_process	2	6.84846e-05	MGG_17995	hypothetical protein	0.922177	1.55961	1.53183	3.27519	3.47157	1.91882	0.463167	-1.1104	down
GO:0008150	biological_process	biological_process	2	6.84846e-05	MGG_18035	hypothetical protein	1.20812	1.18356	0.5113	5.53723	3.84083	1.87852	0.257892	-1.95516	down
GO:0008150	biological_process	biological_process	2	6.84846e-05	MGG_18055	hypothetical protein	2.9073	2.86757	6.17108	15.156	11.9044	10.0641	0.321781	-1.63585	down
GO:0005506	iron ion binding	molecular_function	8	8.37183e-05	MGG_01391	ent-kaurene oxidase	2.79009	2.89282	3.66804	1.29523	1.21813	1.95176	2.09422	1.06641	up
GO:0005506	iron ion binding	molecular_function	8	8.37183e-05	MGG_01947	cytochrome P450 3A19	0.904772	0.965113	0.503007	0.0001	0.0001	0.0001	7909.64	12.9494	up
GO:0005506	iron ion binding	molecular_function	8	8.37183e-05	MGG_03821	cytochrome P450 3A19	0.413924	0.411927	1.10717	2.59301	2.62297	2.01233	0.267423	-1.9028	down
GO:0005506	iron ion binding	molecular_function	8	8.37183e-05	MGG_04404	pisatin demethylase	0.931657	0.781681	0.989724	1.83748	2.03287	2.76766	0.40721	-1.29616	down
GO:0005506	iron ion binding	molecular_function	8	8.37183e-05	MGG_04469	cytochrome P450 97B3	37.1145	36.1909	25.9745	12.4956	12.2398	19.8452	2.22698	1.15509	up
GO:0005506	iron ion binding	molecular_function	8	8.37183e-05	MGG_05215	cytochrome P450 71A23	109.53	102.023	111.852	24.076	23.3055	36.5148	3.85482	1.94666	up
GO:0005506	iron ion binding	molecular_function	8	8.37183e-05	MGG_05401	bifunctional P-450:NADPH-P450 reductase	3.04758	2.72123	2.44294	6.74376	6.18596	3.7013	0.493761	-1.01811	down
GO:0005506	iron ion binding	molecular_function	8	8.37183e-05	MGG_05787	hypothetical protein	0.737426	0.489663	1.4934	2.99962	3.54496	3.99104	0.258218	-1.95334	down
GO:0005506	iron ion binding	molecular_function	8	8.37183e-05	MGG_05854	cytochrome P450 3A24	1.79298	2.24275	1.15847	4.7522	6.8798	2.37603	0.370801	-1.43128	down
GO:0005506	iron ion binding	molecular_function	8	8.37183e-05	MGG_07626	cytochrome P450 monooxygenase	51.3564	45.297	47.6126	16.1961	17.4618	27.7333	2.34995	1.23263	up
GO:0005506	iron ion binding	molecular_function	8	8.37183e-05	MGG_07795	pisatin demethylase	6.14354	5.7386	5.7273	15.9644	14.7049	8.55173	0.44898	-1.15528	down
GO:0005506	iron ion binding	molecular_function	8	8.37183e-05	MGG_07856	pisatin demethylase	7.16415	6.3178	9.59634	2.12292	2.19749	4.62479	2.57996	1.36735	up
GO:0005506	iron ion binding	molecular_function	8	8.37183e-05	MGG_07953	bifunctional P-450:NADPH-P450 reductase	0.337193	0.227233	0.92909	4.20707	4.55978	3.13448	0.125491	-2.99434	down
GO:0005506	iron ion binding	molecular_function	8	8.37183e-05	MGG_08378	cytochrome P450 oxidoreductase GliF	0.988546	1.56871	5.58185	13.0681	13.4966	7.7523	0.237174	-2.07598	down
GO:0005506	iron ion binding	molecular_function	8	8.37183e-05	MGG_08947	cytochrome P450	1.43412	1.08361	2.48166	19.2433	23.7964	8.7432	0.0965452	-3.37265	down
GO:0005506	iron ion binding	molecular_function	8	8.37183e-05	MGG_09179	hypothetical protein	30.4771	25.7576	20.9526	6.87986	7.96347	11.3605	2.94565	1.55859	up
GO:0020037	heme binding	molecular_function	6	0.000197529	MGG_01391	ent-kaurene oxidase	2.79009	2.89282	3.66804	1.29523	1.21813	1.95176	2.09422	1.06641	up
GO:0020037	heme binding	molecular_function	6	0.000197529	MGG_01947	cytochrome P450 3A19	0.904772	0.965113	0.503007	0.0001	0.0001	0.0001	7909.64	12.9494	up
GO:0020037	heme binding	molecular_function	6	0.000197529	MGG_03821	cytochrome P450 3A19	0.413924	0.411927	1.10717	2.59301	2.62297	2.01233	0.267423	-1.9028	down
GO:0020037	heme binding	molecular_function	6	0.000197529	MGG_04404	pisatin demethylase	0.931657	0.781681	0.989724	1.83748	2.03287	2.76766	0.40721	-1.29616	down
GO:0020037	heme binding	molecular_function	6	0.000197529	MGG_04469	cytochrome P450 97B3	37.1145	36.1909	25.9745	12.4956	12.2398	19.8452	2.22698	1.15509	up
GO:0020037	heme binding	molecular_function	6	0.000197529	MGG_05215	cytochrome P450 71A23	109.53	102.023	111.852	24.076	23.3055	36.5148	3.85482	1.94666	up
GO:0020037	heme binding	molecular_function	6	0.000197529	MGG_05787	hypothetical protein	0.737426	0.489663	1.4934	2.99962	3.54496	3.99104	0.258218	-1.95334	down
GO:0020037	heme binding	molecular_function	6	0.000197529	MGG_05854	cytochrome P450 3A24	1.79298	2.24275	1.15847	4.7522	6.8798	2.37603	0.370801	-1.43128	down
GO:0020037	heme binding	molecular_function	6	0.000197529	MGG_07626	cytochrome P450 monooxygenase	51.3564	45.297	47.6126	16.1961	17.4618	27.7333	2.34995	1.23263	up
GO:0020037	heme binding	molecular_function	6	0.000197529	MGG_07795	pisatin demethylase	6.14354	5.7386	5.7273	15.9644	14.7049	8.55173	0.44898	-1.15528	down
GO:0020037	heme binding	molecular_function	6	0.000197529	MGG_07856	pisatin demethylase	7.16415	6.3178	9.59634	2.12292	2.19749	4.62479	2.57996	1.36735	up
GO:0020037	heme binding	molecular_function	6	0.000197529	MGG_07953	bifunctional P-450:NADPH-P450 reductase	0.337193	0.227233	0.92909	4.20707	4.55978	3.13448	0.125491	-2.99434	down
GO:0020037	heme binding	molecular_function	6	0.000197529	MGG_08378	cytochrome P450 oxidoreductase GliF	0.988546	1.56871	5.58185	13.0681	13.4966	7.7523	0.237174	-2.07598	down
GO:0020037	heme binding	molecular_function	6	0.000197529	MGG_08947	cytochrome P450	1.43412	1.08361	2.48166	19.2433	23.7964	8.7432	0.0965452	-3.37265	down
GO:0020037	heme binding	molecular_function	6	0.000197529	MGG_09179	hypothetical protein	30.4771	25.7576	20.9526	6.87986	7.96347	11.3605	2.94565	1.55859	up
GO:0020037	heme binding	molecular_function	6	0.000197529	MGG_13538	hypothetical protein	2.19766	2.25937	3.14382	1.0561	0.572624	1.11968	2.76556	1.46757	up
GO:0006855	drug transmembrane transport	biological_process	7	0.000552873	MGG_03123	MATE efflux family protein subfamily	66.5425	69.431	50.2364	6.02009	5.76564	15.7655	6.75868	2.75674	up
GO:0006855	drug transmembrane transport	biological_process	7	0.000552873	MGG_08656	hypothetical protein	18.1306	19.2945	26.9721	5.31289	6.04764	9.81846	3.04062	1.60437	up
GO:0006855	drug transmembrane transport	biological_process	7	0.000552873	MGG_09502	quinidine resistance	56.6644	64.8079	33.1856	17.5136	17.545	17.999	2.91491	1.54345	up
GO:0006855	drug transmembrane transport	biological_process	7	0.000552873	MGG_17679	hypothetical protein	61.2301	65.2629	51.297	22.3951	21.015	21.7416	2.72887	1.4483	up
GO:0001765	membrane raft assembly	biological_process	7	0.00107745	MGG_08656	hypothetical protein	18.1306	19.2945	26.9721	5.31289	6.04764	9.81846	3.04062	1.60437	up
GO:0001765	membrane raft assembly	biological_process	7	0.00107745	MGG_09502	quinidine resistance	56.6644	64.8079	33.1856	17.5136	17.545	17.999	2.91491	1.54345	up
GO:0001765	membrane raft assembly	biological_process	7	0.00107745	MGG_17679	hypothetical protein	61.2301	65.2629	51.297	22.3951	21.015	21.7416	2.72887	1.4483	up
GO:0004497	monooxygenase activity	molecular_function	5	0.00237761	MGG_01391	ent-kaurene oxidase	2.79009	2.89282	3.66804	1.29523	1.21813	1.95176	2.09422	1.06641	up
GO:0004497	monooxygenase activity	molecular_function	5	0.00237761	MGG_01947	cytochrome P450 3A19	0.904772	0.965113	0.503007	0.0001	0.0001	0.0001	7909.64	12.9494	up
GO:0004497	monooxygenase activity	molecular_function	5	0.00237761	MGG_03821	cytochrome P450 3A19	0.413924	0.411927	1.10717	2.59301	2.62297	2.01233	0.267423	-1.9028	down
GO:0004497	monooxygenase activity	molecular_function	5	0.00237761	MGG_05215	cytochrome P450 71A23	109.53	102.023	111.852	24.076	23.3055	36.5148	3.85482	1.94666	up
GO:0004497	monooxygenase activity	molecular_function	5	0.00237761	MGG_05787	hypothetical protein	0.737426	0.489663	1.4934	2.99962	3.54496	3.99104	0.258218	-1.95334	down
GO:0004497	monooxygenase activity	molecular_function	5	0.00237761	MGG_05854	cytochrome P450 3A24	1.79298	2.24275	1.15847	4.7522	6.8798	2.37603	0.370801	-1.43128	down
GO:0004497	monooxygenase activity	molecular_function	5	0.00237761	MGG_07626	cytochrome P450 monooxygenase	51.3564	45.297	47.6126	16.1961	17.4618	27.7333	2.34995	1.23263	up
GO:0004497	monooxygenase activity	molecular_function	5	0.00237761	MGG_07795	pisatin demethylase	6.14354	5.7386	5.7273	15.9644	14.7049	8.55173	0.44898	-1.15528	down
GO:0004497	monooxygenase activity	molecular_function	5	0.00237761	MGG_08378	cytochrome P450 oxidoreductase GliF	0.988546	1.56871	5.58185	13.0681	13.4966	7.7523	0.237174	-2.07598	down
GO:0004497	monooxygenase activity	molecular_function	5	0.00237761	MGG_08947	cytochrome P450	1.43412	1.08361	2.48166	19.2433	23.7964	8.7432	0.0965452	-3.37265	down
GO:0004497	monooxygenase activity	molecular_function	5	0.00237761	MGG_10014	hypothetical protein	20.6301	17.7422	58.6708	133.008	146.798	114.271	0.246254	-2.02178	down
GO:0004497	monooxygenase activity	molecular_function	5	0.00237761	MGG_11732	ubiquinone biosynthesis monooxygenase COQ6	8.9215	9.50083	17.7036	28.8677	28.3334	21.2787	0.460321	-1.11929	down
GO:0042710	biofilm formation	biological_process	5	0.00256177	MGG_08656	hypothetical protein	18.1306	19.2945	26.9721	5.31289	6.04764	9.81846	3.04062	1.60437	up
GO:0042710	biofilm formation	biological_process	5	0.00256177	MGG_09502	quinidine resistance	56.6644	64.8079	33.1856	17.5136	17.545	17.999	2.91491	1.54345	up
GO:0042710	biofilm formation	biological_process	5	0.00256177	MGG_17679	hypothetical protein	61.2301	65.2629	51.297	22.3951	21.015	21.7416	2.72887	1.4483	up
GO:0070051	fibrinogen binding	molecular_function	5	0.00431926	MGG_00084	mannosyl-oligosaccharide 1,2-alpha-mannosidase IB	2.34715	1.83786	2.29136	9.12965	9.74037	8.70821	0.234836	-2.09027	down
GO:0070051	fibrinogen binding	molecular_function	5	0.00431926	MGG_04348	pectate lyase	2.88158	2.1112	0.975422	0.723005	0.485183	0.931673	2.78906	1.47978	up
GO:1900593	violaceol II biosynthetic process	biological_process	9	0.00431926	MGG_00241	polyketide synthase	0.044618	0.091071	0.094218	0.37431	0.260648	0.151652	0.292276	-1.7746	down
GO:1900593	violaceol II biosynthetic process	biological_process	9	0.00431926	MGG_10011	polyketide synthase	0.926873	1.32481	4.24555	4.82854	5.0422	4.04752	0.466813	-1.09908	down
GO:1900590	violaceol I biosynthetic process	biological_process	9	0.00431926	MGG_00241	polyketide synthase	0.044618	0.091071	0.094218	0.37431	0.260648	0.151652	0.292276	-1.7746	down
GO:1900590	violaceol I biosynthetic process	biological_process	9	0.00431926	MGG_10011	polyketide synthase	0.926873	1.32481	4.24555	4.82854	5.0422	4.04752	0.466813	-1.09908	down
GO:0055088	lipid homeostasis	biological_process	7	0.00487357	MGG_08656	hypothetical protein	18.1306	19.2945	26.9721	5.31289	6.04764	9.81846	3.04062	1.60437	up
GO:0055088	lipid homeostasis	biological_process	7	0.00487357	MGG_09502	quinidine resistance	56.6644	64.8079	33.1856	17.5136	17.545	17.999	2.91491	1.54345	up
GO:0055088	lipid homeostasis	biological_process	7	0.00487357	MGG_17679	hypothetical protein	61.2301	65.2629	51.297	22.3951	21.015	21.7416	2.72887	1.4483	up
GO:0030476	ascospore wall assembly	biological_process	5	0.00811409	MGG_02641	hypothetical protein	59.7352	57.334	66.4097	22.5233	20.9593	29.209	2.52408	1.33575	up
GO:0030476	ascospore wall assembly	biological_process	5	0.00811409	MGG_08656	hypothetical protein	18.1306	19.2945	26.9721	5.31289	6.04764	9.81846	3.04062	1.60437	up
GO:0030476	ascospore wall assembly	biological_process	5	0.00811409	MGG_09502	quinidine resistance	56.6644	64.8079	33.1856	17.5136	17.545	17.999	2.91491	1.54345	up
GO:0030600	feruloyl esterase activity	molecular_function	7	0.0123912	MGG_07653	glycosyl hydrolase family 62 protein	9.78659	9.9782	31.742	78.9311	73.2109	36.1121	0.273602	-1.86985	down
GO:0030600	feruloyl esterase activity	molecular_function	7	0.0123912	MGG_08737	feruloyl esterase B	1.77805	1.75017	1.15896	0.38634	0.585328	0.563745	3.05272	1.61009	up
GO:0016491	oxidoreductase activity	molecular_function	4	0.0138114	MGG_00426	short-chain dehydrogenase/reductase SDR	0.626893	1.12697	3.68414	5.93715	6.45419	7.70986	0.270531	-1.88613	down
GO:0016491	oxidoreductase activity	molecular_function	4	0.0138114	MGG_02758	hypothetical protein	14.0725	15.9516	20.9035	41.0683	42.595	24.7536	0.469739	-1.09007	down
GO:0016491	oxidoreductase activity	molecular_function	4	0.0138114	MGG_03414	short chain dehydrogenase/reductase family protein	7.54209	6.33636	14.7215	3.89052	3.3617	5.91153	2.17263	1.11944	up
GO:0016491	oxidoreductase activity	molecular_function	4	0.0138114	MGG_03821	cytochrome P450 3A19	0.413924	0.411927	1.10717	2.59301	2.62297	2.01233	0.267423	-1.9028	down
GO:0016491	oxidoreductase activity	molecular_function	4	0.0138114	MGG_04239	hypothetical protein	1.90844	1.64738	3.46584	6.7102	7.20689	6.00656	0.352428	-1.5046	down
GO:0016491	oxidoreductase activity	molecular_function	4	0.0138114	MGG_06784	aldo-keto reductase	8.89115	8.12327	10.6758	2.45762	3.18001	4.0962	2.84474	1.50829	up
GO:0016491	oxidoreductase activity	molecular_function	4	0.0138114	MGG_07443	hypothetical protein	72.3587	83.2692	97.3956	17.423	14.8322	19.204	4.91697	2.29777	up
GO:0016491	oxidoreductase activity	molecular_function	4	0.0138114	MGG_07626	cytochrome P450 monooxygenase	51.3564	45.297	47.6126	16.1961	17.4618	27.7333	2.34995	1.23263	up
GO:0016491	oxidoreductase activity	molecular_function	4	0.0138114	MGG_07795	pisatin demethylase	6.14354	5.7386	5.7273	15.9644	14.7049	8.55173	0.44898	-1.15528	down
GO:0016491	oxidoreductase activity	molecular_function	4	0.0138114	MGG_07953	bifunctional P-450:NADPH-P450 reductase	0.337193	0.227233	0.92909	4.20707	4.55978	3.13448	0.125491	-2.99434	down
GO:0016491	oxidoreductase activity	molecular_function	4	0.0138114	MGG_10012	salicylate hydroxylase	20.834	18.4674	46.4197	83.5984	86.8674	72.017	0.353514	-1.50016	down
GO:0016491	oxidoreductase activity	molecular_function	4	0.0138114	MGG_10111	glucose and ribitol dehydrogenase	248.647	273.062	269.228	27.2547	30.8091	53.2344	7.10646	2.82913	up
GO:0016491	oxidoreductase activity	molecular_function	4	0.0138114	MGG_13230	oxidoreductase	11.6452	11.8644	11.7137	5.51662	5.32525	4.04467	2.36612	1.24252	up
GO:0016491	oxidoreductase activity	molecular_function	4	0.0138114	MGG_14068	FAD dependent oxidoreductase	18.6666	24.3327	20.8862	6.06741	4.54477	5.29607	4.01587	2.00571	up
GO:0016491	oxidoreductase activity	molecular_function	4	0.0138114	MGG_18079	hypothetical protein	1.92387	1.74434	1.96318	5.89513	6.73731	5.43	0.311773	-1.68143	down
GO:0044550	secondary metabolite biosynthetic process	biological_process	5	0.0143441	MGG_03810	polyketide synthase	0.089463	0.077748	0.430492	7.00912	7.56566	3.37156	0.033305	-4.90812	down
GO:0044550	secondary metabolite biosynthetic process	biological_process	5	0.0143441	MGG_06024	ABC transporter	5.19257	5.18541	5.2444	1.73276	1.6826	2.50467	2.6389	1.39994	up
GO:0044550	secondary metabolite biosynthetic process	biological_process	5	0.0143441	MGG_10012	salicylate hydroxylase	20.834	18.4674	46.4197	83.5984	86.8674	72.017	0.353514	-1.50016	down
GO:0044550	secondary metabolite biosynthetic process	biological_process	5	0.0143441	MGG_10014	hypothetical protein	20.6301	17.7422	58.6708	133.008	146.798	114.271	0.246254	-2.02178	down
GO:0044550	secondary metabolite biosynthetic process	biological_process	5	0.0143441	MGG_11732	ubiquinone biosynthesis monooxygenase COQ6	8.9215	9.50083	17.7036	28.8677	28.3334	21.2787	0.460321	-1.11929	down
GO:0044550	secondary metabolite biosynthetic process	biological_process	5	0.0143441	MGG_13538	hypothetical protein	2.19766	2.25937	3.14382	1.0561	0.572624	1.11968	2.76556	1.46757	up
GO:0044550	secondary metabolite biosynthetic process	biological_process	5	0.0143441	MGG_14943	lovastatin nonaketide synthase	0.392468	0.376536	0.210454	1.45116	1.23213	1.00437	0.265604	-1.91265	down
GO:0022857	transmembrane transporter activity	molecular_function	4	0.0154548	MGG_03491	hypothetical protein	6.25037	6.39134	7.58614	2.4959	2.37188	3.39988	2.44662	1.29079	up
GO:0022857	transmembrane transporter activity	molecular_function	4	0.0154548	MGG_05413	MFS transporter	9.33545	8.73035	11.4741	1.79985	2.08214	3.03852	4.26846	2.09372	up
GO:0022857	transmembrane transporter activity	molecular_function	4	0.0154548	MGG_07808	membrane transporter	16.9725	16.3901	16.1968	3.73752	3.68899	4.81103	4.04979	2.01785	up
GO:0022857	transmembrane transporter activity	molecular_function	4	0.0154548	MGG_10112	hypothetical protein	1.57894	1.20723	1.45197	0.133245	0.202367	0.403985	5.73033	2.51862	up
GO:0022857	transmembrane transporter activity	molecular_function	4	0.0154548	MGG_10519	maltose permease MAL31	1.71214	1.48188	3.15302	4.42806	4.60082	4.12435	0.482546	-1.05126	down
GO:0022857	transmembrane transporter activity	molecular_function	4	0.0154548	MGG_15388	lactose permease	25.7183	23.9503	15.9679	49.0722	51.5689	52.6871	0.428078	-1.22405	down
GO:0022857	transmembrane transporter activity	molecular_function	4	0.0154548	MGG_17097	hypothetical protein	0.708885	0.847058	1.70793	3.20543	2.27847	1.2395	0.485449	-1.04261	down
GO:0022857	transmembrane transporter activity	molecular_function	4	0.0154548	MGG_17825	arabinose-proton symporter	1.66126	0.598964	2.12498	0.455764	0.438953	0.59843	2.93688	1.55429	up
GO:0031177	phosphopantetheine binding	molecular_function	6	0.0178679	MGG_00241	polyketide synthase	0.044618	0.091071	0.094218	0.37431	0.260648	0.151652	0.292276	-1.7746	down
GO:0031177	phosphopantetheine binding	molecular_function	6	0.0178679	MGG_03810	polyketide synthase	0.089463	0.077748	0.430492	7.00912	7.56566	3.37156	0.033305	-4.90812	down
GO:0031177	phosphopantetheine binding	molecular_function	6	0.0178679	MGG_10011	polyketide synthase	0.926873	1.32481	4.24555	4.82854	5.0422	4.04752	0.466813	-1.09908	down
GO:0031177	phosphopantetheine binding	molecular_function	6	0.0178679	MGG_14943	lovastatin nonaketide synthase	0.392468	0.376536	0.210454	1.45116	1.23213	1.00437	0.265604	-1.91265	down
GO:0016705	oxidoreductase activity, acting on paired donors, with incorporation or reduction of molecular oxygen	molecular_function	5	0.0219062	MGG_01947	cytochrome P450 3A19	0.904772	0.965113	0.503007	0.0001	0.0001	0.0001	7909.64	12.9494	up
GO:0016705	oxidoreductase activity, acting on paired donors, with incorporation or reduction of molecular oxygen	molecular_function	5	0.0219062	MGG_04404	pisatin demethylase	0.931657	0.781681	0.989724	1.83748	2.03287	2.76766	0.40721	-1.29616	down
GO:0016705	oxidoreductase activity, acting on paired donors, with incorporation or reduction of molecular oxygen	molecular_function	5	0.0219062	MGG_04469	cytochrome P450 97B3	37.1145	36.1909	25.9745	12.4956	12.2398	19.8452	2.22698	1.15509	up
GO:0016705	oxidoreductase activity, acting on paired donors, with incorporation or reduction of molecular oxygen	molecular_function	5	0.0219062	MGG_07856	pisatin demethylase	7.16415	6.3178	9.59634	2.12292	2.19749	4.62479	2.57996	1.36735	up
GO:0016705	oxidoreductase activity, acting on paired donors, with incorporation or reduction of molecular oxygen	molecular_function	5	0.0219062	MGG_07953	bifunctional P-450:NADPH-P450 reductase	0.337193	0.227233	0.92909	4.20707	4.55978	3.13448	0.125491	-2.99434	down
GO:0016705	oxidoreductase activity, acting on paired donors, with incorporation or reduction of molecular oxygen	molecular_function	5	0.0219062	MGG_09179	hypothetical protein	30.4771	25.7576	20.9526	6.87986	7.96347	11.3605	2.94565	1.55859	up
GO:0019748	secondary metabolic process	biological_process	4	0.0219062	MGG_00241	polyketide synthase	0.044618	0.091071	0.094218	0.37431	0.260648	0.151652	0.292276	-1.7746	down
GO:0019748	secondary metabolic process	biological_process	4	0.0219062	MGG_00426	short-chain dehydrogenase/reductase SDR	0.626893	1.12697	3.68414	5.93715	6.45419	7.70986	0.270531	-1.88613	down
GO:0019748	secondary metabolic process	biological_process	4	0.0219062	MGG_01391	ent-kaurene oxidase	2.79009	2.89282	3.66804	1.29523	1.21813	1.95176	2.09422	1.06641	up
GO:0019748	secondary metabolic process	biological_process	4	0.0219062	MGG_05846	O-methyltransferase	0.887926	0.415623	2.12645	7.15004	7.52553	3.89266	0.184724	-2.43656	down
GO:0019748	secondary metabolic process	biological_process	4	0.0219062	MGG_09179	hypothetical protein	30.4771	25.7576	20.9526	6.87986	7.96347	11.3605	2.94565	1.55859	up
GO:0019748	secondary metabolic process	biological_process	4	0.0219062	MGG_10011	polyketide synthase	0.926873	1.32481	4.24555	4.82854	5.0422	4.04752	0.466813	-1.09908	down
GO:0004185	serine-type carboxypeptidase activity	molecular_function	9	0.023705	MGG_02309	carboxypeptidase S1	2.45716	2.23037	4.56721	0.465629	0.797786	1.63151	3.19689	1.67667	up
GO:0004185	serine-type carboxypeptidase activity	molecular_function	9	0.023705	MGG_13765	hypothetical protein	146.952	131.183	153.544	45.9925	45.1775	77.9142	2.55304	1.35222	up
GO:0052051	interaction with host via protein secreted by type II secretion system	biological_process	8	0.0255724	MGG_01542	glycosyl hydrolase family 10	9.08126	8.76641	4.52188	3.59897	3.57435	3.61533	2.07343	1.05202	up
GO:0052051	interaction with host via protein secreted by type II secretion system	biological_process	8	0.0255724	MGG_02532	endoglucanase 1	73.4989	69.201	46.8821	145.716	141.922	151.205	0.432004	-1.21088	down
GO:0052051	interaction with host via protein secreted by type II secretion system	biological_process	8	0.0255724	MGG_03746	hypothetical protein	1.61499	1.52613	3.7345	23.633	25.5321	16.3282	0.104982	-3.25178	down
GO:0052051	interaction with host via protein secreted by type II secretion system	biological_process	8	0.0255724	MGG_05232	hypothetical protein	1244.15	1161.92	502.102	346.69	373.9	726.42	2.00978	1.00704	up
GO:0052051	interaction with host via protein secreted by type II secretion system	biological_process	8	0.0255724	MGG_07246	hypothetical protein	37.9331	34.4847	10.1038	382.47	368.326	208.908	0.0859866	-3.53974	down
GO:0052051	interaction with host via protein secreted by type II secretion system	biological_process	8	0.0255724	MGG_07424	hypothetical protein	0.533453	0.4538	1.01624	4.46605	3.98944	2.24133	0.187298	-2.41659	down
GO:0052051	interaction with host via protein secreted by type II secretion system	biological_process	8	0.0255724	MGG_07900	hypothetical protein	0.947207	0.750272	1.12162	2.25716	2.73872	2.61766	0.370274	-1.43333	down
GO:0052051	interaction with host via protein secreted by type II secretion system	biological_process	8	0.0255724	MGG_08817	hypothetical protein	805.377	758.988	480.3	171.676	188.338	363.766	2.82498	1.49824	up
GO:0052051	interaction with host via protein secreted by type II secretion system	biological_process	8	0.0255724	MGG_16603	hypothetical protein	4.23382	4.86819	3.23987	0.292743	0.058944	1.74995	5.87252	2.55398	up
GO:0009055	electron transfer activity	molecular_function	5	0.0320887	MGG_01947	cytochrome P450 3A19	0.904772	0.965113	0.503007	0.0001	0.0001	0.0001	7909.64	12.9494	up
GO:0009055	electron transfer activity	molecular_function	5	0.0320887	MGG_04404	pisatin demethylase	0.931657	0.781681	0.989724	1.83748	2.03287	2.76766	0.40721	-1.29616	down
GO:0009055	electron transfer activity	molecular_function	5	0.0320887	MGG_04469	cytochrome P450 97B3	37.1145	36.1909	25.9745	12.4956	12.2398	19.8452	2.22698	1.15509	up
GO:0009055	electron transfer activity	molecular_function	5	0.0320887	MGG_07856	pisatin demethylase	7.16415	6.3178	9.59634	2.12292	2.19749	4.62479	2.57996	1.36735	up
GO:0009055	electron transfer activity	molecular_function	5	0.0320887	MGG_07953	bifunctional P-450:NADPH-P450 reductase	0.337193	0.227233	0.92909	4.20707	4.55978	3.13448	0.125491	-2.99434	down
GO:0009055	electron transfer activity	molecular_function	5	0.0320887	MGG_09179	hypothetical protein	30.4771	25.7576	20.9526	6.87986	7.96347	11.3605	2.94565	1.55859	up
GO:0045121	membrane raft	cellular_component	6	0.0378005	MGG_08656	hypothetical protein	18.1306	19.2945	26.9721	5.31289	6.04764	9.81846	3.04062	1.60437	up
GO:0045121	membrane raft	cellular_component	6	0.0378005	MGG_17679	hypothetical protein	61.2301	65.2629	51.297	22.3951	21.015	21.7416	2.72887	1.4483	up
GO:1900790	pseurotin A biosynthetic process	biological_process	7	0.0542639	MGG_03810	polyketide synthase	0.089463	0.077748	0.430492	7.00912	7.56566	3.37156	0.033305	-4.90812	down
GO:1900790	pseurotin A biosynthetic process	biological_process	7	0.0542639	MGG_14943	lovastatin nonaketide synthase	0.392468	0.376536	0.210454	1.45116	1.23213	1.00437	0.265604	-1.91265	down
GO:0004571	mannosyl-oligosaccharide 1,2-alpha-mannosidase activity	molecular_function	10	0.0542639	MGG_00084	mannosyl-oligosaccharide 1,2-alpha-mannosidase IB	2.34715	1.83786	2.29136	9.12965	9.74037	8.70821	0.234836	-2.09027	down
GO:0004571	mannosyl-oligosaccharide 1,2-alpha-mannosidase activity	molecular_function	10	0.0542639	MGG_00994	mannosyl-oligosaccharide 1,2-alpha-mannosidase IC	4.41672	4.68098	25.3852	22.2834	27.6662	23.6878	0.468279	-1.09456	down
GO:0047146	sterigmatocystin 7-O-methyltransferase activity	molecular_function	8	0.0657665	MGG_05846	O-methyltransferase	0.887926	0.415623	2.12645	7.15004	7.52553	3.89266	0.184724	-2.43656	down
GO:0033897	ribonuclease T2 activity	molecular_function	10	0.0657665	MGG_10510	ribonuclease T2	2.73152	2.27759	1.9427	6.52489	6.78372	7.33962	0.336678	-1.57056	down
GO:0008691	3-hydroxybutyryl-CoA dehydrogenase activity	molecular_function	7	0.0657665	MGG_04075	lambda-crystallin	1.46298	1.76769	3.67894	5.27858	5.32558	3.55859	0.487871	-1.03543	down
GO:0016647	oxidoreductase activity, acting on the CH-NH group of donors, oxygen as acceptor	molecular_function	6	0.0657665	MGG_17542	isoamyl alcohol oxidase	21.9334	24.5432	24.0643	7.57466	6.73073	11.0247	2.78487	1.47761	up
GO:0004657	proline dehydrogenase activity	molecular_function	6	0.0657665	MGG_04244	hypothetical protein	36.5904	49.565	28.3708	17.1576	17.5992	14.5396	2.32321	1.21612	up
GO:0031579	membrane raft organization	biological_process	6	0.0657665	MGG_00835	flotillin domain-containing protein	5.16921	4.27901	6.90249	31.325	28.853	18.4669	0.207906	-2.266	down
GO:0006562	proline catabolic process	biological_process	12	0.0657665	MGG_04244	hypothetical protein	36.5904	49.565	28.3708	17.1576	17.5992	14.5396	2.32321	1.21612	up
GO:0089709	L-histidine transmembrane transport	biological_process	8	0.0657665	MGG_15183	vacuolar basic amino acid transporter 2	25.8596	23.2594	13.5024	1.14281	0.995113	3.24489	11.6336	3.54023	up
GO:0010333	terpene synthase activity	molecular_function	7	0.0657665	MGG_04631	terpene synthase metal binding domain-containing protein	0.614921	0.237033	0.501016	1.52683	1.50406	1.22061	0.318233	-1.65184	down
GO:0047002	L-arabinitol 2-dehydrogenase activity	molecular_function	7	0.0657665	MGG_02544	D-arabinitol dehydrogenase	20.3523	23.1933	21.8964	7.70235	7.35014	8.79557	2.74412	1.45634	up
GO:0009102	biotin biosynthetic process	biological_process	8	0.0657665	MGG_13924	serine palmitoyltransferase 2	1.21842	1.00416	3.13034	5.69568	6.5166	5.94039	0.294883	-1.76178	down
GO:0043940	regulation of sexual sporulation resulting in formation of a cellular spore	biological_process	8	0.0657665	MGG_14719	hypothetical protein	108.12	115.279	88.2746	23.5887	22.2856	36.305	3.7926	1.92319	up
GO:0030570	pectate lyase activity	molecular_function	7	0.0657665	MGG_04348	pectate lyase	2.88158	2.1112	0.975422	0.723005	0.485183	0.931673	2.78906	1.47978	up
GO:1903713	asparagine transmembrane transport	biological_process	12	0.0657665	MGG_15183	vacuolar basic amino acid transporter 2	25.8596	23.2594	13.5024	1.14281	0.995113	3.24489	11.6336	3.54023	up
GO:0019528	D-arabitol catabolic process to xylulose 5-phosphate	biological_process	12	0.0657665	MGG_02544	D-arabinitol dehydrogenase	20.3523	23.1933	21.8964	7.70235	7.35014	8.79557	2.74412	1.45634	up
GO:0060003	copper ion export	biological_process	12	0.0657665	MGG_17679	hypothetical protein	61.2301	65.2629	51.297	22.3951	21.015	21.7416	2.72887	1.4483	up
GO:1903785	L-valine transmembrane transport	biological_process	8	0.0657665	MGG_15183	vacuolar basic amino acid transporter 2	25.8596	23.2594	13.5024	1.14281	0.995113	3.24489	11.6336	3.54023	up
GO:0004467	long-chain fatty acid-CoA ligase activity	molecular_function	8	0.0657665	MGG_09647	acyl-CoA synthetase	0.914013	0.979292	4.34606	6.77578	6.94392	4.57685	0.341013	-1.5521	down
GO:0008824	cyanate hydratase activity	molecular_function	6	0.0657665	MGG_02451	cyanate hydratase	277.535	261.248	195.549	108.473	109.517	124.121	2.14648	1.10197	up
GO:0004521	endoribonuclease activity	molecular_function	8	0.0657665	MGG_10510	ribonuclease T2	2.73152	2.27759	1.9427	6.52489	6.78372	7.33962	0.336678	-1.57056	down
GO:0007531	mating type determination	biological_process	6	0.0657665	MGG_02978	mating-type protein mat a-1	5.8552	6.59903	9.2595	0.5042	0.946752	1.23142	8.09497	3.01703	up
GO:0007534	gene conversion at mating-type locus	biological_process	10	0.0657665	MGG_14640	mating-type switching protein swi10	22.629	25.0421	107.172	145.057	144.956	115.894	0.381474	-1.39034	down
GO:0046942	carboxylic acid transport	biological_process	9	0.0657665	MGG_03360	carboxylic acid transporter	23.2079	21.3182	22.1716	6.2811	5.46951	10.5928	2.98512	1.57779	up
GO:0009439	cyanate metabolic process	biological_process	6	0.0657665	MGG_02451	cyanate hydratase	277.535	261.248	195.549	108.473	109.517	124.121	2.14648	1.10197	up
GO:0019571	D-arabinose catabolic process	biological_process	10	0.0657665	MGG_02544	D-arabinitol dehydrogenase	20.3523	23.1933	21.8964	7.70235	7.35014	8.79557	2.74412	1.45634	up
GO:0008710	8-amino-7-oxononanoate synthase activity	molecular_function	7	0.0657665	MGG_13924	serine palmitoyltransferase 2	1.21842	1.00416	3.13034	5.69568	6.5166	5.94039	0.294883	-1.76178	down
GO:0005544	calcium-dependent phospholipid binding	molecular_function	6	0.0657665	MGG_06847	annexin A7	42.3175	47.5469	66.9356	149.229	128.646	82.0442	0.435653	-1.19875	down
GO:0010509	polyamine homeostasis	biological_process	7	0.0657665	MGG_09502	quinidine resistance	56.6644	64.8079	33.1856	17.5136	17.545	17.999	2.91491	1.54345	up
GO:1903400	L-arginine transmembrane transport	biological_process	8	0.0657665	MGG_15183	vacuolar basic amino acid transporter 2	25.8596	23.2594	13.5024	1.14281	0.995113	3.24489	11.6336	3.54023	up
GO:0047728	carnitine 3-dehydrogenase activity	molecular_function	7	0.0657665	MGG_04075	lambda-crystallin	1.46298	1.76769	3.67894	5.27858	5.32558	3.55859	0.487871	-1.03543	down
GO:0008890	glycine C-acetyltransferase activity	molecular_function	9	0.0657665	MGG_13924	serine palmitoyltransferase 2	1.21842	1.00416	3.13034	5.69568	6.5166	5.94039	0.294883	-1.76178	down
GO:0015203	polyamine transmembrane transporter activity	molecular_function	5	0.0657665	MGG_09502	quinidine resistance	56.6644	64.8079	33.1856	17.5136	17.545	17.999	2.91491	1.54345	up
GO:0070330	aromatase activity	molecular_function	7	0.0657665	MGG_07953	bifunctional P-450:NADPH-P450 reductase	0.337193	0.227233	0.92909	4.20707	4.55978	3.13448	0.125491	-2.99434	down
GO:1903401	L-lysine transmembrane transport	biological_process	8	0.0657665	MGG_15183	vacuolar basic amino acid transporter 2	25.8596	23.2594	13.5024	1.14281	0.995113	3.24489	11.6336	3.54023	up
GO:0042413	carnitine catabolic process	biological_process	8	0.0657665	MGG_04075	lambda-crystallin	1.46298	1.76769	3.67894	5.27858	5.32558	3.55859	0.487871	-1.03543	down
GO:0046943	carboxylic acid transmembrane transporter activity	molecular_function	6	0.0657665	MGG_03360	carboxylic acid transporter	23.2079	21.3182	22.1716	6.2811	5.46951	10.5928	2.98512	1.57779	up
GO:0055085	transmembrane transport	biological_process	6	0.0711391	MGG_02583	mitochondrial ATP-binding cassette sub-family B member 6	5.97148	5.4563	5.96171	21.6229	21.4593	18.5647	0.282082	-1.82581	down
GO:0055085	transmembrane transport	biological_process	6	0.0711391	MGG_03360	carboxylic acid transporter	23.2079	21.3182	22.1716	6.2811	5.46951	10.5928	2.98512	1.57779	up
GO:0055085	transmembrane transport	biological_process	6	0.0711391	MGG_03491	hypothetical protein	6.25037	6.39134	7.58614	2.4959	2.37188	3.39988	2.44662	1.29079	up
GO:0055085	transmembrane transport	biological_process	6	0.0711391	MGG_05413	MFS transporter	9.33545	8.73035	11.4741	1.79985	2.08214	3.03852	4.26846	2.09372	up
GO:0055085	transmembrane transport	biological_process	6	0.0711391	MGG_07808	membrane transporter	16.9725	16.3901	16.1968	3.73752	3.68899	4.81103	4.04979	2.01785	up
GO:0055085	transmembrane transport	biological_process	6	0.0711391	MGG_10112	hypothetical protein	1.57894	1.20723	1.45197	0.133245	0.202367	0.403985	5.73033	2.51862	up
GO:0055085	transmembrane transport	biological_process	6	0.0711391	MGG_10131	MFS transporter	35.0383	34.8991	34.0935	96.7137	96.3669	63.6386	0.405232	-1.30318	down
GO:0055085	transmembrane transport	biological_process	6	0.0711391	MGG_10439	MFS transporter	1.9879	1.98915	3.18547	1.21214	0.617046	1.05615	2.48239	1.31173	up
GO:0055085	transmembrane transport	biological_process	6	0.0711391	MGG_10519	maltose permease MAL31	1.71214	1.48188	3.15302	4.42806	4.60082	4.12435	0.482546	-1.05126	down
GO:0055085	transmembrane transport	biological_process	6	0.0711391	MGG_11754	SMDR1	20.1259	17.7907	14.7904	4.1736	5.11318	7.60527	3.12023	1.64165	up
GO:0055085	transmembrane transport	biological_process	6	0.0711391	MGG_12231	allantoate permease	8.05238	8.64639	6.32916	1.53032	1.69902	2.01585	4.3903	2.13432	up
GO:0055085	transmembrane transport	biological_process	6	0.0711391	MGG_14069	heavy metal tolerance protein	0.638421	0.565082	0.539257	0.158526	0.277983	0.304796	2.35094	1.23323	up
GO:0055085	transmembrane transport	biological_process	6	0.0711391	MGG_15057	hypothetical protein	8.59133	9.04268	8.57714	4.53737	4.0753	3.79492	2.11251	1.07896	up
GO:0055085	transmembrane transport	biological_process	6	0.0711391	MGG_15182	MFS transporter	0.799078	0.618154	0.771879	0.058328	0.349142	0.105389	4.26845	2.09371	up
GO:0055085	transmembrane transport	biological_process	6	0.0711391	MGG_15388	lactose permease	25.7183	23.9503	15.9679	49.0722	51.5689	52.6871	0.428078	-1.22405	down
GO:0055085	transmembrane transport	biological_process	6	0.0711391	MGG_17097	hypothetical protein	0.708885	0.847058	1.70793	3.20543	2.27847	1.2395	0.485449	-1.04261	down
GO:0055085	transmembrane transport	biological_process	6	0.0711391	MGG_17825	arabinose-proton symporter	1.66126	0.598964	2.12498	0.455764	0.438953	0.59843	2.93688	1.55429	up
GO:0016021	integral component of membrane	cellular_component	5	0.0761007	MGG_02583	mitochondrial ATP-binding cassette sub-family B member 6	5.97148	5.4563	5.96171	21.6229	21.4593	18.5647	0.282082	-1.82581	down
GO:0016021	integral component of membrane	cellular_component	5	0.0761007	MGG_03360	carboxylic acid transporter	23.2079	21.3182	22.1716	6.2811	5.46951	10.5928	2.98512	1.57779	up
GO:0016021	integral component of membrane	cellular_component	5	0.0761007	MGG_03491	hypothetical protein	6.25037	6.39134	7.58614	2.4959	2.37188	3.39988	2.44662	1.29079	up
GO:0016021	integral component of membrane	cellular_component	5	0.0761007	MGG_05413	MFS transporter	9.33545	8.73035	11.4741	1.79985	2.08214	3.03852	4.26846	2.09372	up
GO:0016021	integral component of membrane	cellular_component	5	0.0761007	MGG_06024	ABC transporter	5.19257	5.18541	5.2444	1.73276	1.6826	2.50467	2.6389	1.39994	up
GO:0016021	integral component of membrane	cellular_component	5	0.0761007	MGG_07808	membrane transporter	16.9725	16.3901	16.1968	3.73752	3.68899	4.81103	4.04979	2.01785	up
GO:0016021	integral component of membrane	cellular_component	5	0.0761007	MGG_08656	hypothetical protein	18.1306	19.2945	26.9721	5.31289	6.04764	9.81846	3.04062	1.60437	up
GO:0016021	integral component of membrane	cellular_component	5	0.0761007	MGG_09096	hypothetical protein	0.633259	0.860558	2.48812	2.61748	2.39874	3.25533	0.481402	-1.05469	down
GO:0016021	integral component of membrane	cellular_component	5	0.0761007	MGG_09502	quinidine resistance	56.6644	64.8079	33.1856	17.5136	17.545	17.999	2.91491	1.54345	up
GO:0016021	integral component of membrane	cellular_component	5	0.0761007	MGG_10112	hypothetical protein	1.57894	1.20723	1.45197	0.133245	0.202367	0.403985	5.73033	2.51862	up
GO:0016021	integral component of membrane	cellular_component	5	0.0761007	MGG_10131	MFS transporter	35.0383	34.8991	34.0935	96.7137	96.3669	63.6386	0.405232	-1.30318	down
GO:0016021	integral component of membrane	cellular_component	5	0.0761007	MGG_10439	MFS transporter	1.9879	1.98915	3.18547	1.21214	0.617046	1.05615	2.48239	1.31173	up
GO:0016021	integral component of membrane	cellular_component	5	0.0761007	MGG_10519	maltose permease MAL31	1.71214	1.48188	3.15302	4.42806	4.60082	4.12435	0.482546	-1.05126	down
GO:0016021	integral component of membrane	cellular_component	5	0.0761007	MGG_11754	SMDR1	20.1259	17.7907	14.7904	4.1736	5.11318	7.60527	3.12023	1.64165	up
GO:0016021	integral component of membrane	cellular_component	5	0.0761007	MGG_12231	allantoate permease	8.05238	8.64639	6.32916	1.53032	1.69902	2.01585	4.3903	2.13432	up
GO:0016021	integral component of membrane	cellular_component	5	0.0761007	MGG_14069	heavy metal tolerance protein	0.638421	0.565082	0.539257	0.158526	0.277983	0.304796	2.35094	1.23323	up
GO:0016021	integral component of membrane	cellular_component	5	0.0761007	MGG_15057	hypothetical protein	8.59133	9.04268	8.57714	4.53737	4.0753	3.79492	2.11251	1.07896	up
GO:0016021	integral component of membrane	cellular_component	5	0.0761007	MGG_15182	MFS transporter	0.799078	0.618154	0.771879	0.058328	0.349142	0.105389	4.26845	2.09371	up
GO:0016021	integral component of membrane	cellular_component	5	0.0761007	MGG_15183	vacuolar basic amino acid transporter 2	25.8596	23.2594	13.5024	1.14281	0.995113	3.24489	11.6336	3.54023	up
GO:0016021	integral component of membrane	cellular_component	5	0.0761007	MGG_15388	lactose permease	25.7183	23.9503	15.9679	49.0722	51.5689	52.6871	0.428078	-1.22405	down
GO:0016021	integral component of membrane	cellular_component	5	0.0761007	MGG_17097	hypothetical protein	0.708885	0.847058	1.70793	3.20543	2.27847	1.2395	0.485449	-1.04261	down
GO:0016021	integral component of membrane	cellular_component	5	0.0761007	MGG_17825	arabinose-proton symporter	1.66126	0.598964	2.12498	0.455764	0.438953	0.59843	2.93688	1.55429	up
GO:0016757	transferase activity, transferring glycosyl groups	molecular_function	5	0.0928473	MGG_08501	hypothetical protein	16.4342	14.8836	23.9335	49.2777	47.98	41.7832	0.397375	-1.33143	down
GO:0016757	transferase activity, transferring glycosyl groups	molecular_function	5	0.0928473	MGG_13744	MIPC synthase	2.48559	2.04691	7.76249	0.033966	0.0001	0.0001	359.86	8.49129	up
GO:1900815	monodictyphenone biosynthetic process	biological_process	7	0.0928473	MGG_00241	polyketide synthase	0.044618	0.091071	0.094218	0.37431	0.260648	0.151652	0.292276	-1.7746	down
GO:1900815	monodictyphenone biosynthetic process	biological_process	7	0.0928473	MGG_10011	polyketide synthase	0.926873	1.32481	4.24555	4.82854	5.0422	4.04752	0.466813	-1.09908	down
GO:0010181	FMN binding	molecular_function	7	0.0928473	MGG_02758	hypothetical protein	14.0725	15.9516	20.9035	41.0683	42.595	24.7536	0.469739	-1.09007	down
GO:0010181	FMN binding	molecular_function	7	0.0928473	MGG_07953	bifunctional P-450:NADPH-P450 reductase	0.337193	0.227233	0.92909	4.20707	4.55978	3.13448	0.125491	-2.99434	down
GO:1900584	o-orsellinic acid biosynthetic process	biological_process	6	0.0928473	MGG_00241	polyketide synthase	0.044618	0.091071	0.094218	0.37431	0.260648	0.151652	0.292276	-1.7746	down
GO:1900584	o-orsellinic acid biosynthetic process	biological_process	6	0.0928473	MGG_10011	polyketide synthase	0.926873	1.32481	4.24555	4.82854	5.0422	4.04752	0.466813	-1.09908	down
GO:0006879	cellular iron ion homeostasis	biological_process	12	0.110691	MGG_02583	mitochondrial ATP-binding cassette sub-family B member 6	5.97148	5.4563	5.96171	21.6229	21.4593	18.5647	0.282082	-1.82581	down
GO:0006879	cellular iron ion homeostasis	biological_process	12	0.110691	MGG_11754	SMDR1	20.1259	17.7907	14.7904	4.1736	5.11318	7.60527	3.12023	1.64165	up
GO:0006879	cellular iron ion homeostasis	biological_process	12	0.110691	MGG_14069	heavy metal tolerance protein	0.638421	0.565082	0.539257	0.158526	0.277983	0.304796	2.35094	1.23323	up
GO:0006820	anion transport	biological_process	7	0.119711	MGG_03491	hypothetical protein	6.25037	6.39134	7.58614	2.4959	2.37188	3.39988	2.44662	1.29079	up
GO:0006820	anion transport	biological_process	7	0.119711	MGG_05413	MFS transporter	9.33545	8.73035	11.4741	1.79985	2.08214	3.03852	4.26846	2.09372	up
GO:0006820	anion transport	biological_process	7	0.119711	MGG_10112	hypothetical protein	1.57894	1.20723	1.45197	0.133245	0.202367	0.403985	5.73033	2.51862	up
GO:0006820	anion transport	biological_process	7	0.119711	MGG_17097	hypothetical protein	0.708885	0.847058	1.70793	3.20543	2.27847	1.2395	0.485449	-1.04261	down
GO:0031506	cell wall glycoprotein biosynthetic process	biological_process	9	0.127214	MGG_03436	hypothetical protein	0.263291	0.465593	0.828998	4.30433	3.29381	2.54166	0.15364	-2.70237	down
GO:0031593	polyubiquitin modification-dependent protein binding	molecular_function	6	0.127214	MGG_14640	mating-type switching protein swi10	22.629	25.0421	107.172	145.057	144.956	115.894	0.381474	-1.39034	down
GO:1900102	negative regulation of endoplasmic reticulum unfolded protein response	biological_process	9	0.127214	MGG_16481	hypothetical protein	8.63082	10.4902	25.4015	0.0001	0.0001	0.0001	148408	17.1792	up
GO:0006688	glycosphingolipid biosynthetic process	biological_process	10	0.127214	MGG_13744	MIPC synthase	2.48559	2.04691	7.76249	0.033966	0.0001	0.0001	359.86	8.49129	up
GO:0005619	ascospore wall	cellular_component	7	0.127214	MGG_02641	hypothetical protein	59.7352	57.334	66.4097	22.5233	20.9593	29.209	2.52408	1.33575	up
GO:0033121	regulation of purine nucleotide catabolic process	biological_process	10	0.127214	MGG_01486	fungal specific transcription factor domain-containing protein	1.87715	2.11529	1.81823	0.610115	0.733205	0.734011	2.79718	1.48397	up
GO:0004301	epoxide hydrolase activity	molecular_function	7	0.127214	MGG_00743	twin-arginine translocation pathway signal	1.8219	3.32483	4.91549	20.4062	20.6446	17.9738	0.170475	-2.55237	down
GO:0043419	urea catabolic process	biological_process	8	0.127214	MGG_15535	urea amidolyase	10.8025	10.3037	6.82129	2.55896	2.42175	4.9392	2.8153	1.49329	up
GO:0000736	double-strand break repair via single-strand annealing, removal of nonhomologous ends	biological_process	9	0.127214	MGG_14640	mating-type switching protein swi10	22.629	25.0421	107.172	145.057	144.956	115.894	0.381474	-1.39034	down
GO:0071996	glutathione transmembrane import into vacuole	biological_process	8	0.127214	MGG_06024	ABC transporter	5.19257	5.18541	5.2444	1.73276	1.6826	2.50467	2.6389	1.39994	up
GO:1900399	positive regulation of pyrimidine nucleotide biosynthetic process	biological_process	11	0.127214	MGG_01486	fungal specific transcription factor domain-containing protein	1.87715	2.11529	1.81823	0.610115	0.733205	0.734011	2.79718	1.48397	up
GO:0004847	urea carboxylase activity	molecular_function	6	0.127214	MGG_15535	urea amidolyase	10.8025	10.3037	6.82129	2.55896	2.42175	4.9392	2.8153	1.49329	up
GO:0001407	glycerophosphodiester transmembrane transport	biological_process	9	0.127214	MGG_10287	metabolite transporter	6.39671	8.17691	6.16132	19.4705	20.8139	16.3943	0.365834	-1.45074	down
GO:0036246	phytochelatin 2 import into vacuole	biological_process	11	0.127214	MGG_06024	ABC transporter	5.19257	5.18541	5.2444	1.73276	1.6826	2.50467	2.6389	1.39994	up
GO:0016620	oxidoreductase activity, acting on the aldehyde or oxo group of donors, NAD or NADP as acceptor	molecular_function	6	0.127214	MGG_10614	isoflavone reductase	13.4808	16.0827	7.45108	35.3955	31.1566	20.1168	0.42708	-1.22742	down
GO:0001406	glycerophosphodiester transmembrane transporter activity	molecular_function	8	0.127214	MGG_10287	metabolite transporter	6.39671	8.17691	6.16132	19.4705	20.8139	16.3943	0.365834	-1.45074	down
GO:0042469	versicolorin reductase activity	molecular_function	6	0.127214	MGG_09179	hypothetical protein	30.4771	25.7576	20.9526	6.87986	7.96347	11.3605	2.94565	1.55859	up
GO:0006422	aspartyl-tRNA aminoacylation	biological_process	13	0.127214	MGG_13783	aspartyl-tRNA synthetase	25.3373	28.4114	23.4394	12.0798	12.0014	13.5751	2.04981	1.03549	up
GO:0035197	siRNA binding	molecular_function	8	0.127214	MGG_13617	hypothetical protein	1.93038	1.62516	4.45096	0.413345	0.508577	0.630909	5.15607	2.36627	up
GO:0004039	allophanate hydrolase activity	molecular_function	7	0.127214	MGG_15535	urea amidolyase	10.8025	10.3037	6.82129	2.55896	2.42175	4.9392	2.8153	1.49329	up
GO:0006401	RNA catabolic process	biological_process	9	0.127214	MGG_10510	ribonuclease T2	2.73152	2.27759	1.9427	6.52489	6.78372	7.33962	0.336678	-1.57056	down
GO:0000256	allantoin catabolic process	biological_process	7	0.127214	MGG_01486	fungal specific transcription factor domain-containing protein	1.87715	2.11529	1.81823	0.610115	0.733205	0.734011	2.79718	1.48397	up
GO:0003958	NADPH-hemoprotein reductase activity	molecular_function	7	0.127214	MGG_07953	bifunctional P-450:NADPH-P450 reductase	0.337193	0.227233	0.92909	4.20707	4.55978	3.13448	0.125491	-2.99434	down
GO:1900611	F-9775A biosynthetic process	biological_process	7	0.127214	MGG_00241	polyketide synthase	0.044618	0.091071	0.094218	0.37431	0.260648	0.151652	0.292276	-1.7746	down
GO:1900614	F-9775B biosynthetic process	biological_process	7	0.127214	MGG_00241	polyketide synthase	0.044618	0.091071	0.094218	0.37431	0.260648	0.151652	0.292276	-1.7746	down
GO:0000272	polysaccharide catabolic process	biological_process	7	0.127214	MGG_08737	feruloyl esterase B	1.77805	1.75017	1.15896	0.38634	0.585328	0.563745	3.05272	1.61009	up
GO:0005887	integral component of plasma membrane	cellular_component	6	0.128943	MGG_02072	amino-acid permease inda1	26.3067	24.9954	27.5061	6.81818	7.04015	10.5344	3.23081	1.6919	up
GO:0005887	integral component of plasma membrane	cellular_component	6	0.128943	MGG_04890	plasma membrane calcium-transporting ATPase 4	7.60982	7.33096	12.1294	4.04961	3.40332	4.09186	2.3448	1.22946	up
GO:0005887	integral component of plasma membrane	cellular_component	6	0.128943	MGG_05946	high-affinity glucose transporter	17.183	14.5409	12.254	4.80987	4.82369	6.86291	2.6659	1.41462	up
GO:0005887	integral component of plasma membrane	cellular_component	6	0.128943	MGG_07606	hypothetical protein	15.0538	14.3054	15.6809	4.08225	3.43114	6.32694	3.25426	1.70233	up
GO:0005887	integral component of plasma membrane	cellular_component	6	0.128943	MGG_08446	sugar transporter	21.2016	18.2752	8.74432	34.1021	39.7509	26.3736	0.481121	-1.05553	down
GO:0005887	integral component of plasma membrane	cellular_component	6	0.128943	MGG_08977	ctr copper transporter	18.7496	18.7941	18.859	8.60571	7.54416	10.5316	2.11393	1.07993	up
GO:0005887	integral component of plasma membrane	cellular_component	6	0.128943	MGG_09307	hexose transporter	47.5282	45.5344	32.4971	86.9958	92.7763	104.214	0.442133	-1.17745	down
GO:0005887	integral component of plasma membrane	cellular_component	6	0.128943	MGG_10287	metabolite transporter	6.39671	8.17691	6.16132	19.4705	20.8139	16.3943	0.365834	-1.45074	down
GO:0005887	integral component of plasma membrane	cellular_component	6	0.128943	MGG_10530	sugar transporter	1.01509	0.879966	0.626749	0.096236	0.0001	0.554356	3.87557	1.95441	up
GO:0005887	integral component of plasma membrane	cellular_component	6	0.128943	MGG_10783	aquaporin-2	23.6239	19.802	8.52959	4.9166	4.36995	9.64007	2.7451	1.45686	up
GO:0005887	integral component of plasma membrane	cellular_component	6	0.128943	MGG_17679	hypothetical protein	61.2301	65.2629	51.297	22.3951	21.015	21.7416	2.72887	1.4483	up
GO:0042626	ATPase activity, coupled to transmembrane movement of substances	molecular_function	8	0.131365	MGG_02583	mitochondrial ATP-binding cassette sub-family B member 6	5.97148	5.4563	5.96171	21.6229	21.4593	18.5647	0.282082	-1.82581	down
GO:0042626	ATPase activity, coupled to transmembrane movement of substances	molecular_function	8	0.131365	MGG_06024	ABC transporter	5.19257	5.18541	5.2444	1.73276	1.6826	2.50467	2.6389	1.39994	up
GO:0042626	ATPase activity, coupled to transmembrane movement of substances	molecular_function	8	0.131365	MGG_11754	SMDR1	20.1259	17.7907	14.7904	4.1736	5.11318	7.60527	3.12023	1.64165	up
GO:0042626	ATPase activity, coupled to transmembrane movement of substances	molecular_function	8	0.131365	MGG_14069	heavy metal tolerance protein	0.638421	0.565082	0.539257	0.158526	0.277983	0.304796	2.35094	1.23323	up
GO:0034220	ion transmembrane transport	biological_process	7	0.136925	MGG_05505	autophagy protein	2.13699	1.67025	2.50819	0.936014	1.13005	1.06266	2.01854	1.01331	up
GO:0034220	ion transmembrane transport	biological_process	7	0.136925	MGG_10783	aquaporin-2	23.6239	19.802	8.52959	4.9166	4.36995	9.64007	2.7451	1.45686	up
GO:0051287	NAD binding	molecular_function	6	0.136925	MGG_04075	lambda-crystallin	1.46298	1.76769	3.67894	5.27858	5.32558	3.55859	0.487871	-1.03543	down
GO:0051287	NAD binding	molecular_function	6	0.136925	MGG_10614	isoflavone reductase	13.4808	16.0827	7.45108	35.3955	31.1566	20.1168	0.42708	-1.22742	down
GO:0016020	membrane	cellular_component	3	0.157066	MGG_00084	mannosyl-oligosaccharide 1,2-alpha-mannosidase IB	2.34715	1.83786	2.29136	9.12965	9.74037	8.70821	0.234836	-2.09027	down
GO:0016020	membrane	cellular_component	3	0.157066	MGG_03821	cytochrome P450 3A19	0.413924	0.411927	1.10717	2.59301	2.62297	2.01233	0.267423	-1.9028	down
GO:0016020	membrane	cellular_component	3	0.157066	MGG_07626	cytochrome P450 monooxygenase	51.3564	45.297	47.6126	16.1961	17.4618	27.7333	2.34995	1.23263	up
GO:0016020	membrane	cellular_component	3	0.157066	MGG_07795	pisatin demethylase	6.14354	5.7386	5.7273	15.9644	14.7049	8.55173	0.44898	-1.15528	down
GO:0016020	membrane	cellular_component	3	0.157066	MGG_07966	phosphate transporter	0.121504	0.170023	0.157497	1.19264	0.640661	0.447827	0.196843	-2.34488	down
GO:0016020	membrane	cellular_component	3	0.157066	MGG_08501	hypothetical protein	16.4342	14.8836	23.9335	49.2777	47.98	41.7832	0.397375	-1.33143	down
GO:0016020	membrane	cellular_component	3	0.157066	MGG_10519	maltose permease MAL31	1.71214	1.48188	3.15302	4.42806	4.60082	4.12435	0.482546	-1.05126	down
GO:0016020	membrane	cellular_component	3	0.157066	MGG_15388	lactose permease	25.7183	23.9503	15.9679	49.0722	51.5689	52.6871	0.428078	-1.22405	down
GO:0016020	membrane	cellular_component	3	0.157066	MGG_17825	arabinose-proton symporter	1.66126	0.598964	2.12498	0.455764	0.438953	0.59843	2.93688	1.55429	up
GO:1900557	emericellamide biosynthetic process	biological_process	7	0.160376	MGG_00241	polyketide synthase	0.044618	0.091071	0.094218	0.37431	0.260648	0.151652	0.292276	-1.7746	down
GO:1900557	emericellamide biosynthetic process	biological_process	7	0.160376	MGG_10011	polyketide synthase	0.926873	1.32481	4.24555	4.82854	5.0422	4.04752	0.466813	-1.09908	down
GO:0016712	oxidoreductase activity, acting on paired donors, with incorporation or reduction of molecular oxygen, reduced flavin or flavoprotein as one donor, and incorporation of one atom of oxygen	molecular_function	6	0.160376	MGG_03821	cytochrome P450 3A19	0.413924	0.411927	1.10717	2.59301	2.62297	2.01233	0.267423	-1.9028	down
GO:0016712	oxidoreductase activity, acting on paired donors, with incorporation or reduction of molecular oxygen, reduced flavin or flavoprotein as one donor, and incorporation of one atom of oxygen	molecular_function	6	0.160376	MGG_08947	cytochrome P450	1.43412	1.08361	2.48166	19.2433	23.7964	8.7432	0.0965452	-3.37265	down
GO:0007165	signal transduction	biological_process	4	0.160552	MGG_05871	hypothetical protein	7.80647	7.71249	14.7138	2.56093	1.59809	2.55861	4.50051	2.17009	up
GO:0007165	signal transduction	biological_process	4	0.160552	MGG_08732	interferon-induced GTP-binding protein Mx	37.9679	39.8054	68.2576	144.039	121.468	81.4295	0.420915	-1.2484	down
GO:0007165	signal transduction	biological_process	4	0.160552	MGG_12476	hypothetical protein	5.88911	4.92329	4.06083	0.236216	0.318727	0.413427	15.359	3.94102	up
GO:0007165	signal transduction	biological_process	4	0.160552	MGG_16964	hypothetical protein	0.865256	0.421904	0.552734	1.59518	2.77698	0.971524	0.344312	-1.53821	down
GO:0007165	signal transduction	biological_process	4	0.160552	MGG_17627	hypothetical protein	1.35611	1.02948	2.23624	4.73166	5.14795	3.68293	0.340779	-1.55309	down
GO:0055114	oxidation-reduction process	biological_process	4	0.171123	MGG_01947	cytochrome P450 3A19	0.904772	0.965113	0.503007	0.0001	0.0001	0.0001	7909.64	12.9494	up
GO:0055114	oxidation-reduction process	biological_process	4	0.171123	MGG_02758	hypothetical protein	14.0725	15.9516	20.9035	41.0683	42.595	24.7536	0.469739	-1.09007	down
GO:0055114	oxidation-reduction process	biological_process	4	0.171123	MGG_04239	hypothetical protein	1.90844	1.64738	3.46584	6.7102	7.20689	6.00656	0.352428	-1.5046	down
GO:0055114	oxidation-reduction process	biological_process	4	0.171123	MGG_04244	hypothetical protein	36.5904	49.565	28.3708	17.1576	17.5992	14.5396	2.32321	1.21612	up
GO:0055114	oxidation-reduction process	biological_process	4	0.171123	MGG_04404	pisatin demethylase	0.931657	0.781681	0.989724	1.83748	2.03287	2.76766	0.40721	-1.29616	down
GO:0055114	oxidation-reduction process	biological_process	4	0.171123	MGG_04469	cytochrome P450 97B3	37.1145	36.1909	25.9745	12.4956	12.2398	19.8452	2.22698	1.15509	up
GO:0055114	oxidation-reduction process	biological_process	4	0.171123	MGG_06784	aldo-keto reductase	8.89115	8.12327	10.6758	2.45762	3.18001	4.0962	2.84474	1.50829	up
GO:0055114	oxidation-reduction process	biological_process	4	0.171123	MGG_07856	pisatin demethylase	7.16415	6.3178	9.59634	2.12292	2.19749	4.62479	2.57996	1.36735	up
GO:0055114	oxidation-reduction process	biological_process	4	0.171123	MGG_07953	bifunctional P-450:NADPH-P450 reductase	0.337193	0.227233	0.92909	4.20707	4.55978	3.13448	0.125491	-2.99434	down
GO:0055114	oxidation-reduction process	biological_process	4	0.171123	MGG_09179	hypothetical protein	30.4771	25.7576	20.9526	6.87986	7.96347	11.3605	2.94565	1.55859	up
GO:0055114	oxidation-reduction process	biological_process	4	0.171123	MGG_10614	isoflavone reductase	13.4808	16.0827	7.45108	35.3955	31.1566	20.1168	0.42708	-1.22742	down
GO:0055114	oxidation-reduction process	biological_process	4	0.171123	MGG_13230	oxidoreductase	11.6452	11.8644	11.7137	5.51662	5.32525	4.04467	2.36612	1.24252	up
GO:0055114	oxidation-reduction process	biological_process	4	0.171123	MGG_14068	FAD dependent oxidoreductase	18.6666	24.3327	20.8862	6.06741	4.54477	5.29607	4.01587	2.00571	up
GO:0055114	oxidation-reduction process	biological_process	4	0.171123	MGG_15026	hypothetical protein	6.44061	7.49212	10.5985	20.1349	20.7442	14.4489	0.443378	-1.17339	down
GO:0055114	oxidation-reduction process	biological_process	4	0.171123	MGG_18079	hypothetical protein	1.92387	1.74434	1.96318	5.89513	6.73731	5.43	0.311773	-1.68143	down
GO:0045461	sterigmatocystin biosynthetic process	biological_process	7	0.172933	MGG_00241	polyketide synthase	0.044618	0.091071	0.094218	0.37431	0.260648	0.151652	0.292276	-1.7746	down
GO:0045461	sterigmatocystin biosynthetic process	biological_process	7	0.172933	MGG_09179	hypothetical protein	30.4771	25.7576	20.9526	6.87986	7.96347	11.3605	2.94565	1.55859	up
GO:0045461	sterigmatocystin biosynthetic process	biological_process	7	0.172933	MGG_10011	polyketide synthase	0.926873	1.32481	4.24555	4.82854	5.0422	4.04752	0.466813	-1.09908	down
GO:0005703	polytene chromosome puff	cellular_component	7	0.184625	MGG_15787	hypothetical protein	0.651643	0.481859	0.715139	1.37844	1.58383	1.21641	0.442397	-1.17658	down
GO:0006675	mannosyl-inositol phosphorylceramide metabolic process	biological_process	9	0.184625	MGG_13744	MIPC synthase	2.48559	2.04691	7.76249	0.033966	0.0001	0.0001	359.86	8.49129	up
GO:0035012	polytene chromosome, telomeric region	cellular_component	8	0.184625	MGG_15787	hypothetical protein	0.651643	0.481859	0.715139	1.37844	1.58383	1.21641	0.442397	-1.17658	down
GO:0000791	euchromatin	cellular_component	7	0.184625	MGG_15787	hypothetical protein	0.651643	0.481859	0.715139	1.37844	1.58383	1.21641	0.442397	-1.17658	down
GO:0031060	regulation of histone methylation	biological_process	10	0.184625	MGG_15787	hypothetical protein	0.651643	0.481859	0.715139	1.37844	1.58383	1.21641	0.442397	-1.17658	down
GO:0016810	hydrolase activity, acting on carbon-nitrogen (but not peptide) bonds	molecular_function	5	0.184625	MGG_12939	hypothetical protein	0.690578	1.01122	1.38283	1.47768	2.55512	2.21781	0.493491	-1.0189	down
GO:0005700	polytene chromosome	cellular_component	7	0.184625	MGG_15787	hypothetical protein	0.651643	0.481859	0.715139	1.37844	1.58383	1.21641	0.442397	-1.17658	down
GO:0005313	L-glutamate transmembrane transporter activity	molecular_function	8	0.184625	MGG_07606	hypothetical protein	15.0538	14.3054	15.6809	4.08225	3.43114	6.32694	3.25426	1.70233	up
GO:0015183	L-aspartate transmembrane transporter activity	molecular_function	5	0.184625	MGG_07606	hypothetical protein	15.0538	14.3054	15.6809	4.08225	3.43114	6.32694	3.25426	1.70233	up
GO:0005704	polytene chromosome band	cellular_component	7	0.184625	MGG_15787	hypothetical protein	0.651643	0.481859	0.715139	1.37844	1.58383	1.21641	0.442397	-1.17658	down
GO:0016442	RISC complex	cellular_component	6	0.184625	MGG_13617	hypothetical protein	1.93038	1.62516	4.45096	0.413345	0.508577	0.630909	5.15607	2.36627	up
GO:0006145	purine nucleobase catabolic process	biological_process	10	0.184625	MGG_01486	fungal specific transcription factor domain-containing protein	1.87715	2.11529	1.81823	0.610115	0.733205	0.734011	2.79718	1.48397	up
GO:0000792	heterochromatin	cellular_component	7	0.184625	MGG_15787	hypothetical protein	0.651643	0.481859	0.715139	1.37844	1.58383	1.21641	0.442397	-1.17658	down
GO:0098705	copper ion import across plasma membrane	biological_process	12	0.184625	MGG_08977	ctr copper transporter	18.7496	18.7941	18.859	8.60571	7.54416	10.5316	2.11393	1.07993	up
GO:0005720	nuclear heterochromatin	cellular_component	8	0.184625	MGG_15787	hypothetical protein	0.651643	0.481859	0.715139	1.37844	1.58383	1.21641	0.442397	-1.17658	down
GO:0033697	positive regulation of extent of heterochromatin assembly	biological_process	14	0.184625	MGG_15787	hypothetical protein	0.651643	0.481859	0.715139	1.37844	1.58383	1.21641	0.442397	-1.17658	down
GO:0006343	establishment of chromatin silencing	biological_process	7	0.184625	MGG_15787	hypothetical protein	0.651643	0.481859	0.715139	1.37844	1.58383	1.21641	0.442397	-1.17658	down
GO:0043943	regulation of asexual sporulation resulting in formation of a cellular spore	biological_process	8	0.184625	MGG_14719	hypothetical protein	108.12	115.279	88.2746	23.5887	22.2856	36.305	3.7926	1.92319	up
GO:0019172	glyoxalase III activity	molecular_function	7	0.184625	MGG_01896	DJ-1/PfpI family protein	2.09483	1.90927	1.53033	0.739154	0.567248	1.00289	2.39659	1.26098	up
GO:0042981	regulation of apoptotic process	biological_process	8	0.184625	MGG_15787	hypothetical protein	0.651643	0.481859	0.715139	1.37844	1.58383	1.21641	0.442397	-1.17658	down
GO:0008324	cation transmembrane transporter activity	molecular_function	6	0.184625	MGG_17679	hypothetical protein	61.2301	65.2629	51.297	22.3951	21.015	21.7416	2.72887	1.4483	up
GO:0005721	pericentric heterochromatin	cellular_component	8	0.184625	MGG_15787	hypothetical protein	0.651643	0.481859	0.715139	1.37844	1.58383	1.21641	0.442397	-1.17658	down
GO:0005701	polytene chromosome chromocenter	cellular_component	8	0.184625	MGG_15787	hypothetical protein	0.651643	0.481859	0.715139	1.37844	1.58383	1.21641	0.442397	-1.17658	down
GO:0007089	traversing start control point of mitotic cell cycle	biological_process	11	0.184625	MGG_16481	hypothetical protein	8.63082	10.4902	25.4015	0.0001	0.0001	0.0001	148408	17.1792	up
GO:0090309	positive regulation of methylation-dependent chromatin silencing	biological_process	8	0.184625	MGG_15787	hypothetical protein	0.651643	0.481859	0.715139	1.37844	1.58383	1.21641	0.442397	-1.17658	down
GO:0015074	DNA integration	biological_process	8	0.184625	MGG_17035	reverse transcriptase domain protein	2.31151	12.0205	23.8963	4.64263	4.77743	4.79047	2.69014	1.42768	up
GO:0003696	satellite DNA binding	molecular_function	9	0.184625	MGG_15787	hypothetical protein	0.651643	0.481859	0.715139	1.37844	1.58383	1.21641	0.442397	-1.17658	down
GO:0034773	histone H4-K20 trimethylation	biological_process	13	0.184625	MGG_15787	hypothetical protein	0.651643	0.481859	0.715139	1.37844	1.58383	1.21641	0.442397	-1.17658	down
GO:0004316	3-oxoacyl-	molecular_function	8	0.184625	MGG_00241	polyketide synthase	0.044618	0.091071	0.094218	0.37431	0.260648	0.151652	0.292276	-1.7746	down
GO:1900111	positive regulation of histone H3-K9 dimethylation	biological_process	13	0.184625	MGG_15787	hypothetical protein	0.651643	0.481859	0.715139	1.37844	1.58383	1.21641	0.442397	-1.17658	down
GO:0046148	pigment biosynthetic process	biological_process	5	0.184625	MGG_10012	salicylate hydroxylase	20.834	18.4674	46.4197	83.5984	86.8674	72.017	0.353514	-1.50016	down
GO:0044026	DNA hypermethylation	biological_process	10	0.184625	MGG_15787	hypothetical protein	0.651643	0.481859	0.715139	1.37844	1.58383	1.21641	0.442397	-1.17658	down
GO:0000793	condensed chromosome	cellular_component	7	0.184625	MGG_15787	hypothetical protein	0.651643	0.481859	0.715139	1.37844	1.58383	1.21641	0.442397	-1.17658	down
GO:0004815	aspartate-tRNA ligase activity	molecular_function	7	0.184625	MGG_13783	aspartyl-tRNA synthetase	25.3373	28.4114	23.4394	12.0798	12.0014	13.5751	2.04981	1.03549	up
GO:0008237	metallopeptidase activity	molecular_function	7	0.184625	MGG_03817	metalloprotease 1	8.16464	9.18141	6.04431	21.0246	20.6938	16.9502	0.398687	-1.32667	down
GO:0019028	viral capsid	cellular_component	4	0.184625	MGG_15266	hypothetical protein	2.54951	2.81031	4.63784	10.6938	9.98668	6.4369	0.368681	-1.43955	down
GO:0004519	endonuclease activity	molecular_function	7	0.184625	MGG_14640	mating-type switching protein swi10	22.629	25.0421	107.172	145.057	144.956	115.894	0.381474	-1.39034	down
GO:0016458	gene silencing	biological_process	4	0.184625	MGG_15787	hypothetical protein	0.651643	0.481859	0.715139	1.37844	1.58383	1.21641	0.442397	-1.17658	down
GO:0009411	response to UV	biological_process	7	0.184625	MGG_14640	mating-type switching protein swi10	22.629	25.0421	107.172	145.057	144.956	115.894	0.381474	-1.39034	down
GO:0000110	nucleotide-excision repair factor 1 complex	cellular_component	7	0.184625	MGG_14640	mating-type switching protein swi10	22.629	25.0421	107.172	145.057	144.956	115.894	0.381474	-1.39034	down
GO:0016740	transferase activity	molecular_function	4	0.207051	MGG_03810	polyketide synthase	0.089463	0.077748	0.430492	7.00912	7.56566	3.37156	0.033305	-4.90812	down
GO:0016740	transferase activity	molecular_function	4	0.207051	MGG_10011	polyketide synthase	0.926873	1.32481	4.24555	4.82854	5.0422	4.04752	0.466813	-1.09908	down
GO:0016740	transferase activity	molecular_function	4	0.207051	MGG_14943	lovastatin nonaketide synthase	0.392468	0.376536	0.210454	1.45116	1.23213	1.00437	0.265604	-1.91265	down
GO:0006520	cellular amino acid metabolic process	biological_process	8	0.233914	MGG_06095	cysteine dioxygenase	87.427	98.1579	105.984	238.945	226.627	175.525	0.454797	-1.13671	down
GO:0006520	cellular amino acid metabolic process	biological_process	8	0.233914	MGG_10614	isoflavone reductase	13.4808	16.0827	7.45108	35.3955	31.1566	20.1168	0.42708	-1.22742	down
GO:0071469	cellular response to alkaline pH	biological_process	7	0.238265	MGG_15535	urea amidolyase	10.8025	10.3037	6.82129	2.55896	2.42175	4.9392	2.8153	1.49329	up
GO:0033168	conversion of ds siRNA to ss siRNA involved in RNA interference	biological_process	11	0.238265	MGG_13617	hypothetical protein	1.93038	1.62516	4.45096	0.413345	0.508577	0.630909	5.15607	2.36627	up
GO:0004812	aminoacyl-tRNA ligase activity	molecular_function	6	0.238265	MGG_13783	aspartyl-tRNA synthetase	25.3373	28.4114	23.4394	12.0798	12.0014	13.5751	2.04981	1.03549	up
GO:0006537	glutamate biosynthetic process	biological_process	12	0.238265	MGG_04244	hypothetical protein	36.5904	49.565	28.3708	17.1576	17.5992	14.5396	2.32321	1.21612	up
GO:0008202	steroid metabolic process	biological_process	6	0.238265	MGG_04469	cytochrome P450 97B3	37.1145	36.1909	25.9745	12.4956	12.2398	19.8452	2.22698	1.15509	up
GO:0043504	mitochondrial DNA repair	biological_process	9	0.238265	MGG_09461	UV-damage endonuclease	5.38928	5.57903	11.9781	1.76377	1.73465	2.22472	4.00941	2.00339	up
GO:0035064	methylated histone binding	molecular_function	6	0.238265	MGG_15787	hypothetical protein	0.651643	0.481859	0.715139	1.37844	1.58383	1.21641	0.442397	-1.17658	down
GO:0015802	basic amino acid transport	biological_process	11	0.238265	MGG_15183	vacuolar basic amino acid transporter 2	25.8596	23.2594	13.5024	1.14281	0.995113	3.24489	11.6336	3.54023	up
GO:0015174	basic amino acid transmembrane transporter activity	molecular_function	8	0.238265	MGG_15183	vacuolar basic amino acid transporter 2	25.8596	23.2594	13.5024	1.14281	0.995113	3.24489	11.6336	3.54023	up
GO:0000781	chromosome, telomeric region	cellular_component	7	0.238265	MGG_15787	hypothetical protein	0.651643	0.481859	0.715139	1.37844	1.58383	1.21641	0.442397	-1.17658	down
GO:0006915	apoptotic process	biological_process	6	0.238265	MGG_10510	ribonuclease T2	2.73152	2.27759	1.9427	6.52489	6.78372	7.33962	0.336678	-1.57056	down
GO:0045490	pectin catabolic process	biological_process	8	0.238265	MGG_04348	pectate lyase	2.88158	2.1112	0.975422	0.723005	0.485183	0.931673	2.78906	1.47978	up
GO:0015079	potassium ion transmembrane transporter activity	molecular_function	9	0.238265	MGG_09119	potassium transporter	8.38834	7.83325	8.5516	13.8086	17.846	20.0031	0.479564	-1.0602	down
GO:0016884	carbon-nitrogen ligase activity, with glutamine as amido-N-donor	molecular_function	6	0.238265	MGG_15535	urea amidolyase	10.8025	10.3037	6.82129	2.55896	2.42175	4.9392	2.8153	1.49329	up
GO:0015254	glycerol channel activity	molecular_function	7	0.238265	MGG_10783	aquaporin-2	23.6239	19.802	8.52959	4.9166	4.36995	9.64007	2.7451	1.45686	up
GO:0031507	heterochromatin assembly	biological_process	7	0.238265	MGG_15787	hypothetical protein	0.651643	0.481859	0.715139	1.37844	1.58383	1.21641	0.442397	-1.17658	down
GO:0004040	amidase activity	molecular_function	7	0.238265	MGG_15535	urea amidolyase	10.8025	10.3037	6.82129	2.55896	2.42175	4.9392	2.8153	1.49329	up
GO:0004075	biotin carboxylase activity	molecular_function	6	0.238265	MGG_15535	urea amidolyase	10.8025	10.3037	6.82129	2.55896	2.42175	4.9392	2.8153	1.49329	up
GO:0003964	RNA-directed DNA polymerase activity	molecular_function	8	0.238265	MGG_17035	reverse transcriptase domain protein	2.31151	12.0205	23.8963	4.64263	4.77743	4.79047	2.69014	1.42768	up
GO:0019243	methylglyoxal catabolic process to D-lactate via S-lactoyl-glutathione	biological_process	11	0.238265	MGG_01896	DJ-1/PfpI family protein	2.09483	1.90927	1.53033	0.739154	0.567248	1.00289	2.39659	1.26098	up
GO:0005743	mitochondrial inner membrane	cellular_component	6	0.242503	MGG_02583	mitochondrial ATP-binding cassette sub-family B member 6	5.97148	5.4563	5.96171	21.6229	21.4593	18.5647	0.282082	-1.82581	down
GO:0005743	mitochondrial inner membrane	cellular_component	6	0.242503	MGG_11754	SMDR1	20.1259	17.7907	14.7904	4.1736	5.11318	7.60527	3.12023	1.64165	up
GO:0005743	mitochondrial inner membrane	cellular_component	6	0.242503	MGG_14069	heavy metal tolerance protein	0.638421	0.565082	0.539257	0.158526	0.277983	0.304796	2.35094	1.23323	up
GO:0005975	carbohydrate metabolic process	biological_process	5	0.243344	MGG_00574	galactan 1,3-beta-galactosidase	3.10647	3.6175	3.64297	1.04248	1.06781	1.62293	2.77694	1.4735	up
GO:0005975	carbohydrate metabolic process	biological_process	5	0.243344	MGG_03880	alcohol dehydrogenase 1	117.598	96.9625	134.87	324.552	306.202	214.802	0.413256	-1.27489	down
GO:0005975	carbohydrate metabolic process	biological_process	5	0.243344	MGG_05908	cytochrome P450 52A11	0.986256	1.09922	4.75003	23.2382	24.8784	12.5639	0.112647	-3.15011	down
GO:0005975	carbohydrate metabolic process	biological_process	5	0.243344	MGG_10051	hypothetical protein	1.50778	1.95809	3.27791	0.914469	0.883663	0.926939	2.47472	1.30726	up
GO:0005975	carbohydrate metabolic process	biological_process	5	0.243344	MGG_12939	hypothetical protein	0.690578	1.01122	1.38283	1.47768	2.55512	2.21781	0.493491	-1.0189	down
GO:0005975	carbohydrate metabolic process	biological_process	5	0.243344	MGG_16456	hypothetical protein	4.34634	3.98881	7.99568	2.65877	1.78983	3.37029	2.08864	1.06256	up
GO:0005355	glucose transmembrane transporter activity	molecular_function	9	0.252816	MGG_05946	high-affinity glucose transporter	17.183	14.5409	12.254	4.80987	4.82369	6.86291	2.6659	1.41462	up
GO:0005355	glucose transmembrane transporter activity	molecular_function	9	0.252816	MGG_08446	sugar transporter	21.2016	18.2752	8.74432	34.1021	39.7509	26.3736	0.481121	-1.05553	down
GO:0005355	glucose transmembrane transporter activity	molecular_function	9	0.252816	MGG_09307	hexose transporter	47.5282	45.5344	32.4971	86.9958	92.7763	104.214	0.442133	-1.17745	down
GO:0005355	glucose transmembrane transporter activity	molecular_function	9	0.252816	MGG_10530	sugar transporter	1.01509	0.879966	0.626749	0.096236	0.0001	0.554356	3.87557	1.95441	up
GO:0046872	metal ion binding	molecular_function	6	0.252816	MGG_03821	cytochrome P450 3A19	0.413924	0.411927	1.10717	2.59301	2.62297	2.01233	0.267423	-1.9028	down
GO:0046872	metal ion binding	molecular_function	6	0.252816	MGG_07626	cytochrome P450 monooxygenase	51.3564	45.297	47.6126	16.1961	17.4618	27.7333	2.34995	1.23263	up
GO:0046872	metal ion binding	molecular_function	6	0.252816	MGG_07795	pisatin demethylase	6.14354	5.7386	5.7273	15.9644	14.7049	8.55173	0.44898	-1.15528	down
GO:0046872	metal ion binding	molecular_function	6	0.252816	MGG_15535	urea amidolyase	10.8025	10.3037	6.82129	2.55896	2.42175	4.9392	2.8153	1.49329	up
GO:0046323	glucose import	biological_process	12	0.252816	MGG_05946	high-affinity glucose transporter	17.183	14.5409	12.254	4.80987	4.82369	6.86291	2.6659	1.41462	up
GO:0046323	glucose import	biological_process	12	0.252816	MGG_08446	sugar transporter	21.2016	18.2752	8.74432	34.1021	39.7509	26.3736	0.481121	-1.05553	down
GO:0046323	glucose import	biological_process	12	0.252816	MGG_09307	hexose transporter	47.5282	45.5344	32.4971	86.9958	92.7763	104.214	0.442133	-1.17745	down
GO:0046323	glucose import	biological_process	12	0.252816	MGG_10530	sugar transporter	1.01509	0.879966	0.626749	0.096236	0.0001	0.554356	3.87557	1.95441	up
GO:0005351	carbohydrate:proton symporter activity	molecular_function	7	0.267604	MGG_05946	high-affinity glucose transporter	17.183	14.5409	12.254	4.80987	4.82369	6.86291	2.6659	1.41462	up
GO:0005351	carbohydrate:proton symporter activity	molecular_function	7	0.267604	MGG_08446	sugar transporter	21.2016	18.2752	8.74432	34.1021	39.7509	26.3736	0.481121	-1.05553	down
GO:0005351	carbohydrate:proton symporter activity	molecular_function	7	0.267604	MGG_09307	hexose transporter	47.5282	45.5344	32.4971	86.9958	92.7763	104.214	0.442133	-1.17745	down
GO:0005351	carbohydrate:proton symporter activity	molecular_function	7	0.267604	MGG_10530	sugar transporter	1.01509	0.879966	0.626749	0.096236	0.0001	0.554356	3.87557	1.95441	up
GO:0019740	nitrogen utilization	biological_process	3	0.288381	MGG_15535	urea amidolyase	10.8025	10.3037	6.82129	2.55896	2.42175	4.9392	2.8153	1.49329	up
GO:0006817	phosphate ion transport	biological_process	9	0.288381	MGG_07966	phosphate transporter	0.121504	0.170023	0.157497	1.19264	0.640661	0.447827	0.196843	-2.34488	down
GO:0000775	chromosome, centromeric region	cellular_component	7	0.288381	MGG_15787	hypothetical protein	0.651643	0.481859	0.715139	1.37844	1.58383	1.21641	0.442397	-1.17658	down
GO:0035023	regulation of Rho protein signal transduction	biological_process	11	0.288381	MGG_09954	RSP	7.12875	7.43466	5.71878	22.3115	19.2435	19.7933	0.330607	-1.59681	down
GO:0071627	integral component of fungal-type vacuolar membrane	cellular_component	8	0.288381	MGG_05505	autophagy protein	2.13699	1.67025	2.50819	0.936014	1.13005	1.06266	2.01854	1.01331	up
GO:0071949	FAD binding	molecular_function	7	0.288381	MGG_10012	salicylate hydroxylase	20.834	18.4674	46.4197	83.5984	86.8674	72.017	0.353514	-1.50016	down
GO:0000182	rDNA binding	molecular_function	9	0.288381	MGG_15787	hypothetical protein	0.651643	0.481859	0.715139	1.37844	1.58383	1.21641	0.442397	-1.17658	down
GO:0004721	phosphoprotein phosphatase activity	molecular_function	8	0.288381	MGG_16481	hypothetical protein	8.63082	10.4902	25.4015	0.0001	0.0001	0.0001	148408	17.1792	up
GO:0004029	aldehyde dehydrogenase (NAD) activity	molecular_function	7	0.288381	MGG_13331	gamma-glutamyl-gamma-aminobutyraldehyde dehydrogenase	1.70805	2.20733	0.60074	0.18387	0.251682	0.159871	7.58471	2.92309	up
GO:0015250	water channel activity	molecular_function	7	0.288381	MGG_10783	aquaporin-2	23.6239	19.802	8.52959	4.9166	4.36995	9.64007	2.7451	1.45686	up
GO:0005375	copper ion transmembrane transporter activity	molecular_function	10	0.288381	MGG_08977	ctr copper transporter	18.7496	18.7941	18.859	8.60571	7.54416	10.5316	2.11393	1.07993	up
GO:0009992	cellular water homeostasis	biological_process	8	0.288381	MGG_10783	aquaporin-2	23.6239	19.802	8.52959	4.9166	4.36995	9.64007	2.7451	1.45686	up
GO:0051276	chromosome organization	biological_process	6	0.288381	MGG_15787	hypothetical protein	0.651643	0.481859	0.715139	1.37844	1.58383	1.21641	0.442397	-1.17658	down
GO:0008812	choline dehydrogenase activity	molecular_function	6	0.288381	MGG_15026	hypothetical protein	6.44061	7.49212	10.5985	20.1349	20.7442	14.4489	0.443378	-1.17339	down
GO:1900443	regulation of filamentous growth of a population of unicellular organisms in response to biotic stimulus	biological_process	7	0.288381	MGG_01486	fungal specific transcription factor domain-containing protein	1.87715	2.11529	1.81823	0.610115	0.733205	0.734011	2.79718	1.48397	up
GO:0006631	fatty acid metabolic process	biological_process	9	0.288381	MGG_09647	acyl-CoA synthetase	0.914013	0.979292	4.34606	6.77578	6.94392	4.57685	0.341013	-1.5521	down
GO:0005388	calcium-transporting ATPase activity	molecular_function	10	0.288381	MGG_04890	plasma membrane calcium-transporting ATPase 4	7.60982	7.33096	12.1294	4.04961	3.40332	4.09186	2.3448	1.22946	up
GO:0006278	RNA-dependent DNA biosynthetic process	biological_process	9	0.288381	MGG_17035	reverse transcriptase domain protein	2.31151	12.0205	23.8963	4.64263	4.77743	4.79047	2.69014	1.42768	up
GO:0008152	metabolic process	biological_process	3	0.30408	MGG_02376	hormone-sensitive lipase	14.9357	13.4133	41.89	83.8433	76.8246	56.7958	0.322992	-1.63043	down
GO:0008152	metabolic process	biological_process	3	0.30408	MGG_03414	short chain dehydrogenase/reductase family protein	7.54209	6.33636	14.7215	3.89052	3.3617	5.91153	2.17263	1.11944	up
GO:0008152	metabolic process	biological_process	3	0.30408	MGG_07443	hypothetical protein	72.3587	83.2692	97.3956	17.423	14.8322	19.204	4.91697	2.29777	up
GO:0008152	metabolic process	biological_process	3	0.30408	MGG_10111	glucose and ribitol dehydrogenase	248.647	273.062	269.228	27.2547	30.8091	53.2344	7.10646	2.82913	up
GO:0008152	metabolic process	biological_process	3	0.30408	MGG_11463	hypothetical protein	72.6082	79.0143	69.2967	17.6884	17.2217	24.723	3.70464	1.88933	up
GO:0008152	metabolic process	biological_process	3	0.30408	MGG_14944	hypothetical protein	0.0001	0.051714	0.09834	3.22213	3.09466	1.77937	0.0185463	-5.75272	down
GO:0008152	metabolic process	biological_process	3	0.30408	MGG_15108	hypothetical protein	2.049	1.98752	7.96168	11.3849	11.4365	9.15194	0.375257	-1.41405	down
GO:0006066	alcohol metabolic process	biological_process	5	0.335204	MGG_15026	hypothetical protein	6.44061	7.49212	10.5985	20.1349	20.7442	14.4489	0.443378	-1.17339	down
GO:0006418	tRNA aminoacylation for protein translation	biological_process	12	0.335204	MGG_13783	aspartyl-tRNA synthetase	25.3373	28.4114	23.4394	12.0798	12.0014	13.5751	2.04981	1.03549	up
GO:0045892	negative regulation of transcription, DNA-templated	biological_process	9	0.335204	MGG_15787	hypothetical protein	0.651643	0.481859	0.715139	1.37844	1.58383	1.21641	0.442397	-1.17658	down
GO:1900560	austinol biosynthetic process	biological_process	6	0.335204	MGG_10011	polyketide synthase	0.926873	1.32481	4.24555	4.82854	5.0422	4.04752	0.466813	-1.09908	down
GO:1900563	dehydroaustinol biosynthetic process	biological_process	6	0.335204	MGG_10011	polyketide synthase	0.926873	1.32481	4.24555	4.82854	5.0422	4.04752	0.466813	-1.09908	down
GO:0005089	Rho guanyl-nucleotide exchange factor activity	molecular_function	9	0.335204	MGG_09954	RSP	7.12875	7.43466	5.71878	22.3115	19.2435	19.7933	0.330607	-1.59681	down
GO:0005694	chromosome	cellular_component	6	0.335204	MGG_15787	hypothetical protein	0.651643	0.481859	0.715139	1.37844	1.58383	1.21641	0.442397	-1.17658	down
GO:0030148	sphingolipid biosynthetic process	biological_process	9	0.335204	MGG_13744	MIPC synthase	2.48559	2.04691	7.76249	0.033966	0.0001	0.0001	359.86	8.49129	up
GO:0015851	nucleobase transport	biological_process	7	0.335204	MGG_08002	uracil permease	24.2829	26.7176	23.9582	8.21155	9.7252	8.32393	2.85441	1.51319	up
GO:0030007	cellular potassium ion homeostasis	biological_process	11	0.335204	MGG_09119	potassium transporter	8.38834	7.83325	8.5516	13.8086	17.846	20.0031	0.479564	-1.0602	down
GO:0006491	N-glycan processing	biological_process	8	0.335204	MGG_00994	mannosyl-oligosaccharide 1,2-alpha-mannosidase IC	4.41672	4.68098	25.3852	22.2834	27.6662	23.6878	0.468279	-1.09456	down
GO:0016788	hydrolase activity, acting on ester bonds	molecular_function	5	0.335204	MGG_00241	polyketide synthase	0.044618	0.091071	0.094218	0.37431	0.260648	0.151652	0.292276	-1.7746	down
GO:0051537	2 iron, 2 sulfur cluster binding	molecular_function	6	0.378951	MGG_14068	FAD dependent oxidoreductase	18.6666	24.3327	20.8862	6.06741	4.54477	5.29607	4.01587	2.00571	up
GO:0005315	inorganic phosphate transmembrane transporter activity	molecular_function	7	0.378951	MGG_07966	phosphate transporter	0.121504	0.170023	0.157497	1.19264	0.640661	0.447827	0.196843	-2.34488	down
GO:0045493	xylan catabolic process	biological_process	9	0.378951	MGG_07653	glycosyl hydrolase family 62 protein	9.78659	9.9782	31.742	78.9311	73.2109	36.1121	0.273602	-1.86985	down
GO:0008061	chitin binding	molecular_function	5	0.378951	MGG_12939	hypothetical protein	0.690578	1.01122	1.38283	1.47768	2.55512	2.21781	0.493491	-1.0189	down
GO:0008810	cellulase activity	molecular_function	7	0.378951	MGG_05364	endoglucanase-4	102.737	93.7435	91.2598	17.8743	17.0896	17.4372	5.4911	2.4571	up
GO:0015205	nucleobase transmembrane transporter activity	molecular_function	5	0.378951	MGG_08002	uracil permease	24.2829	26.7176	23.9582	8.21155	9.7252	8.32393	2.85441	1.51319	up
GO:0045893	positive regulation of transcription, DNA-templated	biological_process	9	0.378951	MGG_15787	hypothetical protein	0.651643	0.481859	0.715139	1.37844	1.58383	1.21641	0.442397	-1.17658	down
GO:0000902	cell morphogenesis	biological_process	6	0.378951	MGG_10510	ribonuclease T2	2.73152	2.27759	1.9427	6.52489	6.78372	7.33962	0.336678	-1.57056	down
GO:0006744	ubiquinone biosynthetic process	biological_process	9	0.378951	MGG_11732	ubiquinone biosynthesis monooxygenase COQ6	8.9215	9.50083	17.7036	28.8677	28.3334	21.2787	0.460321	-1.11929	down
GO:0006887	exocytosis	biological_process	7	0.378951	MGG_15184	peptidase U34	7.17426	4.60414	3.75795	0.996349	0.921136	2.30773	3.67705	1.87855	up
GO:0006342	chromatin silencing	biological_process	5	0.378951	MGG_15787	hypothetical protein	0.651643	0.481859	0.715139	1.37844	1.58383	1.21641	0.442397	-1.17658	down
GO:0000030	mannosyltransferase activity	molecular_function	7	0.378951	MGG_13744	MIPC synthase	2.48559	2.04691	7.76249	0.033966	0.0001	0.0001	359.86	8.49129	up
GO:0000324	fungal-type vacuole	cellular_component	8	0.407232	MGG_06024	ABC transporter	5.19257	5.18541	5.2444	1.73276	1.6826	2.50467	2.6389	1.39994	up
GO:0000324	fungal-type vacuole	cellular_component	8	0.407232	MGG_10510	ribonuclease T2	2.73152	2.27759	1.9427	6.52489	6.78372	7.33962	0.336678	-1.57056	down
GO:0000324	fungal-type vacuole	cellular_component	8	0.407232	MGG_16481	hypothetical protein	8.63082	10.4902	25.4015	0.0001	0.0001	0.0001	148408	17.1792	up
GO:0042803	protein homodimerization activity	molecular_function	6	0.419823	MGG_08737	feruloyl esterase B	1.77805	1.75017	1.15896	0.38634	0.585328	0.563745	3.05272	1.61009	up
GO:0008239	dipeptidyl-peptidase activity	molecular_function	9	0.419823	MGG_13765	hypothetical protein	146.952	131.183	153.544	45.9925	45.1775	77.9142	2.55304	1.35222	up
GO:0006470	protein dephosphorylation	biological_process	9	0.419823	MGG_16481	hypothetical protein	8.63082	10.4902	25.4015	0.0001	0.0001	0.0001	148408	17.1792	up
GO:0010914	positive regulation of sterigmatocystin biosynthetic process	biological_process	9	0.419823	MGG_09179	hypothetical protein	30.4771	25.7576	20.9526	6.87986	7.96347	11.3605	2.94565	1.55859	up
GO:0008137	NADH dehydrogenase (ubiquinone) activity	molecular_function	8	0.419823	MGG_00241	polyketide synthase	0.044618	0.091071	0.094218	0.37431	0.260648	0.151652	0.292276	-1.7746	down
GO:0000780	condensed nuclear chromosome, centromeric region	cellular_component	9	0.419823	MGG_15787	hypothetical protein	0.651643	0.481859	0.715139	1.37844	1.58383	1.21641	0.442397	-1.17658	down
GO:1900554	asperfuranone biosynthetic process	biological_process	7	0.419823	MGG_10011	polyketide synthase	0.926873	1.32481	4.24555	4.82854	5.0422	4.04752	0.466813	-1.09908	down
GO:0015297	antiporter activity	molecular_function	7	0.429532	MGG_02072	amino-acid permease inda1	26.3067	24.9954	27.5061	6.81818	7.04015	10.5344	3.23081	1.6919	up
GO:0015297	antiporter activity	molecular_function	7	0.429532	MGG_07606	hypothetical protein	15.0538	14.3054	15.6809	4.08225	3.43114	6.32694	3.25426	1.70233	up
GO:0005215	transporter activity	molecular_function	3	0.429532	MGG_05505	autophagy protein	2.13699	1.67025	2.50819	0.936014	1.13005	1.06266	2.01854	1.01331	up
GO:0005215	transporter activity	molecular_function	3	0.429532	MGG_15057	hypothetical protein	8.59133	9.04268	8.57714	4.53737	4.0753	3.79492	2.11251	1.07896	up
GO:0016709	oxidoreductase activity, acting on paired donors, with incorporation or reduction of molecular oxygen, NAD(P)H as one donor, and incorporation of one atom of oxygen	molecular_function	6	0.458009	MGG_13538	hypothetical protein	2.19766	2.25937	3.14382	1.0561	0.572624	1.11968	2.76556	1.46757	up
GO:0044281	small molecule metabolic process	biological_process	4	0.458009	MGG_13538	hypothetical protein	2.19766	2.25937	3.14382	1.0561	0.572624	1.11968	2.76556	1.46757	up
GO:0052689	carboxylic ester hydrolase activity	molecular_function	6	0.458009	MGG_11463	hypothetical protein	72.6082	79.0143	69.2967	17.6884	17.2217	24.723	3.70464	1.88933	up
GO:0043935	sexual sporulation resulting in formation of a cellular spore	biological_process	7	0.458009	MGG_10012	salicylate hydroxylase	20.834	18.4674	46.4197	83.5984	86.8674	72.017	0.353514	-1.50016	down
GO:0005773	vacuole	cellular_component	6	0.458009	MGG_02072	amino-acid permease inda1	26.3067	24.9954	27.5061	6.81818	7.04015	10.5344	3.23081	1.6919	up
GO:0005622	intracellular	cellular_component	4	0.464059	MGG_09954	RSP	7.12875	7.43466	5.71878	22.3115	19.2435	19.7933	0.330607	-1.59681	down
GO:0005622	intracellular	cellular_component	4	0.464059	MGG_10614	isoflavone reductase	13.4808	16.0827	7.45108	35.3955	31.1566	20.1168	0.42708	-1.22742	down
GO:0005622	intracellular	cellular_component	4	0.464059	MGG_13744	MIPC synthase	2.48559	2.04691	7.76249	0.033966	0.0001	0.0001	359.86	8.49129	up
GO:0005622	intracellular	cellular_component	4	0.464059	MGG_15026	hypothetical protein	6.44061	7.49212	10.5985	20.1349	20.7442	14.4489	0.443378	-1.17339	down
GO:0006289	nucleotide-excision repair	biological_process	9	0.493685	MGG_14640	mating-type switching protein swi10	22.629	25.0421	107.172	145.057	144.956	115.894	0.381474	-1.39034	down
GO:0005628	prospore membrane	cellular_component	4	0.493685	MGG_02641	hypothetical protein	59.7352	57.334	66.4097	22.5233	20.9593	29.209	2.52408	1.33575	up
GO:0030702	chromatin silencing at centromere	biological_process	6	0.493685	MGG_15787	hypothetical protein	0.651643	0.481859	0.715139	1.37844	1.58383	1.21641	0.442397	-1.17658	down
GO:0009251	glucan catabolic process	biological_process	8	0.493685	MGG_05364	endoglucanase-4	102.737	93.7435	91.2598	17.8743	17.0896	17.4372	5.4911	2.4571	up
GO:0005811	lipid droplet	cellular_component	6	0.493685	MGG_02641	hypothetical protein	59.7352	57.334	66.4097	22.5233	20.9593	29.209	2.52408	1.33575	up
GO:0000278	mitotic cell cycle	biological_process	5	0.527016	MGG_15787	hypothetical protein	0.651643	0.481859	0.715139	1.37844	1.58383	1.21641	0.442397	-1.17658	down
GO:0042393	histone binding	molecular_function	5	0.527016	MGG_15787	hypothetical protein	0.651643	0.481859	0.715139	1.37844	1.58383	1.21641	0.442397	-1.17658	down
GO:0000723	telomere maintenance	biological_process	8	0.527016	MGG_15787	hypothetical protein	0.651643	0.481859	0.715139	1.37844	1.58383	1.21641	0.442397	-1.17658	down
GO:0006633	fatty acid biosynthetic process	biological_process	10	0.527016	MGG_00241	polyketide synthase	0.044618	0.091071	0.094218	0.37431	0.260648	0.151652	0.292276	-1.7746	down
GO:0017111	nucleoside-triphosphatase activity	molecular_function	8	0.558069	MGG_06024	ABC transporter	5.19257	5.18541	5.2444	1.73276	1.6826	2.50467	2.6389	1.39994	up
GO:0017111	nucleoside-triphosphatase activity	molecular_function	8	0.558069	MGG_09941	nod factor export ATP-binding protein I	15.5392	14.8252	17.1168	45.3667	46.4181	40.9017	0.357845	-1.48259	down
GO:0016614	oxidoreductase activity, acting on CH-OH group of donors	molecular_function	5	0.558156	MGG_15026	hypothetical protein	6.44061	7.49212	10.5985	20.1349	20.7442	14.4489	0.443378	-1.17339	down
GO:0035861	site of double-strand break	cellular_component	7	0.558156	MGG_14640	mating-type switching protein swi10	22.629	25.0421	107.172	145.057	144.956	115.894	0.381474	-1.39034	down
GO:0000139	Golgi membrane	cellular_component	7	0.558156	MGG_00994	mannosyl-oligosaccharide 1,2-alpha-mannosidase IC	4.41672	4.68098	25.3852	22.2834	27.6662	23.6878	0.468279	-1.09456	down
GO:0043231	intracellular membrane-bounded organelle	cellular_component	5	0.577393	MGG_04890	plasma membrane calcium-transporting ATPase 4	7.60982	7.33096	12.1294	4.04961	3.40332	4.09186	2.3448	1.22946	up
GO:0043231	intracellular membrane-bounded organelle	cellular_component	5	0.577393	MGG_13538	hypothetical protein	2.19766	2.25937	3.14382	1.0561	0.572624	1.11968	2.76556	1.46757	up
GO:0000287	magnesium ion binding	molecular_function	7	0.587248	MGG_04631	terpene synthase metal binding domain-containing protein	0.614921	0.237033	0.501016	1.52683	1.50406	1.22061	0.318233	-1.65184	down
GO:0006874	cellular calcium ion homeostasis	biological_process	11	0.587248	MGG_04890	plasma membrane calcium-transporting ATPase 4	7.60982	7.33096	12.1294	4.04961	3.40332	4.09186	2.3448	1.22946	up
GO:0005509	calcium ion binding	molecular_function	7	0.587248	MGG_00084	mannosyl-oligosaccharide 1,2-alpha-mannosidase IB	2.34715	1.83786	2.29136	9.12965	9.74037	8.70821	0.234836	-2.09027	down
GO:0005543	phospholipid binding	molecular_function	5	0.587248	MGG_06337	hypothetical protein	8.62599	8.26028	7.11505	2.26904	2.87518	3.63139	2.73501	1.45154	up
GO:0015179	L-amino acid transmembrane transporter activity	molecular_function	8	0.587248	MGG_02072	amino-acid permease inda1	26.3067	24.9954	27.5061	6.81818	7.04015	10.5344	3.23081	1.6919	up
GO:0004252	serine-type endopeptidase activity	molecular_function	8	0.587248	MGG_05803	hypothetical protein	0.106987	0.250202	0.133062	0.444325	0.550391	1.07717	0.236621	-2.07935	down
GO:0006508	proteolysis	biological_process	7	0.5907	MGG_02309	carboxypeptidase S1	2.45716	2.23037	4.56721	0.465629	0.797786	1.63151	3.19689	1.67667	up
GO:0006508	proteolysis	biological_process	7	0.5907	MGG_05803	hypothetical protein	0.106987	0.250202	0.133062	0.444325	0.550391	1.07717	0.236621	-2.07935	down
GO:0006508	proteolysis	biological_process	7	0.5907	MGG_13765	hypothetical protein	146.952	131.183	153.544	45.9925	45.1775	77.9142	2.55304	1.35222	up
GO:0044271	cellular nitrogen compound biosynthetic process	biological_process	6	0.60549	MGG_05871	hypothetical protein	7.80647	7.71249	14.7138	2.56093	1.59809	2.55861	4.50051	2.17009	up
GO:0044271	cellular nitrogen compound biosynthetic process	biological_process	6	0.60549	MGG_08670	choline transporter	1.26433	1.10231	0.819714	0.367795	0.447422	0.497914	2.42653	1.27889	up
GO:0044271	cellular nitrogen compound biosynthetic process	biological_process	6	0.60549	MGG_12476	hypothetical protein	5.88911	4.92329	4.06083	0.236216	0.318727	0.413427	15.359	3.94102	up
GO:0007163	establishment or maintenance of cell polarity	biological_process	4	0.614428	MGG_00835	flotillin domain-containing protein	5.16921	4.27901	6.90249	31.325	28.853	18.4669	0.207906	-2.266	down
GO:0006487	protein N-linked glycosylation	biological_process	10	0.614428	MGG_00084	mannosyl-oligosaccharide 1,2-alpha-mannosidase IB	2.34715	1.83786	2.29136	9.12965	9.74037	8.70821	0.234836	-2.09027	down
GO:0003682	chromatin binding	molecular_function	4	0.648431	MGG_12568	serine/threonine protein kinase	0.908783	1.20608	1.0736	2.99392	3.77525	2.25128	0.353471	-1.50033	down
GO:0003682	chromatin binding	molecular_function	4	0.648431	MGG_15787	hypothetical protein	0.651643	0.481859	0.715139	1.37844	1.58383	1.21641	0.442397	-1.17658	down
GO:0003723	RNA binding	molecular_function	6	0.661024	MGG_10510	ribonuclease T2	2.73152	2.27759	1.9427	6.52489	6.78372	7.33962	0.336678	-1.57056	down
GO:0003723	RNA binding	molecular_function	6	0.661024	MGG_15787	hypothetical protein	0.651643	0.481859	0.715139	1.37844	1.58383	1.21641	0.442397	-1.17658	down
GO:0003723	RNA binding	molecular_function	6	0.661024	MGG_17035	reverse transcriptase domain protein	2.31151	12.0205	23.8963	4.64263	4.77743	4.79047	2.69014	1.42768	up
GO:0005515	protein binding	molecular_function	4	0.663542	MGG_15787	hypothetical protein	0.651643	0.481859	0.715139	1.37844	1.58383	1.21641	0.442397	-1.17658	down
GO:0005576	extracellular region	cellular_component	3	0.673629	MGG_02309	carboxypeptidase S1	2.45716	2.23037	4.56721	0.465629	0.797786	1.63151	3.19689	1.67667	up
GO:0005576	extracellular region	cellular_component	3	0.673629	MGG_02451	cyanate hydratase	277.535	261.248	195.549	108.473	109.517	124.121	2.14648	1.10197	up
GO:0005576	extracellular region	cellular_component	3	0.673629	MGG_03817	metalloprotease 1	8.16464	9.18141	6.04431	21.0246	20.6938	16.9502	0.398687	-1.32667	down
GO:0005576	extracellular region	cellular_component	3	0.673629	MGG_10510	ribonuclease T2	2.73152	2.27759	1.9427	6.52489	6.78372	7.33962	0.336678	-1.57056	down
GO:0043936	asexual sporulation resulting in formation of a cellular spore	biological_process	7	0.685704	MGG_00084	mannosyl-oligosaccharide 1,2-alpha-mannosidase IB	2.34715	1.83786	2.29136	9.12965	9.74037	8.70821	0.234836	-2.09027	down
GO:0030433	ubiquitin-dependent ERAD pathway	biological_process	8	0.685704	MGG_00994	mannosyl-oligosaccharide 1,2-alpha-mannosidase IC	4.41672	4.68098	25.3852	22.2834	27.6662	23.6878	0.468279	-1.09456	down
GO:0016887	ATPase activity	molecular_function	9	0.695242	MGG_06024	ABC transporter	5.19257	5.18541	5.2444	1.73276	1.6826	2.50467	2.6389	1.39994	up
GO:0016887	ATPase activity	molecular_function	9	0.695242	MGG_09941	nod factor export ATP-binding protein I	15.5392	14.8252	17.1168	45.3667	46.4181	40.9017	0.357845	-1.48259	down
GO:0003684	damaged DNA binding	molecular_function	7	0.706409	MGG_14640	mating-type switching protein swi10	22.629	25.0421	107.172	145.057	144.956	115.894	0.381474	-1.39034	down
GO:0000981	RNA polymerase II transcription factor activity, sequence-specific DNA binding	molecular_function	5	0.72246	MGG_01486	fungal specific transcription factor domain-containing protein	1.87715	2.11529	1.81823	0.610115	0.733205	0.734011	2.79718	1.48397	up
GO:0000981	RNA polymerase II transcription factor activity, sequence-specific DNA binding	molecular_function	5	0.72246	MGG_03711	hypothetical protein	25.4088	30.1362	19.634	11.5462	12.8447	9.33575	2.22906	1.15644	up
GO:0000981	RNA polymerase II transcription factor activity, sequence-specific DNA binding	molecular_function	5	0.72246	MGG_05829	hypothetical protein	1.35763	0.955504	1.1006	0.220955	0.096589	0.360766	5.0327	2.33133	up
GO:0000981	RNA polymerase II transcription factor activity, sequence-specific DNA binding	molecular_function	5	0.72246	MGG_12424	hypothetical protein	4.28103	5.44919	4.63652	2.14459	2.45255	2.57841	2.00218	1.00157	up
GO:0000981	RNA polymerase II transcription factor activity, sequence-specific DNA binding	molecular_function	5	0.72246	MGG_13894	hypothetical protein	2.15151	2.85315	2.69823	6.53637	5.32213	4.21076	0.479356	-1.06083	down
GO:0000981	RNA polymerase II transcription factor activity, sequence-specific DNA binding	molecular_function	5	0.72246	MGG_17264	hypothetical protein	15.498	14.4303	18.4746	11.2328	1.34291	0.707859	3.64383	1.86546	up
GO:0004553	hydrolase activity, hydrolyzing O-glycosyl compounds	molecular_function	6	0.743821	MGG_00574	galactan 1,3-beta-galactosidase	3.10647	3.6175	3.64297	1.04248	1.06781	1.62293	2.77694	1.4735	up
GO:0030170	pyridoxal phosphate binding	molecular_function	6	0.776472	MGG_13924	serine palmitoyltransferase 2	1.21842	1.00416	3.13034	5.69568	6.5166	5.94039	0.294883	-1.76178	down
GO:0043565	sequence-specific DNA binding	molecular_function	7	0.784568	MGG_01486	fungal specific transcription factor domain-containing protein	1.87715	2.11529	1.81823	0.610115	0.733205	0.734011	2.79718	1.48397	up
GO:0043565	sequence-specific DNA binding	molecular_function	7	0.784568	MGG_05829	hypothetical protein	1.35763	0.955504	1.1006	0.220955	0.096589	0.360766	5.0327	2.33133	up
GO:0070787	conidiophore development	biological_process	7	0.791204	MGG_15026	hypothetical protein	6.44061	7.49212	10.5985	20.1349	20.7442	14.4489	0.443378	-1.17339	down
GO:0009847	spore germination	biological_process	4	0.791204	MGG_14718	hypothetical protein	84.7269	82.0617	55.6731	11.2976	15.9632	27.5725	4.05706	2.02044	up
GO:0000166	nucleotide binding	molecular_function	5	0.810111	MGG_06024	ABC transporter	5.19257	5.18541	5.2444	1.73276	1.6826	2.50467	2.6389	1.39994	up
GO:0000166	nucleotide binding	molecular_function	5	0.810111	MGG_07118	sporulation-specific protein 5	4.79405	4.31951	5.73101	1.58755	1.50702	2.00461	2.91118	1.5416	up
GO:0000166	nucleotide binding	molecular_function	5	0.810111	MGG_09941	nod factor export ATP-binding protein I	15.5392	14.8252	17.1168	45.3667	46.4181	40.9017	0.357845	-1.48259	down
GO:0032259	methylation	biological_process	4	0.817823	MGG_03393	hypothetical protein	30.4523	29.6574	35.587	10.0647	11.8959	17.4027	2.43111	1.28162	up
GO:0003729	mRNA binding	molecular_function	7	0.851534	MGG_15787	hypothetical protein	0.651643	0.481859	0.715139	1.37844	1.58383	1.21641	0.442397	-1.17658	down
GO:0071216	cellular response to biotic stimulus	biological_process	5	0.851534	MGG_01486	fungal specific transcription factor domain-containing protein	1.87715	2.11529	1.81823	0.610115	0.733205	0.734011	2.79718	1.48397	up
GO:0050660	flavin adenine dinucleotide binding	molecular_function	6	0.861324	MGG_15026	hypothetical protein	6.44061	7.49212	10.5985	20.1349	20.7442	14.4489	0.443378	-1.17339	down
GO:0005783	endoplasmic reticulum	cellular_component	6	0.87768	MGG_00994	mannosyl-oligosaccharide 1,2-alpha-mannosidase IC	4.41672	4.68098	25.3852	22.2834	27.6662	23.6878	0.468279	-1.09456	down
GO:0005783	endoplasmic reticulum	cellular_component	6	0.87768	MGG_08977	ctr copper transporter	18.7496	18.7941	18.859	8.60571	7.54416	10.5316	2.11393	1.07993	up
GO:0005783	endoplasmic reticulum	cellular_component	6	0.87768	MGG_10439	MFS transporter	1.9879	1.98915	3.18547	1.21214	0.617046	1.05615	2.48239	1.31173	up
GO:0005783	endoplasmic reticulum	cellular_component	6	0.87768	MGG_15183	vacuolar basic amino acid transporter 2	25.8596	23.2594	13.5024	1.14281	0.995113	3.24489	11.6336	3.54023	up
GO:0005783	endoplasmic reticulum	cellular_component	6	0.87768	MGG_16481	hypothetical protein	8.63082	10.4902	25.4015	0.0001	0.0001	0.0001	148408	17.1792	up
GO:0006355	regulation of transcription, DNA-templated	biological_process	8	0.88247	MGG_03711	hypothetical protein	25.4088	30.1362	19.634	11.5462	12.8447	9.33575	2.22906	1.15644	up
GO:0006355	regulation of transcription, DNA-templated	biological_process	8	0.88247	MGG_05829	hypothetical protein	1.35763	0.955504	1.1006	0.220955	0.096589	0.360766	5.0327	2.33133	up
GO:0006355	regulation of transcription, DNA-templated	biological_process	8	0.88247	MGG_12424	hypothetical protein	4.28103	5.44919	4.63652	2.14459	2.45255	2.57841	2.00218	1.00157	up
GO:0006355	regulation of transcription, DNA-templated	biological_process	8	0.88247	MGG_13894	hypothetical protein	2.15151	2.85315	2.69823	6.53637	5.32213	4.21076	0.479356	-1.06083	down
GO:0006355	regulation of transcription, DNA-templated	biological_process	8	0.88247	MGG_15787	hypothetical protein	0.651643	0.481859	0.715139	1.37844	1.58383	1.21641	0.442397	-1.17658	down
GO:0006355	regulation of transcription, DNA-templated	biological_process	8	0.88247	MGG_17264	hypothetical protein	15.498	14.4303	18.4746	11.2328	1.34291	0.707859	3.64383	1.86546	up
GO:0008757	S-adenosylmethionine-dependent methyltransferase activity	molecular_function	7	0.886995	MGG_03393	hypothetical protein	30.4523	29.6574	35.587	10.0647	11.8959	17.4027	2.43111	1.28162	up
GO:0036180	filamentous growth of a population of unicellular organisms in response to biotic stimulus	biological_process	5	0.89445	MGG_01486	fungal specific transcription factor domain-containing protein	1.87715	2.11529	1.81823	0.610115	0.733205	0.734011	2.79718	1.48397	up
GO:0003824	catalytic activity	molecular_function	3	0.895244	MGG_03810	polyketide synthase	0.089463	0.077748	0.430492	7.00912	7.56566	3.37156	0.033305	-4.90812	down
GO:0003824	catalytic activity	molecular_function	3	0.895244	MGG_10011	polyketide synthase	0.926873	1.32481	4.24555	4.82854	5.0422	4.04752	0.466813	-1.09908	down
GO:0003824	catalytic activity	molecular_function	3	0.895244	MGG_14943	lovastatin nonaketide synthase	0.392468	0.376536	0.210454	1.45116	1.23213	1.00437	0.265604	-1.91265	down
GO:0003824	catalytic activity	molecular_function	3	0.895244	MGG_14944	hypothetical protein	0.0001	0.051714	0.09834	3.22213	3.09466	1.77937	0.0185463	-5.75272	down
GO:0003824	catalytic activity	molecular_function	3	0.895244	MGG_15108	hypothetical protein	2.049	1.98752	7.96168	11.3849	11.4365	9.15194	0.375257	-1.41405	down
GO:0006351	transcription, DNA-templated	biological_process	8	0.913081	MGG_01486	fungal specific transcription factor domain-containing protein	1.87715	2.11529	1.81823	0.610115	0.733205	0.734011	2.79718	1.48397	up
GO:0006351	transcription, DNA-templated	biological_process	8	0.913081	MGG_05829	hypothetical protein	1.35763	0.955504	1.1006	0.220955	0.096589	0.360766	5.0327	2.33133	up
GO:0006351	transcription, DNA-templated	biological_process	8	0.913081	MGG_12424	hypothetical protein	4.28103	5.44919	4.63652	2.14459	2.45255	2.57841	2.00218	1.00157	up
GO:0045944	positive regulation of transcription by RNA polymerase II	biological_process	10	0.919672	MGG_01486	fungal specific transcription factor domain-containing protein	1.87715	2.11529	1.81823	0.610115	0.733205	0.734011	2.79718	1.48397	up
GO:0005886	plasma membrane	cellular_component	4	0.929907	MGG_00835	flotillin domain-containing protein	5.16921	4.27901	6.90249	31.325	28.853	18.4669	0.207906	-2.266	down
GO:0005886	plasma membrane	cellular_component	4	0.929907	MGG_08002	uracil permease	24.2829	26.7176	23.9582	8.21155	9.7252	8.32393	2.85441	1.51319	up
GO:0005886	plasma membrane	cellular_component	4	0.929907	MGG_08656	hypothetical protein	18.1306	19.2945	26.9721	5.31289	6.04764	9.81846	3.04062	1.60437	up
GO:0005886	plasma membrane	cellular_component	4	0.929907	MGG_09119	potassium transporter	8.38834	7.83325	8.5516	13.8086	17.846	20.0031	0.479564	-1.0602	down
GO:0005886	plasma membrane	cellular_component	4	0.929907	MGG_09502	quinidine resistance	56.6644	64.8079	33.1856	17.5136	17.545	17.999	2.91491	1.54345	up
GO:0030437	ascospore formation	biological_process	5	0.934552	MGG_14718	hypothetical protein	84.7269	82.0617	55.6731	11.2976	15.9632	27.5725	4.05706	2.02044	up
GO:0005794	Golgi apparatus	cellular_component	6	0.934552	MGG_09271	hypothetical protein	2.52002	3.29656	9.86222	17.9347	15.9416	12.6015	0.33734	-1.56773	down
GO:0016787	hydrolase activity	molecular_function	4	0.942909	MGG_02376	hormone-sensitive lipase	14.9357	13.4133	41.89	83.8433	76.8246	56.7958	0.322992	-1.63043	down
GO:0009405	pathogenesis	biological_process	5	0.954189	MGG_04202	MAS3 protein	3.67675	3.87601	6.28684	1.2771	2.17662	3.1002	2.11165	1.07837	up
GO:0009405	pathogenesis	biological_process	5	0.954189	MGG_14718	hypothetical protein	84.7269	82.0617	55.6731	11.2976	15.9632	27.5725	4.05706	2.02044	up
GO:0009405	pathogenesis	biological_process	5	0.954189	MGG_15023	hypothetical protein	5.34948	6.76215	9.54398	2.66866	2.66243	3.70898	2.39551	1.26034	up
GO:0009405	pathogenesis	biological_process	5	0.954189	MGG_15535	urea amidolyase	10.8025	10.3037	6.82129	2.55896	2.42175	4.9392	2.8153	1.49329	up
GO:0008270	zinc ion binding	molecular_function	8	0.965901	MGG_01486	fungal specific transcription factor domain-containing protein	1.87715	2.11529	1.81823	0.610115	0.733205	0.734011	2.79718	1.48397	up
GO:0008270	zinc ion binding	molecular_function	8	0.965901	MGG_03711	hypothetical protein	25.4088	30.1362	19.634	11.5462	12.8447	9.33575	2.22906	1.15644	up
GO:0008270	zinc ion binding	molecular_function	8	0.965901	MGG_04239	hypothetical protein	1.90844	1.64738	3.46584	6.7102	7.20689	6.00656	0.352428	-1.5046	down
GO:0008270	zinc ion binding	molecular_function	8	0.965901	MGG_05829	hypothetical protein	1.35763	0.955504	1.1006	0.220955	0.096589	0.360766	5.0327	2.33133	up
GO:0008270	zinc ion binding	molecular_function	8	0.965901	MGG_06364	hypothetical protein	4.40514	4.37115	6.3458	11.856	11.0846	8.73153	0.477458	-1.06655	down
GO:0008270	zinc ion binding	molecular_function	8	0.965901	MGG_12424	hypothetical protein	4.28103	5.44919	4.63652	2.14459	2.45255	2.57841	2.00218	1.00157	up
GO:0008270	zinc ion binding	molecular_function	8	0.965901	MGG_13230	oxidoreductase	11.6452	11.8644	11.7137	5.51662	5.32525	4.04467	2.36612	1.24252	up
GO:0008270	zinc ion binding	molecular_function	8	0.965901	MGG_13894	hypothetical protein	2.15151	2.85315	2.69823	6.53637	5.32213	4.21076	0.479356	-1.06083	down
GO:0008270	zinc ion binding	molecular_function	8	0.965901	MGG_17264	hypothetical protein	15.498	14.4303	18.4746	11.2328	1.34291	0.707859	3.64383	1.86546	up
GO:0000329	fungal-type vacuole membrane	cellular_component	9	0.976524	MGG_15183	vacuolar basic amino acid transporter 2	25.8596	23.2594	13.5024	1.14281	0.995113	3.24489	11.6336	3.54023	up
GO:0003700	DNA binding transcription factor activity	molecular_function	4	0.98088	MGG_17264	hypothetical protein	15.498	14.4303	18.4746	11.2328	1.34291	0.707859	3.64383	1.86546	up
GO:0005524	ATP binding	molecular_function	5	0.986208	MGG_06024	ABC transporter	5.19257	5.18541	5.2444	1.73276	1.6826	2.50467	2.6389	1.39994	up
GO:0005524	ATP binding	molecular_function	5	0.986208	MGG_09941	nod factor export ATP-binding protein I	15.5392	14.8252	17.1168	45.3667	46.4181	40.9017	0.357845	-1.48259	down
GO:0005524	ATP binding	molecular_function	5	0.986208	MGG_13783	aspartyl-tRNA synthetase	25.3373	28.4114	23.4394	12.0798	12.0014	13.5751	2.04981	1.03549	up
GO:0005524	ATP binding	molecular_function	5	0.986208	MGG_15535	urea amidolyase	10.8025	10.3037	6.82129	2.55896	2.42175	4.9392	2.8153	1.49329	up
GO:0030448	hyphal growth	biological_process	5	0.989674	MGG_14718	hypothetical protein	84.7269	82.0617	55.6731	11.2976	15.9632	27.5725	4.05706	2.02044	up
GO:0003676	nucleic acid binding	molecular_function	5	0.993608	MGG_07118	sporulation-specific protein 5	4.79405	4.31951	5.73101	1.58755	1.50702	2.00461	2.91118	1.5416	up
GO:0005737	cytoplasm	cellular_component	5	0.998216	MGG_01393	serine/threonine protein kinase	4.47386	4.11498	7.02329	2.39429	2.20594	2.88531	2.08564	1.06049	up
GO:0005737	cytoplasm	cellular_component	5	0.998216	MGG_03393	hypothetical protein	30.4523	29.6574	35.587	10.0647	11.8959	17.4027	2.43111	1.28162	up
GO:0005737	cytoplasm	cellular_component	5	0.998216	MGG_04075	lambda-crystallin	1.46298	1.76769	3.67894	5.27858	5.32558	3.55859	0.487871	-1.03543	down
GO:0005737	cytoplasm	cellular_component	5	0.998216	MGG_10614	isoflavone reductase	13.4808	16.0827	7.45108	35.3955	31.1566	20.1168	0.42708	-1.22742	down
GO:0005737	cytoplasm	cellular_component	5	0.998216	MGG_13783	aspartyl-tRNA synthetase	25.3373	28.4114	23.4394	12.0798	12.0014	13.5751	2.04981	1.03549	up
GO:0005737	cytoplasm	cellular_component	5	0.998216	MGG_15535	urea amidolyase	10.8025	10.3037	6.82129	2.55896	2.42175	4.9392	2.8153	1.49329	up
GO:0005737	cytoplasm	cellular_component	5	0.998216	MGG_17035	reverse transcriptase domain protein	2.31151	12.0205	23.8963	4.64263	4.77743	4.79047	2.69014	1.42768	up
GO:0006412	translation	biological_process	8	0.998587	MGG_17450	mitochondrial 2-oxoglutarate/malate carrier protein	82.1174	83.28	61.6258	20.6496	20.7725	30.8978	3.13915	1.65038	up
GO:0005739	mitochondrion	cellular_component	6	0.998943	MGG_04244	hypothetical protein	36.5904	49.565	28.3708	17.1576	17.5992	14.5396	2.32321	1.21612	up
GO:0005739	mitochondrion	cellular_component	6	0.998943	MGG_09461	UV-damage endonuclease	5.38928	5.57903	11.9781	1.76377	1.73465	2.22472	4.00941	2.00339	up
GO:0005739	mitochondrion	cellular_component	6	0.998943	MGG_11732	ubiquinone biosynthesis monooxygenase COQ6	8.9215	9.50083	17.7036	28.8677	28.3334	21.2787	0.460321	-1.11929	down
GO:0003677	DNA binding	molecular_function	6	0.998974	MGG_02451	cyanate hydratase	277.535	261.248	195.549	108.473	109.517	124.121	2.14648	1.10197	up
GO:0003677	DNA binding	molecular_function	6	0.998974	MGG_12424	hypothetical protein	4.28103	5.44919	4.63652	2.14459	2.45255	2.57841	2.00218	1.00157	up
GO:0003735	structural constituent of ribosome	molecular_function	4	0.99953	MGG_17450	mitochondrial 2-oxoglutarate/malate carrier protein	82.1174	83.28	61.6258	20.6496	20.7725	30.8978	3.13915	1.65038	up
GO:0005634	nucleus	cellular_component	6	1	MGG_01486	fungal specific transcription factor domain-containing protein	1.87715	2.11529	1.81823	0.610115	0.733205	0.734011	2.79718	1.48397	up
GO:0005634	nucleus	cellular_component	6	1	MGG_03711	hypothetical protein	25.4088	30.1362	19.634	11.5462	12.8447	9.33575	2.22906	1.15644	up
GO:0005634	nucleus	cellular_component	6	1	MGG_05829	hypothetical protein	1.35763	0.955504	1.1006	0.220955	0.096589	0.360766	5.0327	2.33133	up
GO:0005634	nucleus	cellular_component	6	1	MGG_09461	UV-damage endonuclease	5.38928	5.57903	11.9781	1.76377	1.73465	2.22472	4.00941	2.00339	up
GO:0005634	nucleus	cellular_component	6	1	MGG_10111	glucose and ribitol dehydrogenase	248.647	273.062	269.228	27.2547	30.8091	53.2344	7.10646	2.82913	up
GO:0005634	nucleus	cellular_component	6	1	MGG_12424	hypothetical protein	4.28103	5.44919	4.63652	2.14459	2.45255	2.57841	2.00218	1.00157	up
GO:0005634	nucleus	cellular_component	6	1	MGG_12568	serine/threonine protein kinase	0.908783	1.20608	1.0736	2.99392	3.77525	2.25128	0.353471	-1.50033	down
GO:0005634	nucleus	cellular_component	6	1	MGG_13188	voltage-gated potassium channel subunit beta-2	165.19	177.637	167.614	50.2272	52.5545	78.7228	2.81228	1.49174	up
GO:0005634	nucleus	cellular_component	6	1	MGG_13894	hypothetical protein	2.15151	2.85315	2.69823	6.53637	5.32213	4.21076	0.479356	-1.06083	down
GO:0005634	nucleus	cellular_component	6	1	MGG_15787	hypothetical protein	0.651643	0.481859	0.715139	1.37844	1.58383	1.21641	0.442397	-1.17658	down
GO:0005634	nucleus	cellular_component	6	1	MGG_17264	hypothetical protein	15.498	14.4303	18.4746	11.2328	1.34291	0.707859	3.64383	1.86546	up
GO:0005829	cytosol	cellular_component	6	1	MGG_10111	glucose and ribitol dehydrogenase	248.647	273.062	269.228	27.2547	30.8091	53.2344	7.10646	2.82913	up
GO:0005829	cytosol	cellular_component	6	1	MGG_10510	ribonuclease T2	2.73152	2.27759	1.9427	6.52489	6.78372	7.33962	0.336678	-1.57056	down
GO:0005829	cytosol	cellular_component	6	1	MGG_13188	voltage-gated potassium channel subunit beta-2	165.19	177.637	167.614	50.2272	52.5545	78.7228	2.81228	1.49174	up
GO:0005829	cytosol	cellular_component	6	1	MGG_14640	mating-type switching protein swi10	22.629	25.0421	107.172	145.057	144.956	115.894	0.381474	-1.39034	down
