# Supplementary material for: A Calcineurin Regulator MoRCN1 Is Important for Asexual Development, Stress Response, and Plant Infection of Magnaporthe oryzae
Source: Front Plant Sci. 2022 Jun 16;13:925645. doi: 10.3389/fpls.2022.925645 (PMC9244802; doi:10.3389/fpls.2022.925645)
Supplement: Supplementary file 5 [file Table_4.XLSX]

## Sheet: Sheet1
Supplementary Table 4 | KEGG enrichment pathway involved gene in DEGs under Ca2+ condition.
pathway_id	pathway_name	pvalue	Gene_ID	KO_ENTRY	Description	FPKM.KO1(Ca2+)	FPKM.KO2(Ca2+)	FPKM.KO3(Ca2+)	FPKM.WT1(Ca2+)	FPKM.WT2(Ca2+)	FPKM.WT3(Ca2+)	fc	log2(fc)	regulation
ko00380	Tryptophan metabolism	5.59084e-06	MGG_00755	K00463	indoleamine 2,3-dioxygenase	62.4104	65.7909	50.0797	14.6421	14.2431	26.1605	3.23878	1.69545	up
ko00380	Tryptophan metabolism	5.59084e-06	MGG_02188	K01426	glutamyl-tRNA(Gln) amidotransferase subunit A	2.04556	1.59307	1.39794	13.5095	14.6056	14.2389	0.118916	-3.07199	down
ko00380	Tryptophan metabolism	5.59084e-06	MGG_03821	K00493	cytochrome P450 3A19	0.413924	0.411927	1.10717	2.59301	2.62297	2.01233	0.267423	-1.9028	down
ko00380	Tryptophan metabolism	5.59084e-06	MGG_04075	K00022	lambda-crystallin	1.46298	1.76769	3.67894	5.27858	5.32558	3.55859	0.487871	-1.03543	down
ko00380	Tryptophan metabolism	5.59084e-06	MGG_05401	K14338	bifunctional P-450:NADPH-P450 reductase	3.04758	2.72123	2.44294	6.74376	6.18596	3.7013	0.493761	-1.01811	down
ko00380	Tryptophan metabolism	5.59084e-06	MGG_05787	K00493	hypothetical protein	0.737426	0.489663	1.4934	2.99962	3.54496	3.99104	0.258218	-1.95334	down
ko00380	Tryptophan metabolism	5.59084e-06	MGG_05908	K00493	cytochrome P450 52A11	0.986256	1.09922	4.75003	23.2382	24.8784	12.5639	0.112647	-3.15011	down
ko00380	Tryptophan metabolism	5.59084e-06	MGG_07953	K14338	bifunctional P-450:NADPH-P450 reductase	0.337193	0.227233	0.92909	4.20707	4.55978	3.13448	0.125491	-2.99434	down
ko00380	Tryptophan metabolism	5.59084e-06	MGG_08947	K00493	cytochrome P450	1.43412	1.08361	2.48166	19.2433	23.7964	8.7432	0.0965452	-3.37265	down
ko00380	Tryptophan metabolism	5.59084e-06	MGG_09502	K01426	quinidine resistance	56.6644	64.8079	33.1856	17.5136	17.545	17.999	2.91491	1.54345	up
ko00380	Tryptophan metabolism	5.59084e-06	MGG_09834	K03782	catalase-peroxidase 2	20.7258	20.682	20.3583	60.0092	55.8553	46.2322	0.381045	-1.39197	down
ko00380	Tryptophan metabolism	5.59084e-06	MGG_10061	K03781	catalase-1	56.2755	54.5827	54.0758	9.60216	8.3426	14.0853	5.14935	2.36439	up
ko00380	Tryptophan metabolism	5.59084e-06	MGG_12496	K00493	cytochrome P450 52A2	2.41834	2.89818	12.3831	16.6891	17.1284	10.9081	0.395738	-1.33738	down
ko00380	Tryptophan metabolism	5.59084e-06	MGG_13331	K00128	gamma-glutamyl-gamma-aminobutyraldehyde dehydrogenase	1.70805	2.20733	0.60074	0.18387	0.251682	0.159871	7.58471	2.92309	up
ko00380	Tryptophan metabolism	5.59084e-06	MGG_15731	K14264	hypothetical protein	15.0135	15.2336	33.1953	39.527	45.2018	42.5488	0.498457	-1.00446	down
ko00380	Tryptophan metabolism	5.59084e-06	MGG_17679	K01556	hypothetical protein	61.2301	65.2629	51.297	22.3951	21.015	21.7416	2.72887	1.4483	up
ko00071	Fatty acid degradation	0.000926116	MGG_03821	K00493	cytochrome P450 3A19	0.413924	0.411927	1.10717	2.59301	2.62297	2.01233	0.267423	-1.9028	down
ko00071	Fatty acid degradation	0.000926116	MGG_03880	K13953	alcohol dehydrogenase 1	117.598	96.9625	134.87	324.552	306.202	214.802	0.413256	-1.27489	down
ko00071	Fatty acid degradation	0.000926116	MGG_04075	K00022	lambda-crystallin	1.46298	1.76769	3.67894	5.27858	5.32558	3.55859	0.487871	-1.03543	down
ko00071	Fatty acid degradation	0.000926116	MGG_05401	K14338	bifunctional P-450:NADPH-P450 reductase	3.04758	2.72123	2.44294	6.74376	6.18596	3.7013	0.493761	-1.01811	down
ko00071	Fatty acid degradation	0.000926116	MGG_05787	K00493	hypothetical protein	0.737426	0.489663	1.4934	2.99962	3.54496	3.99104	0.258218	-1.95334	down
ko00071	Fatty acid degradation	0.000926116	MGG_05908	K00493	cytochrome P450 52A11	0.986256	1.09922	4.75003	23.2382	24.8784	12.5639	0.112647	-3.15011	down
ko00071	Fatty acid degradation	0.000926116	MGG_07953	K14338	bifunctional P-450:NADPH-P450 reductase	0.337193	0.227233	0.92909	4.20707	4.55978	3.13448	0.125491	-2.99434	down
ko00071	Fatty acid degradation	0.000926116	MGG_08947	K00493	cytochrome P450	1.43412	1.08361	2.48166	19.2433	23.7964	8.7432	0.0965452	-3.37265	down
ko00071	Fatty acid degradation	0.000926116	MGG_12496	K00493	cytochrome P450 52A2	2.41834	2.89818	12.3831	16.6891	17.1284	10.9081	0.395738	-1.33738	down
ko00071	Fatty acid degradation	0.000926116	MGG_13331	K00128	gamma-glutamyl-gamma-aminobutyraldehyde dehydrogenase	1.70805	2.20733	0.60074	0.18387	0.251682	0.159871	7.58471	2.92309	up
ko00071	Fatty acid degradation	0.000926116	MGG_13448	K13953	hypothetical protein	43.1204	39.1471	28.8316	11.3791	14.1408	21.9643	2.33971	1.22633	up
ko00350	Tyrosine metabolism	0.000926116	MGG_00652	K00135	salicylaldehyde dehydrogenase	32.1877	30.2855	43.0558	14.9929	16.376	18.8959	2.09946	1.07002	up
ko00350	Tyrosine metabolism	0.000926116	MGG_01896	K00129	DJ-1/PfpI family protein	2.09483	1.90927	1.53033	0.739154	0.567248	1.00289	2.39659	1.26098	up
ko00350	Tyrosine metabolism	0.000926116	MGG_02224	K00135	hypothetical protein	2.47417	3.24462	5.44047	9.06256	8.96727	8.73343	0.416962	-1.26201	down
ko00350	Tyrosine metabolism	0.000926116	MGG_03880	K13953	alcohol dehydrogenase 1	117.598	96.9625	134.87	324.552	306.202	214.802	0.413256	-1.27489	down
ko00350	Tyrosine metabolism	0.000926116	MGG_04244	K14454	hypothetical protein	36.5904	49.565	28.3708	17.1576	17.5992	14.5396	2.32321	1.21612	up
ko00350	Tyrosine metabolism	0.000926116	MGG_05862	K00505	tyrosinase	2.70413	1.82181	2.91505	0.432311	0.482301	0.618554	4.85335	2.27898	up
ko00350	Tyrosine metabolism	0.000926116	MGG_05914	K00505	hypothetical protein	7.14251	6.25561	9.7498	18.4817	20.9714	17.0433	0.409724	-1.28727	down
ko00350	Tyrosine metabolism	0.000926116	MGG_07419	K00505	hypothetical protein	41.5906	39.0649	31.3925	129.534	118.181	91.4768	0.330338	-1.59798	down
ko00350	Tyrosine metabolism	0.000926116	MGG_10585	K00505	monooxygenase	13.1293	9.26612	9.21904	23.2485	22.9081	20.2063	0.476388	-1.06979	down
ko00350	Tyrosine metabolism	0.000926116	MGG_13448	K13953	hypothetical protein	43.1204	39.1471	28.8316	11.3791	14.1408	21.9643	2.33971	1.22633	up
ko00350	Tyrosine metabolism	0.000926116	MGG_15019	K00276	peroxisomal copper amine oxidase	2.91923	3.08613	4.05367	8.01426	8.00629	6.29656	0.450732	-1.14966	down
ko00040	Pentose and glucuronate interconversions	0.00381316	MGG_03648	K17743	NAD(P)H-dependent D-xylose reductase xyl1	10.5092	9.51645	6.85954	3.28965	4.2557	3.94154	2.34051	1.22682	up
ko00040	Pentose and glucuronate interconversions	0.00381316	MGG_04348	K01728	pectate lyase	2.88158	2.1112	0.975422	0.723005	0.485183	0.931673	2.78906	1.47978	up
ko00040	Pentose and glucuronate interconversions	0.00381316	MGG_06489	K00002	NADP-dependent alcohol dehydrogenase 6	61.0129	72.5389	81.6158	31.3668	30.4822	32.3749	2.28358	1.1913	up
ko00040	Pentose and glucuronate interconversions	0.00381316	MGG_06553	K00002	hypothetical protein	23.775	24.2689	32.7435	8.48695	10.9185	14.5263	2.38088	1.2515	up
ko00040	Pentose and glucuronate interconversions	0.00381316	MGG_06784	K18107	aldo-keto reductase	8.89115	8.12327	10.6758	2.45762	3.18001	4.0962	2.84474	1.50829	up
ko00040	Pentose and glucuronate interconversions	0.00381316	MGG_07938	K18107	aldehyde reductase 1	0.256996	0.318305	1.08968	1.94592	0.883856	0.988759	0.436027	-1.19751	down
ko00040	Pentose and glucuronate interconversions	0.00381316	MGG_08938	K01184	hypothetical protein	0.829749	0.842121	1.17487	2.71597	2.39429	1.96005	0.402632	-1.31247	down
ko00730	Thiamine metabolism	0.00633678	MGG_03491	K01078	hypothetical protein	6.25037	6.39134	7.58614	2.4959	2.37188	3.39988	2.44662	1.29079	up
ko00730	Thiamine metabolism	0.00633678	MGG_05413	K01078	MFS transporter	9.33545	8.73035	11.4741	1.79985	2.08214	3.03852	4.26846	2.09372	up
ko00730	Thiamine metabolism	0.00633678	MGG_07067	K04487	FAD binding domain-containing protein	7.39324	7.54242	5.05448	21.3972	19.0495	21.1101	0.324743	-1.62263	down
ko00730	Thiamine metabolism	0.00633678	MGG_09179	K01078	hypothetical protein	30.4771	25.7576	20.9526	6.87986	7.96347	11.3605	2.94565	1.55859	up
ko00730	Thiamine metabolism	0.00633678	MGG_10112	K01078	hypothetical protein	1.57894	1.20723	1.45197	0.133245	0.202367	0.403985	5.73033	2.51862	up
ko00730	Thiamine metabolism	0.00633678	MGG_10408	K04487	FAD binding domain-containing protein	16.9828	16.546	8.60524	33.8446	30.9452	32.812	0.431694	-1.21192	down
ko00730	Thiamine metabolism	0.00633678	MGG_17097	K01078	hypothetical protein	0.708885	0.847058	1.70793	3.20543	2.27847	1.2395	0.485449	-1.04261	down
ko00403	Indole diterpene alkaloid biosynthesis	0.010111	MGG_02256	K18386	FAD binding domain-containing protein	0.035154	0.031514	0.409493	1.31259	0.684604	0.807855	0.169752	-2.5585	down
ko00403	Indole diterpene alkaloid biosynthesis	0.010111	MGG_07412	K18387	hypothetical protein	3.66138	3.01156	1.44272	0.895828	0.441635	2.17529	2.31034	1.20811	up
ko00403	Indole diterpene alkaloid biosynthesis	0.010111	MGG_08520	K18386	oxidoreductase	0.0001	0.0001	0.0001	1.16247	1.00741	0.965373	9.56861e-05	-13.3513	down
ko00590	Arachidonic acid metabolism	0.0216783	MGG_00426	K00079	short-chain dehydrogenase/reductase SDR	0.626893	1.12697	3.68414	5.93715	6.45419	7.70986	0.270531	-1.88613	down
ko00590	Arachidonic acid metabolism	0.0216783	MGG_00743	K08726	twin-arginine translocation pathway signal	1.8219	3.32483	4.91549	20.4062	20.6446	17.9738	0.170475	-2.55237	down
ko00590	Arachidonic acid metabolism	0.0216783	MGG_01523	K16342	cytosolic phospholipase A2 zeta	21.3809	26.3739	28.2011	11.3103	10.5406	13.0018	2.17934	1.12389	up
ko00565	Ether lipid metabolism	0.0220557	MGG_01398	K06123	hypothetical protein	0.475365	0.146038	1.08121	2.50477	2.41602	1.67643	0.258081	-1.95411	down
ko00565	Ether lipid metabolism	0.0220557	MGG_01523	K16342	cytosolic phospholipase A2 zeta	21.3809	26.3739	28.2011	11.3103	10.5406	13.0018	2.17934	1.12389	up
ko00565	Ether lipid metabolism	0.0220557	MGG_01940	K06123	hypothetical protein	28.4559	23.635	9.6135	37.7603	39.6981	50.5956	0.481862	-1.05331	down
ko00565	Ether lipid metabolism	0.0220557	MGG_09667	K06123	hypothetical protein	5.84812	4.3834	6.05343	0.0001	0.037637	0.0001	430.397	8.74953	up
ko00404	Staurosporine biosynthesis	0.0255049	MGG_00300	K17826	ent-kaurene oxidase	1.27389	1.42851	2.10068	4.75424	6.21983	3.66174	0.328174	-1.60747	down
ko00404	Staurosporine biosynthesis	0.0255049	MGG_05854	K17475	cytochrome P450 3A24	1.79298	2.24275	1.15847	4.7522	6.8798	2.37603	0.370801	-1.43128	down
ko00404	Staurosporine biosynthesis	0.0255049	MGG_07795	K17475	pisatin demethylase	6.14354	5.7386	5.7273	15.9644	14.7049	8.55173	0.44898	-1.15528	down
ko00404	Staurosporine biosynthesis	0.0255049	MGG_07856	K17475	pisatin demethylase	7.16415	6.3178	9.59634	2.12292	2.19749	4.62479	2.57996	1.36735	up
ko00360	Phenylalanine metabolism	0.0305718	MGG_01896	K00129	DJ-1/PfpI family protein	2.09483	1.90927	1.53033	0.739154	0.567248	1.00289	2.39659	1.26098	up
ko00360	Phenylalanine metabolism	0.0305718	MGG_02188	K01426	glutamyl-tRNA(Gln) amidotransferase subunit A	2.04556	1.59307	1.39794	13.5095	14.6056	14.2389	0.118916	-3.07199	down
ko00360	Phenylalanine metabolism	0.0305718	MGG_04244	K14454	hypothetical protein	36.5904	49.565	28.3708	17.1576	17.5992	14.5396	2.32321	1.21612	up
ko00360	Phenylalanine metabolism	0.0305718	MGG_09502	K01426	quinidine resistance	56.6644	64.8079	33.1856	17.5136	17.545	17.999	2.91491	1.54345	up
ko00360	Phenylalanine metabolism	0.0305718	MGG_09834	K03782	catalase-peroxidase 2	20.7258	20.682	20.3583	60.0092	55.8553	46.2322	0.381045	-1.39197	down
ko00360	Phenylalanine metabolism	0.0305718	MGG_15019	K00276	peroxisomal copper amine oxidase	2.91923	3.08613	4.05367	8.01426	8.00629	6.29656	0.450732	-1.14966	down
ko00740	Riboflavin metabolism	0.0366149	MGG_03491	K01078	hypothetical protein	6.25037	6.39134	7.58614	2.4959	2.37188	3.39988	2.44662	1.29079	up
ko00740	Riboflavin metabolism	0.0366149	MGG_05413	K01078	MFS transporter	9.33545	8.73035	11.4741	1.79985	2.08214	3.03852	4.26846	2.09372	up
ko00740	Riboflavin metabolism	0.0366149	MGG_09179	K01078	hypothetical protein	30.4771	25.7576	20.9526	6.87986	7.96347	11.3605	2.94565	1.55859	up
ko00740	Riboflavin metabolism	0.0366149	MGG_10112	K01078	hypothetical protein	1.57894	1.20723	1.45197	0.133245	0.202367	0.403985	5.73033	2.51862	up
ko00740	Riboflavin metabolism	0.0366149	MGG_17097	K01078	hypothetical protein	0.708885	0.847058	1.70793	3.20543	2.27847	1.2395	0.485449	-1.04261	down
ko00260	Glycine, serine and threonine metabolism	0.0460923	MGG_02337	K16066	retinol dehydrogenase 8	0.739427	1.58952	6.40257	7.73017	8.4296	5.48778	0.403349	-1.3099	down
ko00260	Glycine, serine and threonine metabolism	0.0460923	MGG_03706	K00108	integral membrane protein	12.376	10.8424	18.8287	2.30164	2.41733	2.69735	5.66954	2.50323	up
ko00260	Glycine, serine and threonine metabolism	0.0460923	MGG_05514	K00108	hypothetical protein	4.86578	4.52156	5.4059	2.63675	2.68261	1.89029	2.05187	1.03694	up
ko00260	Glycine, serine and threonine metabolism	0.0460923	MGG_05871	K00108	hypothetical protein	7.80647	7.71249	14.7138	2.56093	1.59809	2.55861	4.50051	2.17009	up
ko00260	Glycine, serine and threonine metabolism	0.0460923	MGG_10473	K00108	CFEM domain-containing protein	0.0001	0.141803	0.139741	1.11562	0.760787	0.76208	0.106744	-3.22777	down
ko00260	Glycine, serine and threonine metabolism	0.0460923	MGG_15019	K00276	peroxisomal copper amine oxidase	2.91923	3.08613	4.05367	8.01426	8.00629	6.29656	0.450732	-1.14966	down
ko00260	Glycine, serine and threonine metabolism	0.0460923	MGG_15026	K00108	hypothetical protein	6.44061	7.49212	10.5985	20.1349	20.7442	14.4489	0.443378	-1.17339	down
ko00260	Glycine, serine and threonine metabolism	0.0460923	MGG_17825	K00382	arabinose-proton symporter	1.66126	0.598964	2.12498	0.455764	0.438953	0.59843	2.93688	1.55429	up
ko00073	Cutin, suberine and wax biosynthesis	0.0479389	MGG_02787	K13356	hypothetical protein	39.3553	31.8239	55.8779	116.933	115.052	71.7154	0.418364	-1.25717	down
ko00254	Aflatoxin biosynthesis	0.048273	MGG_01947	K17645	cytochrome P450 3A19	0.904772	0.965113	0.503007	0.0001	0.0001	0.0001	7909.64	12.9494	up
ko00254	Aflatoxin biosynthesis	0.048273	MGG_03813	K17649	hypothetical protein	7.40593	7.90374	10.4211	201.253	221.176	135.647	0.0461062	-4.4389	down
ko00254	Aflatoxin biosynthesis	0.048273	MGG_11463	K17648	hypothetical protein	72.6082	79.0143	69.2967	17.6884	17.2217	24.723	3.70464	1.88933	up
ko00254	Aflatoxin biosynthesis	0.048273	MGG_13188	K17647	voltage-gated potassium channel subunit beta-2	165.19	177.637	167.614	50.2272	52.5545	78.7228	2.81228	1.49174	up
ko00254	Aflatoxin biosynthesis	0.048273	MGG_16978	K17645	hypothetical protein	0.580354	0.675708	0.691435	1.47599	1.72683	0.7918	0.48753	-1.03644	down
ko00010	Glycolysis / Gluconeogenesis	0.0549211	MGG_01896	K00129	DJ-1/PfpI family protein	2.09483	1.90927	1.53033	0.739154	0.567248	1.00289	2.39659	1.26098	up
ko00010	Glycolysis / Gluconeogenesis	0.0549211	MGG_03880	K13953	alcohol dehydrogenase 1	117.598	96.9625	134.87	324.552	306.202	214.802	0.413256	-1.27489	down
ko00010	Glycolysis / Gluconeogenesis	0.0549211	MGG_06489	K00002	NADP-dependent alcohol dehydrogenase 6	61.0129	72.5389	81.6158	31.3668	30.4822	32.3749	2.28358	1.1913	up
ko00010	Glycolysis / Gluconeogenesis	0.0549211	MGG_06553	K00002	hypothetical protein	23.775	24.2689	32.7435	8.48695	10.9185	14.5263	2.38088	1.2515	up
ko00010	Glycolysis / Gluconeogenesis	0.0549211	MGG_13331	K00128	gamma-glutamyl-gamma-aminobutyraldehyde dehydrogenase	1.70805	2.20733	0.60074	0.18387	0.251682	0.159871	7.58471	2.92309	up
ko00010	Glycolysis / Gluconeogenesis	0.0549211	MGG_13448	K13953	hypothetical protein	43.1204	39.1471	28.8316	11.3791	14.1408	21.9643	2.33971	1.22633	up
ko00010	Glycolysis / Gluconeogenesis	0.0549211	MGG_17825	K00382	arabinose-proton symporter	1.66126	0.598964	2.12498	0.455764	0.438953	0.59843	2.93688	1.55429	up
ko02010	ABC transporters	0.0831092	MGG_02583	K05663	mitochondrial ATP-binding cassette sub-family B member 6	5.97148	5.4563	5.96171	21.6229	21.4593	18.5647	0.282082	-1.82581	down
ko02010	ABC transporters	0.0831092	MGG_03825	K05658	isotrichodermin C-15 hydroxylase	0.096004	0.0001	0.122825	5.22261	4.87387	4.61594	0.0148806	-6.07043	down
ko02010	ABC transporters	0.0831092	MGG_06024	K05665	ABC transporter	5.19257	5.18541	5.2444	1.73276	1.6826	2.50467	2.6389	1.39994	up
ko02010	ABC transporters	0.0831092	MGG_11754	K05661	SMDR1	20.1259	17.7907	14.7904	4.1736	5.11318	7.60527	3.12023	1.64165	up
ko02010	ABC transporters	0.0831092	MGG_14069	K05661	heavy metal tolerance protein	0.638421	0.565082	0.539257	0.158526	0.277983	0.304796	2.35094	1.23323	up
ko00904	Diterpenoid biosynthesis	0.0853911	MGG_01391	K21292	ent-kaurene oxidase	2.79009	2.89282	3.66804	1.29523	1.21813	1.95176	2.09422	1.06641	up
ko00904	Diterpenoid biosynthesis	0.0853911	MGG_01950	K21292	hypothetical protein	0.501451	0.8007	1.6866	0.0001	0.0001	0.0001	9962.49	13.2823	up
ko00904	Diterpenoid biosynthesis	0.0853911	MGG_08459	K21292	hypothetical protein	1.61015	1.59087	3.04159	4.27988	4.40538	3.80516	0.499791	-1.0006	down
ko00513	Various types of N-glycan biosynthesis	0.0889467	MGG_00084	K01230	mannosyl-oligosaccharide 1,2-alpha-mannosidase IB	2.34715	1.83786	2.29136	9.12965	9.74037	8.70821	0.234836	-2.09027	down
ko00513	Various types of N-glycan biosynthesis	0.0889467	MGG_00163	K05528	hypothetical protein	13.2929	12.7207	11.597	5.40181	4.67508	6.62698	2.25161	1.17096	up
ko00513	Various types of N-glycan biosynthesis	0.0889467	MGG_00994	K01230	mannosyl-oligosaccharide 1,2-alpha-mannosidase IC	4.41672	4.68098	25.3852	22.2834	27.6662	23.6878	0.468279	-1.09456	down
ko00513	Various types of N-glycan biosynthesis	0.0889467	MGG_02168	K03846	hypothetical protein	13.5725	16.4628	13.9953	6.19985	5.61147	9.57822	2.05851	1.0416	up
ko00513	Various types of N-glycan biosynthesis	0.0889467	MGG_16331	K01230	hypothetical protein	3.12706	3.18982	4.8159	1.24173	1.13813	1.48668	2.87927	1.5257	up
ko00760	Nicotinate and nicotinamide metabolism	0.106263	MGG_00652	K00135	salicylaldehyde dehydrogenase	32.1877	30.2855	43.0558	14.9929	16.376	18.8959	2.09946	1.07002	up
ko00760	Nicotinate and nicotinamide metabolism	0.106263	MGG_02224	K00135	hypothetical protein	2.47417	3.24462	5.44047	9.06256	8.96727	8.73343	0.416962	-1.26201	down
ko00760	Nicotinate and nicotinamide metabolism	0.106263	MGG_03439	K03787	acid phosphatase	111.625	92.745	66.7945	187.791	198.167	165.821	0.491437	-1.02492	down
ko00760	Nicotinate and nicotinamide metabolism	0.106263	MGG_14996	K18550	hypothetical protein	7.11986	3.96796	3.95181	0.875819	0.953601	1.77083	4.17739	2.0626	up
ko00561	Glycerolipid metabolism	0.107697	MGG_03827	K18097	aflatoxin B1 aldehyde reductase member 2	2.01091	1.8457	3.10482	6.03756	6.91539	7.80003	0.335442	-1.57586	down
ko00561	Glycerolipid metabolism	0.107697	MGG_06489	K00002	NADP-dependent alcohol dehydrogenase 6	61.0129	72.5389	81.6158	31.3668	30.4822	32.3749	2.28358	1.1913	up
ko00561	Glycerolipid metabolism	0.107697	MGG_06553	K00002	hypothetical protein	23.775	24.2689	32.7435	8.48695	10.9185	14.5263	2.38088	1.2515	up
ko00561	Glycerolipid metabolism	0.107697	MGG_08519	K18097	aflatoxin B1 aldehyde reductase member 3	0.227908	0.042704	0.0001	65.4035	69.0648	59.7828	0.00139362	-9.48695	down
ko00561	Glycerolipid metabolism	0.107697	MGG_13331	K00128	gamma-glutamyl-gamma-aminobutyraldehyde dehydrogenase	1.70805	2.20733	0.60074	0.18387	0.251682	0.159871	7.58471	2.92309	up
ko00330	Arginine and proline metabolism	0.128222	MGG_02188	K01426	glutamyl-tRNA(Gln) amidotransferase subunit A	2.04556	1.59307	1.39794	13.5095	14.6056	14.2389	0.118916	-3.07199	down
ko00330	Arginine and proline metabolism	0.128222	MGG_02349	K00286	pyrroline-5-carboxylate reductase	0.313691	0.0001	0.126958	1.00436	1.14753	0.590798	0.1607	-2.63756	down
ko00330	Arginine and proline metabolism	0.128222	MGG_04244	K14454	hypothetical protein	36.5904	49.565	28.3708	17.1576	17.5992	14.5396	2.32321	1.21612	up
ko00330	Arginine and proline metabolism	0.128222	MGG_09502	K01426	quinidine resistance	56.6644	64.8079	33.1856	17.5136	17.545	17.999	2.91491	1.54345	up
ko00330	Arginine and proline metabolism	0.128222	MGG_13331	K00128	gamma-glutamyl-gamma-aminobutyraldehyde dehydrogenase	1.70805	2.20733	0.60074	0.18387	0.251682	0.159871	7.58471	2.92309	up
ko04122	Sulfur relay system	0.14265	MGG_07067	K04487	FAD binding domain-containing protein	7.39324	7.54242	5.05448	21.3972	19.0495	21.1101	0.324743	-1.62263	down
ko04122	Sulfur relay system	0.14265	MGG_10408	K04487	FAD binding domain-containing protein	16.9828	16.546	8.60524	33.8446	30.9452	32.812	0.431694	-1.21192	down
ko00520	Amino sugar and nucleotide sugar metabolism	0.174749	MGG_00339	K01809	hypothetical protein	5.86941	6.05825	18.4649	25.5469	24.0422	19.5456	0.439614	-1.18569	down
ko00520	Amino sugar and nucleotide sugar metabolism	0.174749	MGG_01147	K01209	alpha-N-arabinofuranosidase A	2.00908	2.28571	4.0473	1.29458	1.17695	1.62122	2.03826	1.02734	up
ko00520	Amino sugar and nucleotide sugar metabolism	0.174749	MGG_03394	K01809	hypothetical protein	9.45524	8.84423	11.7026	4.1539	3.09692	5.71716	2.31355	1.21011	up
ko00520	Amino sugar and nucleotide sugar metabolism	0.174749	MGG_06009	K20844	alpha-N-arabinofuranosidase B	8.55527	8.10584	7.86465	17.7127	19.0312	21.5443	0.420767	-1.24891	down
ko00520	Amino sugar and nucleotide sugar metabolism	0.174749	MGG_09988	K01198	glycosyl hydrolase family 43 protein	0.399921	0.434258	2.19706	3.55549	3.41296	2.52359	0.319346	-1.64681	down
ko00520	Amino sugar and nucleotide sugar metabolism	0.174749	MGG_12939	K01452	hypothetical protein	0.690578	1.01122	1.38283	1.47768	2.55512	2.21781	0.493491	-1.0189	down
ko00520	Amino sugar and nucleotide sugar metabolism	0.174749	MGG_13256	K01452	hypothetical protein	0.519847	0.513967	0.466515	2.74517	2.50725	1.45149	0.223799	-2.15972	down
ko00564	Glycerophospholipid metabolism	0.175796	MGG_01398	K06123	hypothetical protein	0.475365	0.146038	1.08121	2.50477	2.41602	1.67643	0.258081	-1.95411	down
ko00564	Glycerophospholipid metabolism	0.175796	MGG_01523	K16342	cytosolic phospholipase A2 zeta	21.3809	26.3739	28.2011	11.3103	10.5406	13.0018	2.17934	1.12389	up
ko00564	Glycerophospholipid metabolism	0.175796	MGG_01940	K06123	hypothetical protein	28.4559	23.635	9.6135	37.7603	39.6981	50.5956	0.481862	-1.05331	down
ko00564	Glycerophospholipid metabolism	0.175796	MGG_07420	K01613	hypothetical protein	4.08965	4.24174	2.59845	19.2686	15.5747	17.0428	0.210651	-2.24707	down
ko00564	Glycerophospholipid metabolism	0.175796	MGG_08468	K01049	fatty acyl-CoA hydrolase	0.678828	0.902136	1.50004	0.364895	0.213782	0.331194	3.3862	1.75967	up
ko00564	Glycerophospholipid metabolism	0.175796	MGG_09667	K06123	hypothetical protein	5.84812	4.3834	6.05343	0.0001	0.037637	0.0001	430.397	8.74953	up
ko00250	Alanine, aspartate and glutamate metabolism	0.176539	MGG_00652	K00135	salicylaldehyde dehydrogenase	32.1877	30.2855	43.0558	14.9929	16.376	18.8959	2.09946	1.07002	up
ko00250	Alanine, aspartate and glutamate metabolism	0.176539	MGG_02224	K00135	hypothetical protein	2.47417	3.24462	5.44047	9.06256	8.96727	8.73343	0.416962	-1.26201	down
ko00250	Alanine, aspartate and glutamate metabolism	0.176539	MGG_04244	K14454	hypothetical protein	36.5904	49.565	28.3708	17.1576	17.5992	14.5396	2.32321	1.21612	up
ko00250	Alanine, aspartate and glutamate metabolism	0.176539	MGG_08450	K01953	asparagine synthase	0.628232	0.565716	1.83328	3.08333	3.4567	2.49294	0.335131	-1.5772	down
ko00791	Atrazine degradation	0.178478	MGG_15535	K14541	urea amidolyase	10.8025	10.3037	6.82129	2.55896	2.42175	4.9392	2.8153	1.49329	up
ko00591	Linoleic acid metabolism	0.178478	MGG_01523	K16342	cytosolic phospholipase A2 zeta	21.3809	26.3739	28.2011	11.3103	10.5406	13.0018	2.17934	1.12389	up
ko00650	Butanoate metabolism	0.196088	MGG_00652	K00135	salicylaldehyde dehydrogenase	32.1877	30.2855	43.0558	14.9929	16.376	18.8959	2.09946	1.07002	up
ko00650	Butanoate metabolism	0.196088	MGG_02224	K00135	hypothetical protein	2.47417	3.24462	5.44047	9.06256	8.96727	8.73343	0.416962	-1.26201	down
ko00650	Butanoate metabolism	0.196088	MGG_04075	K00022	lambda-crystallin	1.46298	1.76769	3.67894	5.27858	5.32558	3.55859	0.487871	-1.03543	down
ko00310	Lysine degradation	0.196145	MGG_00652	K00135	salicylaldehyde dehydrogenase	32.1877	30.2855	43.0558	14.9929	16.376	18.8959	2.09946	1.07002	up
ko00310	Lysine degradation	0.196145	MGG_02224	K00135	hypothetical protein	2.47417	3.24462	5.44047	9.06256	8.96727	8.73343	0.416962	-1.26201	down
ko00310	Lysine degradation	0.196145	MGG_04075	K00022	lambda-crystallin	1.46298	1.76769	3.67894	5.27858	5.32558	3.55859	0.487871	-1.03543	down
ko00310	Lysine degradation	0.196145	MGG_13331	K00128	gamma-glutamyl-gamma-aminobutyraldehyde dehydrogenase	1.70805	2.20733	0.60074	0.18387	0.251682	0.159871	7.58471	2.92309	up
ko00860	Porphyrin and chlorophyll metabolism	0.208638	MGG_02987	K01845	para-nitrobenzyl esterase	14.7007	13.8836	25.5696	41.2794	39.4475	33.5337	0.473951	-1.07719	down
ko00860	Porphyrin and chlorophyll metabolism	0.208638	MGG_09668	K01845	gut esterase 1	9.12476	7.61328	10.7217	0.021746	0.022325	0.037359	337.219	8.39754	up
ko00860	Porphyrin and chlorophyll metabolism	0.208638	MGG_10913	K00218	retinol dehydrogenase 12	0.757946	0.934	0.850078	3.63876	2.25604	1.61406	0.338537	-1.56262	down
ko04113	Meiosis - yeast	0.258797	MGG_01393	K03114	serine/threonine protein kinase	4.47386	4.11498	7.02329	2.39429	2.20594	2.88531	2.08564	1.06049	up
ko04113	Meiosis - yeast	0.258797	MGG_02119	K02178	high-affinity nicotinic acid transporter	7.36844	6.2868	8.41806	2.85509	2.22652	2.30133	2.98977	1.58003	up
ko04113	Meiosis - yeast	0.258797	MGG_03414	K02541	short chain dehydrogenase/reductase family protein	7.54209	6.33636	14.7215	3.89052	3.3617	5.91153	2.17263	1.11944	up
ko04113	Meiosis - yeast	0.258797	MGG_05829	K02365	hypothetical protein	1.35763	0.955504	1.1006	0.220955	0.096589	0.360766	5.0327	2.33133	up
ko04113	Meiosis - yeast	0.258797	MGG_05946	K08139	high-affinity glucose transporter	17.183	14.5409	12.254	4.80987	4.82369	6.86291	2.6659	1.41462	up
ko04113	Meiosis - yeast	0.258797	MGG_06519	K12782	WD domain-containing protein	4.64149	4.31794	5.2792	1.37757	1.52444	2.05038	2.8751	1.52361	up
ko04113	Meiosis - yeast	0.258797	MGG_10530	K08139	sugar transporter	1.01509	0.879966	0.626749	0.096236	0.0001	0.554356	3.87557	1.95441	up
ko00410	beta-Alanine metabolism	0.286854	MGG_01896	K00129	DJ-1/PfpI family protein	2.09483	1.90927	1.53033	0.739154	0.567248	1.00289	2.39659	1.26098	up
ko00410	beta-Alanine metabolism	0.286854	MGG_13331	K00128	gamma-glutamyl-gamma-aminobutyraldehyde dehydrogenase	1.70805	2.20733	0.60074	0.18387	0.251682	0.159871	7.58471	2.92309	up
ko00410	beta-Alanine metabolism	0.286854	MGG_15019	K00276	peroxisomal copper amine oxidase	2.91923	3.08613	4.05367	8.01426	8.00629	6.29656	0.450732	-1.14966	down
ko00510	N-Glycan biosynthesis	0.301906	MGG_00084	K01230	mannosyl-oligosaccharide 1,2-alpha-mannosidase IB	2.34715	1.83786	2.29136	9.12965	9.74037	8.70821	0.234836	-2.09027	down
ko00510	N-Glycan biosynthesis	0.301906	MGG_00994	K01230	mannosyl-oligosaccharide 1,2-alpha-mannosidase IC	4.41672	4.68098	25.3852	22.2834	27.6662	23.6878	0.468279	-1.09456	down
ko00510	N-Glycan biosynthesis	0.301906	MGG_02168	K03846	hypothetical protein	13.5725	16.4628	13.9953	6.19985	5.61147	9.57822	2.05851	1.0416	up
ko00510	N-Glycan biosynthesis	0.301906	MGG_16331	K01230	hypothetical protein	3.12706	3.18982	4.8159	1.24173	1.13813	1.48668	2.87927	1.5257	up
ko00514	Other types of O-glycan biosynthesis	0.325268	MGG_13971	K18134	hypothetical protein	9.22747	8.23192	13.3122	39.5367	35.9934	32.5306	0.284762	-1.81217	down
ko00051	Fructose and mannose metabolism	0.34617	MGG_00339	K01809	hypothetical protein	5.86941	6.05825	18.4649	25.5469	24.0422	19.5456	0.439614	-1.18569	down
ko00051	Fructose and mannose metabolism	0.34617	MGG_02544	K17742	D-arabinitol dehydrogenase	20.3523	23.1933	21.8964	7.70235	7.35014	8.79557	2.74412	1.45634	up
ko00051	Fructose and mannose metabolism	0.34617	MGG_03394	K01809	hypothetical protein	9.45524	8.84423	11.7026	4.1539	3.09692	5.71716	2.31355	1.21011	up
ko00051	Fructose and mannose metabolism	0.34617	MGG_13518	K17742	sorbose reductase SOU1	21.3651	22.2657	23.7328	8.94141	9.56677	10.7359	2.3035	1.20383	up
ko00220	Arginine biosynthesis	0.356505	MGG_04244	K14454	hypothetical protein	36.5904	49.565	28.3708	17.1576	17.5992	14.5396	2.32321	1.21612	up
ko00220	Arginine biosynthesis	0.356505	MGG_15535	K14541	urea amidolyase	10.8025	10.3037	6.82129	2.55896	2.42175	4.9392	2.8153	1.49329	up
ko00592	alpha-Linolenic acid metabolism	0.38857	MGG_01523	K16342	cytosolic phospholipase A2 zeta	21.3809	26.3739	28.2011	11.3103	10.5406	13.0018	2.17934	1.12389	up
ko00910	Nitrogen metabolism	0.408632	MGG_01692	K01674	hypothetical protein	52.1041	40.5385	45.708	0.878339	1.02397	0.378696	60.6533	5.92251	up
ko00910	Nitrogen metabolism	0.408632	MGG_02451	K01725	cyanate hydratase	277.535	261.248	195.549	108.473	109.517	124.121	2.14648	1.10197	up
ko00620	Pyruvate metabolism	0.434588	MGG_03444	K00102	hypothetical protein	2.40298	1.71656	2.97923	0.966933	1.03815	0.941249	2.40936	1.26865	up
ko00620	Pyruvate metabolism	0.434588	MGG_13331	K00128	gamma-glutamyl-gamma-aminobutyraldehyde dehydrogenase	1.70805	2.20733	0.60074	0.18387	0.251682	0.159871	7.58471	2.92309	up
ko00620	Pyruvate metabolism	0.434588	MGG_16456	K00467	hypothetical protein	4.34634	3.98881	7.99568	2.65877	1.78983	3.37029	2.08864	1.06256	up
ko00620	Pyruvate metabolism	0.434588	MGG_17825	K00382	arabinose-proton symporter	1.66126	0.598964	2.12498	0.455764	0.438953	0.59843	2.93688	1.55429	up
ko00340	Histidine metabolism	0.458651	MGG_01896	K00129	DJ-1/PfpI family protein	2.09483	1.90927	1.53033	0.739154	0.567248	1.00289	2.39659	1.26098	up
ko00340	Histidine metabolism	0.458651	MGG_13331	K00128	gamma-glutamyl-gamma-aminobutyraldehyde dehydrogenase	1.70805	2.20733	0.60074	0.18387	0.251682	0.159871	7.58471	2.92309	up
ko00430	Taurine and hypotaurine metabolism	0.472624	MGG_06095	K00456	cysteine dioxygenase	87.427	98.1579	105.984	238.945	226.627	175.525	0.454797	-1.13671	down
ko00280	Valine, leucine and isoleucine degradation	0.508114	MGG_04075	K00022	lambda-crystallin	1.46298	1.76769	3.67894	5.27858	5.32558	3.55859	0.487871	-1.03543	down
ko00280	Valine, leucine and isoleucine degradation	0.508114	MGG_13331	K00128	gamma-glutamyl-gamma-aminobutyraldehyde dehydrogenase	1.70805	2.20733	0.60074	0.18387	0.251682	0.159871	7.58471	2.92309	up
ko00280	Valine, leucine and isoleucine degradation	0.508114	MGG_17825	K00382	arabinose-proton symporter	1.66126	0.598964	2.12498	0.455764	0.438953	0.59843	2.93688	1.55429	up
ko00640	Propanoate metabolism	0.550899	MGG_02886	K18369	S-(hydroxymethyl)glutathione dehydrogenase	51.5136	52.9377	54.7073	7.20241	6.51811	11.4077	6.33386	2.66309	up
ko00640	Propanoate metabolism	0.550899	MGG_17825	K00382	arabinose-proton symporter	1.66126	0.598964	2.12498	0.455764	0.438953	0.59843	2.93688	1.55429	up
ko00600	Sphingolipid metabolism	0.565171	MGG_10558	K12349	hypothetical protein	0.0001	0.0001	0.0001	0.505642	0.817594	0.802736	0.000141112	-12.7909	down
ko00600	Sphingolipid metabolism	0.565171	MGG_13924	K00654	serine palmitoyltransferase 2	1.21842	1.00416	3.13034	5.69568	6.5166	5.94039	0.294883	-1.76178	down
ko00062	Fatty acid elongation	0.587958	MGG_04075	K00022	lambda-crystallin	1.46298	1.76769	3.67894	5.27858	5.32558	3.55859	0.487871	-1.03543	down
ko00130	Ubiquinone and other terpenoid-quinone biosynthesis	0.587958	MGG_11732	K06126	ubiquinone biosynthesis monooxygenase COQ6	8.9215	9.50083	17.7036	28.8677	28.3334	21.2787	0.460321	-1.11929	down
ko00053	Ascorbate and aldarate metabolism	0.60782	MGG_13331	K00128	gamma-glutamyl-gamma-aminobutyraldehyde dehydrogenase	1.70805	2.20733	0.60074	0.18387	0.251682	0.159871	7.58471	2.92309	up
ko03450	Non-homologous end-joining	0.60782	MGG_05250	K10777	hypothetical protein	264.82	283.956	261.007	126.603	120.698	137.68	2.10344	1.07275	up
ko00100	Steroid biosynthesis	0.618989	MGG_04628	K05917	cytochrome P450 51	1.63842	1.11535	0.693251	0.596832	0.478997	0.595365	2.06261	1.04447	up
ko00100	Steroid biosynthesis	0.618989	MGG_16648	K00559	hypothetical protein	0.868853	0.96652	2.21243	3.16762	2.93732	3.27898	0.431355	-1.21305	down
ko00230	Purine metabolism	0.665008	MGG_03439	K03787	acid phosphatase	111.625	92.745	66.7945	187.791	198.167	165.821	0.491437	-1.02492	down
ko00230	Purine metabolism	0.665008	MGG_08446	K01487	sugar transporter	21.2016	18.2752	8.74432	34.1021	39.7509	26.3736	0.481121	-1.05553	down
ko00230	Purine metabolism	0.665008	MGG_09307	K01487	hexose transporter	47.5282	45.5344	32.4971	86.9958	92.7763	104.214	0.442133	-1.17745	down
ko00230	Purine metabolism	0.665008	MGG_11667	K03009	hypothetical protein	57.1105	54.3676	104.227	179.797	168.842	118.681	0.46158	-1.11535	down
ko00230	Purine metabolism	0.665008	MGG_14996	K18550	hypothetical protein	7.11986	3.96796	3.95181	0.875819	0.953601	1.77083	4.17739	2.0626	up
ko00230	Purine metabolism	0.665008	MGG_15388	K01487	lactose permease	25.7183	23.9503	15.9679	49.0722	51.5689	52.6871	0.428078	-1.22405	down
ko00630	Glyoxylate and dicarboxylate metabolism	0.667575	MGG_10061	K03781	catalase-1	56.2755	54.5827	54.0758	9.60216	8.3426	14.0853	5.14935	2.36439	up
ko00630	Glyoxylate and dicarboxylate metabolism	0.667575	MGG_17825	K00382	arabinose-proton symporter	1.66126	0.598964	2.12498	0.455764	0.438953	0.59843	2.93688	1.55429	up
ko00790	Folate biosynthesis	0.689946	MGG_00426	K00079	short-chain dehydrogenase/reductase SDR	0.626893	1.12697	3.68414	5.93715	6.45419	7.70986	0.270531	-1.88613	down
ko00790	Folate biosynthesis	0.689946	MGG_11613	K01113	alkaline phosphatase D	4.85397	4.98448	0.967257	0.546016	0.514485	0.444801	7.17843	2.84367	up
ko00920	Sulfur metabolism	0.708521	MGG_14232	K00387	nitrate reductase 1	58.2957	63.3497	84.2966	14.7598	15.3626	40.893	2.89996	1.53603	up
ko04139	Mitophagy - yeast	0.711072	MGG_01924	K11644	benzoate 4-monooxygenase cytochrome P450	24.177	24.3666	32.7293	1.32428	1.36325	3.64964	12.8248	3.68086	up
ko04139	Mitophagy - yeast	0.711072	MGG_03828	K11644	trichodiene oxygenase	1.41871	1.43356	2.92624	5.02888	5.09729	5.32827	0.373906	-1.41925	down
ko04146	Peroxisome	0.723512	MGG_00743	K08726	twin-arginine translocation pathway signal	1.8219	3.32483	4.91549	20.4062	20.6446	17.9738	0.170475	-2.55237	down
ko04146	Peroxisome	0.723512	MGG_02787	K13356	hypothetical protein	39.3553	31.8239	55.8779	116.933	115.052	71.7154	0.418364	-1.25717	down
ko04146	Peroxisome	0.723512	MGG_10061	K03781	catalase-1	56.2755	54.5827	54.0758	9.60216	8.3426	14.0853	5.14935	2.36439	up
ko00500	Starch and sucrose metabolism	0.730294	MGG_02532	K19357	endoglucanase 1	73.4989	69.201	46.8821	145.716	141.922	151.205	0.432004	-1.21088	down
ko00500	Starch and sucrose metabolism	0.730294	MGG_03186	K00700	1,4-alpha-glucan-branching enzyme	127.374	139.22	139.952	55.721	57.3138	65.789	2.27345	1.18488	up
ko00500	Starch and sucrose metabolism	0.730294	MGG_09619	K01199	GPI-anchored cell wall beta-1,3-endoglucanase EglC	0.314367	0.368359	0.758246	1.16439	0.938809	0.849615	0.488	-1.03505	down
ko00500	Starch and sucrose metabolism	0.730294	MGG_10014	K05349	hypothetical protein	20.6301	17.7422	58.6708	133.008	146.798	114.271	0.246254	-2.02178	down
ko00511	Other glycan degradation	0.736007	MGG_09664	K01192	beta-mannosidase	1.23144	1.30332	2.55907	0.0001	0.0001	0.0001	16979.4	14.0515	up
ko04138	Autophagy - yeast	0.737368	MGG_05505	K06902	autophagy protein	2.13699	1.67025	2.50819	0.936014	1.13005	1.06266	2.01854	1.01331	up
ko04138	Autophagy - yeast	0.737368	MGG_05855	K08329	hypothetical protein	2.80489	3.53712	2.09705	17.4633	16.6061	14.0501	0.175377	-2.51147	down
ko04138	Autophagy - yeast	0.737368	MGG_13924	K00654	serine palmitoyltransferase 2	1.21842	1.00416	3.13034	5.69568	6.5166	5.94039	0.294883	-1.76178	down
ko04138	Autophagy - yeast	0.737368	MGG_14150	K00915	hypothetical protein	22.5755	24.6439	38.0244	66.9274	62.6621	43.9115	0.491316	-1.02528	down
ko04011	MAPK signaling pathway - yeast	0.762436	MGG_01393	K03114	serine/threonine protein kinase	4.47386	4.11498	7.02329	2.39429	2.20594	2.88531	2.08564	1.06049	up
ko04011	MAPK signaling pathway - yeast	0.762436	MGG_04711	K11213	hypothetical protein	12.562	11.2713	11.4207	6.00321	5.3895	6.17554	2.00669	1.00482	up
ko04011	MAPK signaling pathway - yeast	0.762436	MGG_10061	K03781	catalase-1	56.2755	54.5827	54.0758	9.60216	8.3426	14.0853	5.14935	2.36439	up
ko04141	Protein processing in endoplasmic reticulum	0.783035	MGG_00084	K01230	mannosyl-oligosaccharide 1,2-alpha-mannosidase IB	2.34715	1.83786	2.29136	9.12965	9.74037	8.70821	0.234836	-2.09027	down
ko04141	Protein processing in endoplasmic reticulum	0.783035	MGG_00994	K01230	mannosyl-oligosaccharide 1,2-alpha-mannosidase IC	4.41672	4.68098	25.3852	22.2834	27.6662	23.6878	0.468279	-1.09456	down
ko04141	Protein processing in endoplasmic reticulum	0.783035	MGG_06786	K09584	disulfide-isomerase A6 precurso	38.4529	41.8473	82.5149	135.648	134.161	82.8366	0.461696	-1.11498	down
ko04141	Protein processing in endoplasmic reticulum	0.783035	MGG_16331	K01230	hypothetical protein	3.12706	3.18982	4.8159	1.24173	1.13813	1.48668	2.87927	1.5257	up
ko00770	Pantothenate and CoA biosynthesis	0.783487	MGG_09544	K01598	phosphopantothenoylcysteine decarboxylase	12.231	13.6908	29.4436	39.1651	41.33	39.4268	0.461679	-1.11504	down
ko03410	Base excision repair	0.783487	MGG_08486	K03575	beta-lactamase	3.07002	2.27584	6.2687	14.1607	13.2589	11.4603	0.298729	-1.74309	down
ko00240	Pyrimidine metabolism	0.783602	MGG_02337	K16066	retinol dehydrogenase 8	0.739427	1.58952	6.40257	7.73017	8.4296	5.48778	0.403349	-1.3099	down
ko00240	Pyrimidine metabolism	0.783602	MGG_03439	K03787	acid phosphatase	111.625	92.745	66.7945	187.791	198.167	165.821	0.491437	-1.02492	down
ko00240	Pyrimidine metabolism	0.783602	MGG_11667	K03009	hypothetical protein	57.1105	54.3676	104.227	179.797	168.842	118.681	0.46158	-1.11535	down
ko00270	Cysteine and methionine metabolism	0.783901	MGG_04244	K14454	hypothetical protein	36.5904	49.565	28.3708	17.1576	17.5992	14.5396	2.32321	1.21612	up
ko00270	Cysteine and methionine metabolism	0.783901	MGG_06095	K00456	cysteine dioxygenase	87.427	98.1579	105.984	238.945	226.627	175.525	0.454797	-1.13671	down
ko00562	Inositol phosphate metabolism	0.791781	MGG_06167	K01083	phytase	39.8283	40.2789	69.7499	153.179	144.145	107.832	0.369875	-1.43489	down
ko00562	Inositol phosphate metabolism	0.791781	MGG_14150	K00915	hypothetical protein	22.5755	24.6439	38.0244	66.9274	62.6621	43.9115	0.491316	-1.02528	down
ko00400	Phenylalanine, tyrosine and tryptophan biosynthesis	0.80394	MGG_04244	K14454	hypothetical protein	36.5904	49.565	28.3708	17.1576	17.5992	14.5396	2.32321	1.21612	up
ko03022	Basal transcription factors	0.80394	MGG_07954	K03124	epoxide hydrolase 2	1.07175	1.09098	3.42408	6.75927	4.88817	4.4325	0.34744	-1.52516	down
ko03020	RNA polymerase	0.80394	MGG_11667	K03009	hypothetical protein	57.1105	54.3676	104.227	179.797	168.842	118.681	0.46158	-1.11535	down
ko04111	Cell cycle - yeast	0.806193	MGG_01393	K03114	serine/threonine protein kinase	4.47386	4.11498	7.02329	2.39429	2.20594	2.88531	2.08564	1.06049	up
ko04111	Cell cycle - yeast	0.806193	MGG_02119	K02178	high-affinity nicotinic acid transporter	7.36844	6.2868	8.41806	2.85509	2.22652	2.30133	2.98977	1.58003	up
ko04111	Cell cycle - yeast	0.806193	MGG_03414	K02541	short chain dehydrogenase/reductase family protein	7.54209	6.33636	14.7215	3.89052	3.3617	5.91153	2.17263	1.11944	up
ko04111	Cell cycle - yeast	0.806193	MGG_05829	K02365	hypothetical protein	1.35763	0.955504	1.1006	0.220955	0.096589	0.360766	5.0327	2.33133	up
ko00020	Citrate cycle (TCA cycle)	0.813435	MGG_17825	K00382	arabinose-proton symporter	1.66126	0.598964	2.12498	0.455764	0.438953	0.59843	2.93688	1.55429	up
ko03015	mRNA surveillance pathway	0.833957	MGG_02001	K14326	hypothetical protein	89.6037	86.6725	57.4523	32.8723	34.9104	40.2945	2.16261	1.11277	up
ko03015	mRNA surveillance pathway	0.833957	MGG_03722	K14407	hypothetical protein	2.36468	2.19083	3.43965	0.716968	0.813499	0.97937	3.18553	1.67153	up
ko03440	Homologous recombination	0.839263	MGG_09049	K10877	hypothetical protein	3.39764	2.3509	2.74069	1.34928	0.867709	1.83551	2.09482	1.06682	up
ko00970	Aminoacyl-tRNA biosynthesis	0.840192	MGG_08449	K01869	hypothetical protein	1.94187	2.47343	2.75244	5.84947	4.61555	4.23661	0.487547	-1.03639	down
ko00970	Aminoacyl-tRNA biosynthesis	0.840192	MGG_13783	K01876	aspartyl-tRNA synthetase	25.3373	28.4114	23.4394	12.0798	12.0014	13.5751	2.04981	1.03549	up
ko00460	Cyanoamino acid metabolism	0.854474	MGG_10014	K05349	hypothetical protein	20.6301	17.7422	58.6708	133.008	146.798	114.271	0.246254	-2.02178	down
ko04070	Phosphatidylinositol signaling system	0.874651	MGG_14150	K00915	hypothetical protein	22.5755	24.6439	38.0244	66.9274	62.6621	43.9115	0.491316	-1.02528	down
ko03018	RNA degradation	0.887474	MGG_03393	K12584	hypothetical protein	30.4523	29.6574	35.587	10.0647	11.8959	17.4027	2.43111	1.28162	up
ko03018	RNA degradation	0.887474	MGG_08627	K07573	hypothetical protein	1.57517	2.31716	3.61429	5.09286	5.30641	5.4616	0.473279	-1.07924	down
ko03030	DNA replication	0.897292	MGG_03414	K02541	short chain dehydrogenase/reductase family protein	7.54209	6.33636	14.7215	3.89052	3.3617	5.91153	2.17263	1.11944	up
ko04145	Phagosome	0.911561	MGG_09271	K10089	hypothetical protein	2.52002	3.29656	9.86222	17.9347	15.9416	12.6015	0.33734	-1.56773	down
ko03420	Nucleotide excision repair	0.923859	MGG_14640	K10849	mating-type switching protein swi10	22.629	25.0421	107.172	145.057	144.956	115.894	0.381474	-1.39034	down
ko03008	Ribosome biogenesis in eukaryotes	0.938639	MGG_06577	K14556	phenylacetone monooxygenase	55.4343	54.8907	34.3082	5.47346	5.04702	9.64261	7.17317	2.84261	up
ko03008	Ribosome biogenesis in eukaryotes	0.938639	MGG_10785	K14569	meiotic chromosome segregation protein	7.36165	6.8287	8.36334	15.7059	15.9634	16.6878	0.466398	-1.10037	down
ko00190	Oxidative phosphorylation	0.950126	MGG_03526	K03953	hypothetical protein	10.656	9.76094	8.4245	30.28	28.3362	22.148	0.357107	-1.48557	down
ko00190	Oxidative phosphorylation	0.950126	MGG_04999	K03885	hypothetical protein	46.6377	51.5074	36.4237	19.2035	19.6747	23.4097	2.16044	1.11132	up
ko03040	Spliceosome	0.995231	MGG_07877	K12854	dipeptidyl-peptidase V	325.106	318.93	439.722	84.852	88.9654	134.845	3.51114	1.81194	up
ko03013	RNA transport	0.99666	MGG_02001	K14326	hypothetical protein	89.6037	86.6725	57.4523	32.8723	34.9104	40.2945	2.16261	1.11277	up
