# Supplementary material for: A Calcineurin Regulator MoRCN1 Is Important for Asexual Development, Stress Response, and Plant Infection of Magnaporthe oryzae
Source: Front Plant Sci. 2022 Jun 16;13:925645. doi: 10.3389/fpls.2022.925645 (PMC9244802; doi:10.3389/fpls.2022.925645)
Supplement: Supplementary file 6 [file Table_5.XLSX]

## Sheet: Sheet1
Supplementary Table 5 | Fungal strains used in this study.
Strains	Genotypes	References
P131	A wild-type isolate of M. oryzae	(Peng and Shishiyama, 1988)
RCN1KO1, RCN1KO2	RCN1deletion mutants of P131, Δrcn1.	This study
cRCN1	Complement strain of Δrcn1, Δrcn1/RCN1	This study
RCN1GFP	P131 transformed by eGFP-RCN1 fusion construct, WT/GFP: RCN1.	This study
WT/CNA-GFP	P131 transformed by eGFP-CNA fusion construct, WT/GFP: CNA.	This study
Δrcn1/CNA-GFP	Δrcn1 transformed by eGFP-CNA fusion construct, Δrcn1 / GFP: CNA.	This study
WT/CNAGFP-H1-RFP	P131 co-transformed by eGFP-CNA and eRFP-H1, WT/ GFP: CNA-RFP: H1	This study
Δrcn1/CNAGFP-H1-RFP	Δrcn1 co-transformed by eRFP-H1 and eGFP-CNA, Δrcn1 / GFP: CNA-RFP: H1	This study
WT/RCN1-Flag	P131 transformed by 3×flag-RCN1 fusion construct, WT/Flag: RCN1	This study
WT/Flag-RCN1-CNAGFP	P131 co-transformed by 3×flag-RCN1 and eGFP-RCN1, WT/ Flag-RCN1-CNAGFP.	This study
