# Supplementary material for: A Calcineurin Regulator MoRCN1 Is Important for Asexual Development, Stress Response, and Plant Infection of Magnaporthe oryzae
Source: Front Plant Sci. 2022 Jun 16;13:925645. doi: 10.3389/fpls.2022.925645 (PMC9244802; doi:10.3389/fpls.2022.925645)
Supplement: Supplementary file 7 [file Table_6.XLSX]

## Sheet: Sheet1
Supplementary Table 6 | Plasmids used in this study.
Names	Descriptions
pKN	Vector used to construct complementation vectors and other vectors; with the NPTII gene as a selective marker inserted into pKS+ (Yang et al., 2010).
pKN-RCN1	RCN1 complementation vector; RCN1 gene containing 1.5 kb promoter and 0.5 kb terminator regions were amplified and inserted into pKN.
pGTN	Vector used to construct vectors to constitutively express selected genes fused with eGFP to the C-terminal; with the fungal native promoter
pGTN-RCN1	Vector for sub-cellular localization of RCN1 protein; whole gene with its promoter of PRCN1 was cloned into vector pGTN.
pRGTN	Vector used to construct vectors to constitutively express selected genes; with the fungal constitutive promoter RP27.
pRGTN-CNA	Vector for sub-cellular localization and co-immunoprecipitation of CNA protein; coding region of CNA was cloned into vector pRGTN.
pKNFlag	Vector used to construct vectors to constitutively express selected genes; with the fungal constitutive promoter RP27
pKNFlag-RCN1	Vector for co-immunoprecipitation of RCN1 and CNA protein; coding region of RCN1 was cloned into vector pKNFlag.
H1-RFP	Vector for sub-cellular localization of HTB1 protein.
