# Supplementary material for: A Calcineurin Regulator MoRCN1 Is Important for Asexual Development, Stress Response, and Plant Infection of Magnaporthe oryzae
Source: Front Plant Sci. 2022 Jun 16;13:925645. doi: 10.3389/fpls.2022.925645 (PMC9244802; doi:10.3389/fpls.2022.925645)
Supplement: Supplementary file 8 [file Table_7.XLSX]

## Sheet: Sheet1
Supplementary Table 7 | Primers used in this study.
Primers	Sequences (5'–3')
HPT-LCK	GACAGACGTCGCGGTGAGTT
HPT-RCK	TCTGGACCGATGGCTGTGTAG
HPT-F1	CTCCGACCTGATGCAGCTCT
HPT-R1	CTCGCTCCAGTCAATGACC
HYG-LB	ACCTCCACTAGCTCCAGCCAAG
HYG-RB	GAATAGAGTAGATGCCGACCGGG
RCN1LBCK	CCAGCCAGGCTCCAGTGT
RCN1LB-F	GCTCCTCAACTTCCTGTCCC
RCN1LB-R	ACCTCCACTAGCTCCAGCCAAGAGCGTCATACATGGTCAGC
RCN1RB-F	GAATAGAGTAGATGCCGACCGGGACGCTGTAAATTGATTCG
RCN1RB-R	GCTGTGTTTGGAGCCCTCG
RCN1RBCK	CCAGGAGATTGTGGCATTG
RCN1-F	TCGAGGTCGACGGTATCGATAAGCTTGTTGCCTCTAATGAATGA
RCN1-R	CAGCACCTCTAGAACTAGTGGATCCAGCTGCGTGCATAAGCTC
RCN1Flag-F	AACCCGGGCTGCAGGAATTCATGTCGCAAAACGATATC
RCN1Flag-R	ATAAGCTTGATATCGAATTCAGCTGCGTGCATAAGCT
BD-RCN1-F	GGCCATGGAGGCCGAATTCATGTCGCAAAACGATATCAG
BD-RCN1-R	CGACGGATCCCCGGGAATTCTCAAGCTGCGTGCATAAG
AD-CNA-F	GGTGGGCATCGATACGGGATCCATGGAGAATGACGGCG
AD-CNA-R	CAGCTCGAGCTCGATGGATCCCTATTTCTTGCGGTCACT
RCN1-qF	AGCCTCGACCTGTCAAAC
RCN1-qR	GAAGGTTGGTGAAGAGTAGG
β-Tubin-qF	TCGACAGCAATGGAGTTTAC
β-Tubin-qR	AGCACCAGACTGACCGAAGAC
CRZ1-qF	CCTGCATTCTGGAGAGAAG
CRZ1-qR	AGATTCTTTGCCGTTCCAT
CNA-qF	ACCATCTTCTCGGCACCA
CNA-qR	GTGAAGACGTCCATGAAGTTG
CNB-qF	GATTGCCATCTTCGACGAG
CNB-qR	CAGCTGCTGGTCCTTCAAG
